# Supplementary material for: Crystal structure of 2-[(E)-2-(2-chloro­benzyl­idene)hydrazin-1-yl]-4-phenyl-1,3-thia­zole
Source: Acta Crystallogr Sect E Struct Rep Online. 2014 Aug 1;70(Pt 9):o907–8. doi: 10.1107/S1600536814016298 (PMC4186150; doi:10.1107/S1600536814016298)
Supplement: Supplementary file 1 [file e-70-0o907-sup1.cif]

##############################################################################
#                                                                            #
# This CIF contains the data in a paper accepted for publication in          #
# Acta Crystallographica Section E. It conforms to the requirements of       #
# Notes for Authors for Acta Crystallographica Section E, and has been       #
# peer reviewed under the auspices of the IUCr Commission on Journals.       #
#                                                                            #
# Full details of the Crystallographic Information File format               #
# are given in the paper "The Crystallographic Information File (CIF):       #
# a New Standard Archive File for Crystallography" by S. R. Hall, F. H.      #
# Allen and I. D. Brown [Acta Cryst. (1991), A47, 655-685].                  #
#                                                                            #
# The current version of the core CIF dictionary is obtainable from          #
# ftp://ftp.iucr.org/pub/cif_core.dic.                                       #
#                                                                            #
# Software is freely available for graphical display of the structure(s)     #
# in this CIF. For information consult the CIF software page                 #
# http://www.iucr.org/resources/cif/software.                                #
#                                                                            #
# This file may be used for bona fide research purposes within the           #
# scientific community so long as proper attribution is given to the journal # 
# article from which it was obtained.                                        #
#                                                                            #
##############################################################################
data_global
_audit_creation_method     'PLATON <TABLE ACC> option'
_journal_date_recd_electronic     2014-07-11
_journal_date_accepted     2014-07-14
_journal_name_full     'Acta Crystallographica, Section E'
_journal_year     2014
_journal_volume     70
_journal_issue      9
_journal_page_first     o907
_journal_page_last     o908
_journal_paper_category     HO
_journal_paper_doi     10.1107/S1600536814016298
_journal_coeditor_code     XU5803
_publ_contact_author_name
;
Mustafa R. Albayati
;
_publ_contact_author_address
;
Kirkuk University,
College of Science,
Department of Chemistry,
Kirkuk,
Iraq
;
_publ_contact_author_email     'shaabankamel@yahoo.com'
_publ_contact_author_fax     ?
_publ_contact_author_phone     ?
_publ_section_title
;
Crystal structure of
2-[(<i>E</i>)-2-(2-chlorobenzylidene)hydrazin-1-yl]-4-phenyl-1,3-thiazole
;
loop_
    _publ_author_name
    _publ_author_address
    'Joel T. Mague'
;
Department of Chemistry,
Tulane University,
New Orleans,
LA 70118,
USA
;
    'Mohamed, Shaaban K.'
;
Chemistry and Environmental Division,
Manchester Metropolitan University,
Manchester M1 5GD,
England
Chemistry Department,
Faculty of Science,
Mini University,
61519 El-Minia,
Egypt
;
    'Akkurt, Mehmet'
;
Department of Physics,
Faculty of Sciences,
Erciyes University,
38039 Kayseri,
Turkey
;
    'Alaa A. Hassan'
;
Chemistry Department,
Faculty of Science,
Mini University,
61519 El-Minia,
Egypt
;
    'Mustafa R. Albayati'
;
Kirkuk University,
College of Science,
Department of Chemistry,
Kirkuk,
Iraq
;
data_I
_database_code_depnum_ccdc_archive     'CCDC 1013753'
_chemical_name_systematic
;\
2-[(<i>E</i>)-2-[(2-chlorophenyl)methylidene]hydrazin-1-yl]-4-phenyl-1,3-\
thiazole
;
_chemical_name_common     ?
_chemical_formula_moiety     'C16 H12 Cl N3 S'
_chemical_formula_sum     'C16 H12 Cl N3 S'
_chemical_formula_iupac     'C16 H12 Cl N3 S'
_chemical_formula_weight     313.80
_chemical_melting_point     ?
_shelx_space_group_comment
;
The symmetry employed for this shelxl refinement is uniquely defined
by the following loop, which should always be used as a source of
symmetry information in preference to the above space-group names.
They are only intended as comments.
;
_space_group_crystal_system     orthorhombic
_space_group_name_H-M_alt     'P b c a'
_space_group_name_Hall     '-P 2ac 2ab'
loop_
    _symmetry_equiv_pos_as_xyz
    'x, y, z'
    '-x+1/2, -y, z+1/2'
    '-x, y+1/2, -z+1/2'
    'x+1/2, -y+1/2, -z'
    '-x, -y, -z'
    'x-1/2, y, -z-1/2'
    'x, -y-1/2, z-1/2'
    '-x-1/2, y-1/2, z'
_cell_length_a     16.981(4)
_cell_length_b     8.1081(17)
_cell_length_c     41.660(9)
_cell_angle_alpha     90
_cell_angle_beta     90
_cell_angle_gamma     90
_cell_volume     5736(2)
_cell_formula_units_Z     16
_cell_measurement_reflns_used     9986
_cell_measurement_theta_min     2.5906
_cell_measurement_theta_max     28.6524
_cell_measurement_temperature     150(2)
_exptl_crystal_description     plate
_exptl_crystal_colour     colourless
_exptl_crystal_size_max     0.217
_exptl_crystal_size_mid     0.215
_exptl_crystal_size_min     0.054
_exptl_crystal_density_diffrn     1.454
_exptl_crystal_density_meas     ?
_exptl_crystal_density_method     'not measured'
_exptl_crystal_F_000     2592
_exptl_absorpt_coefficient_mu     0.407
_exptl_absorpt_correction_type     multi-scan
_exptl_absorpt_process_details     '(<i>SADABS</i>; Bruker, 2013)'
_shelx_estimated_absorpt_T_min     0.917
_shelx_estimated_absorpt_T_max     0.978
_exptl_absorpt_correction_T_min     0.80
_exptl_absorpt_correction_T_max     0.98
_exptl_special_details
;
The diffraction data were obtained from 3 sets of 400 frames, each of width
0.5\% in \w, collected at \f = 0.00, 90.00 and 180.00\% and 2 sets of 800
frames, each of width 0.45\% in \f, collected at \w = -30.00 and 210.00\%. The
scan time was 15 sec/frame.
;
_diffrn_ambient_temperature     150(2)
_diffrn_radiation_type     MoK\a
_diffrn_radiation_wavelength     0.71073
_diffrn_radiation_monochromator     graphite
_diffrn_measurement_device_type     'Bruker SMART APEX CCD'
_diffrn_measurement_method     '\f and \w scans'
_diffrn_detector_area_resol_mean     8.3660
_diffrn_reflns_number     99305
_diffrn_reflns_av_R_equivalents     0.0864
_diffrn_reflns_theta_min     1.955
_diffrn_reflns_theta_max     28.759
_diffrn_reflns_theta_full     28.755
_diffrn_measured_fraction_theta_max     0.996
_diffrn_measured_fraction_theta_full     0.997
_diffrn_reflns_limit_h_min     -22
_diffrn_reflns_limit_h_max     22
_diffrn_reflns_limit_k_min     -10
_diffrn_reflns_limit_k_max     10
_diffrn_reflns_limit_l_min     -55
_diffrn_reflns_limit_l_max     56
_refine_special_details
;
Refinement of <i>F</i>^2^ against ALL reflections. The weighted <i>R</i>-factor
<i>wR</i> and goodness of fit <i>S</i> are based on <i>F</i>^2^, conventional
<i>R</i>-factors <i>R</i> are based on <i>F</i>, with <i>F</i> set to zero for
negative <i>F</i>^2^. The threshold expression of <i>F</i>^2^ >
\s(<i>F</i>^2^) is used only for calculating <i>R</i>-factors(gt) <i>etc</i>.
and is not relevant to the choice of reflections for refinement.
<i>R</i>-factors based on <i>F</i>^2^ are statistically about twice as large
as those based on <i>F</i>, and <i>R</i>- factors based on ALL data will be
even larger. H-atoms attached to carbon were placed in calculated positions
(C---H = 0.95 \%A) while those attached to nitrogen were placed in locations
derived from a difference map and, following initial independent refinement to
verify their presence, their coordinates were adjusted to give N---H = 0.91
\%A. All were included as riding contributions with isotropic displacement
parameters 1.2 - 1.5 times those of the attached atoms.
;
_reflns_number_total     7415
_reflns_number_gt     5577
_reflns_threshold_expression     I>2\s(I)
_refine_ls_structure_factor_coef     Fsqd
_refine_ls_matrix_type     full
_refine_ls_R_factor_all     0.0670
_refine_ls_R_factor_gt     0.0441
_refine_ls_wR_factor_gt     0.0949
_refine_ls_wR_factor_ref     0.1092
_refine_ls_goodness_of_fit_ref     1.039
_refine_ls_restrained_S_all     1.039
_refine_ls_number_reflns     7415
_refine_ls_number_parameters     379
_refine_ls_number_restraints     0
_refine_ls_hydrogen_treatment     constr
_refine_ls_weighting_scheme     calc
_refine_ls_weighting_details
              'w=1/[\s^2^(Fo^2^)+(0.0371P)^2^+4.8434P] where P=(Fo^2^+2Fc^2^)/3'
_atom_sites_solution_hydrogens     geom
_atom_sites_solution_primary     direct
_atom_sites_solution_secondary     difmap
_refine_ls_shift/su_max     0.001
_refine_ls_shift/su_mean     0.000
_refine_diff_density_max     0.419
_refine_diff_density_min     -0.329
_refine_ls_extinction_method     none
_refine_ls_extinction_coef     .
loop_
    _atom_type_symbol
    _atom_type_description
    _atom_type_scat_dispersion_real
    _atom_type_scat_dispersion_imag
    _atom_type_scat_source
    'C' 'C' 0.0033 0.0016
                         'International Tables Vol C Tables 4.2.6.8 and 6.1.1.4'
    'H' 'H' 0.0000 0.0000
                         'International Tables Vol C Tables 4.2.6.8 and 6.1.1.4'
    'N' 'N' 0.0061 0.0033
                         'International Tables Vol C Tables 4.2.6.8 and 6.1.1.4'
    'S' 'S' 0.1246 0.1234
                         'International Tables Vol C Tables 4.2.6.8 and 6.1.1.4'
    'Cl' 'Cl' 0.1484 0.1585
                         'International Tables Vol C Tables 4.2.6.8 and 6.1.1.4'
_computing_data_collection     '<i>APEX2</i> (Bruker, 2013)'
_computing_cell_refinement     '<i>SAINT</i> (Bruker, 2013)'
_computing_data_reduction     '<i>SAINT</i> (Bruker, 2013)'
_computing_structure_solution     '<i>SHELXT</i> (Bruker, 2013)'
_computing_structure_refinement     '<i>SHELXL2014</i> (Sheldrick, 2008)'
_computing_molecular_graphics     '<i>DIAMOND</i> (Brandenburg & Putz, 2012)'
_computing_publication_material     '<i>SHELXTL</i> (Bruker, 2013)'
loop_
    _atom_site_type_symbol
    _atom_site_label
    _atom_site_fract_x
    _atom_site_fract_y
    _atom_site_fract_z
    _atom_site_U_iso_or_equiv
    _atom_site_adp_type
    _atom_site_calc_flag
    _atom_site_occupancy
    _atom_site_disorder_assembly
    _atom_site_disorder_group
    Cl Cl1 0.42874(3) 0.85456(8) 0.45306(2) 0.04262(15) Uani d 1 . .
    S S1 0.67429(3) 0.24168(6) 0.37657(2) 0.02704(12) Uani d 1 . .
    N N1 0.57267(10) 0.4806(2) 0.40738(4) 0.0248(3) Uani d 1 . .
    N N2 0.53242(10) 0.3466(2) 0.39636(4) 0.0266(4) Uani d 1 . .
    H H2A 0.4789 0.3475 0.3972 0.032 Uiso d 1 . .
    N N3 0.54083(9) 0.0943(2) 0.36976(4) 0.0235(3) Uani d 1 . .
    C C1 0.52954(12) 0.8719(3) 0.44674(5) 0.0266(4) Uani d 1 . .
    C C2 0.56720(14) 1.0112(3) 0.45834(5) 0.0325(5) Uani d 1 . .
    H H2 0.5382 1.0943 0.4692 0.039 Uiso calc 1 . .
    C C3 0.64723(14) 1.0279(3) 0.45392(5) 0.0354(5) Uani d 1 . .
    H H3 0.6737 1.1225 0.4620 0.042 Uiso calc 1 . .
    C C4 0.68913(13) 0.9078(3) 0.43785(5) 0.0326(5) Uani d 1 . .
    H H4 0.7442 0.9205 0.4346 0.039 Uiso calc 1 . .
    C C5 0.65150(12) 0.7700(3) 0.42652(5) 0.0268(4) Uani d 1 . .
    H H5 0.6811 0.6881 0.4156 0.032 Uiso calc 1 . .
    C C6 0.57031(11) 0.7473(2) 0.43076(4) 0.0229(4) Uani d 1 . .
    C C7 0.53147(11) 0.5992(2) 0.41884(5) 0.0244(4) Uani d 1 . .
    H H7 0.4757 0.5905 0.4196 0.029 Uiso calc 1 . .
    C C8 0.57334(11) 0.2272(2) 0.38144(4) 0.0221(4) Uani d 1 . .
    C C9 0.67232(11) 0.0512(2) 0.35830(5) 0.0263(4) Uani d 1 . .
    H H9 0.7175 -0.0043 0.3503 0.032 Uiso calc 1 . .
    C C10 0.59793(11) -0.0091(2) 0.35689(4) 0.0226(4) Uani d 1 . .
    C C11 0.57380(11) -0.1716(2) 0.34490(5) 0.0239(4) Uani d 1 . .
    C C12 0.62690(12) -0.2731(3) 0.32880(5) 0.0295(4) Uani d 1 . .
    H H12 0.6792 -0.2358 0.3252 0.035 Uiso calc 1 . .
    C C13 0.60464(13) -0.4266(3) 0.31801(5) 0.0339(5) Uani d 1 . .
    H H13 0.6417 -0.4947 0.3073 0.041 Uiso calc 1 . .
    C C14 0.52845(14) -0.4821(3) 0.32276(5) 0.0336(5) Uani d 1 . .
    H H14 0.5131 -0.5877 0.3151 0.040 Uiso calc 1 . .
    C C15 0.47497(13) -0.3835(3) 0.33864(5) 0.0321(5) Uani d 1 . .
    H H15 0.4225 -0.4210 0.3418 0.039 Uiso calc 1 . .
    C C16 0.49763(12) -0.2292(3) 0.34997(5) 0.0276(4) Uani d 1 . .
    H H16 0.4608 -0.1627 0.3613 0.033 Uiso calc 1 . .
    Cl Cl2 0.51373(3) -0.18369(8) 0.25484(2) 0.03684(14) Uani d 1 . .
    S S2 0.23921(3) 0.26852(7) 0.35529(2) 0.03059(13) Uani d 1 . .
    N N4 0.35122(10) 0.0848(2) 0.31580(4) 0.0254(4) Uani d 1 . .
    N N5 0.38660(10) 0.1670(2) 0.34063(4) 0.0279(4) Uani d 1 . .
    H H5A 0.4365 0.1386 0.3464 0.033 Uiso d 1 . .
    N N6 0.36410(9) 0.2951(2) 0.39001(4) 0.0242(3) Uani d 1 . .
    C C17 0.41198(12) -0.1953(3) 0.25184(5) 0.0255(4) Uani d 1 . .
    C C18 0.38063(13) -0.2967(3) 0.22837(5) 0.0301(4) Uani d 1 . .
    H H18 0.4145 -0.3575 0.2146 0.036 Uiso calc 1 . .
    C C19 0.30033(13) -0.3091(3) 0.22512(5) 0.0317(5) Uani d 1 . .
    H H19 0.2786 -0.3785 0.2090 0.038 Uiso calc 1 . .
    C C20 0.25097(13) -0.2208(3) 0.24522(5) 0.0327(5) Uani d 1 . .
    H H20 0.1955 -0.2294 0.2429 0.039 Uiso calc 1 . .
    C C21 0.28249(12) -0.1202(3) 0.26869(5) 0.0287(4) Uani d 1 . .
    H H21 0.2482 -0.0608 0.2825 0.034 Uiso calc 1 . .
    C C22 0.36410(12) -0.1042(2) 0.27246(5) 0.0245(4) Uani d 1 . .
    C C23 0.39660(12) -0.0014(3) 0.29797(5) 0.0258(4) Uani d 1 . .
    H H23 0.4519 0.0014 0.3014 0.031 Uiso calc 1 . .
    C C24 0.33820(11) 0.2402(2) 0.36249(5) 0.0232(4) Uani d 1 . .
    C C25 0.23213(12) 0.3603(3) 0.39246(5) 0.0299(5) Uani d 1 . .
    H H25 0.1847 0.4030 0.4013 0.036 Uiso calc 1 . .
    C C26 0.30284(11) 0.3639(2) 0.40748(5) 0.0236(4) Uani d 1 . .
    C C27 0.31902(11) 0.4215(2) 0.44032(5) 0.0233(4) Uani d 1 . .
    C C28 0.26964(12) 0.5346(3) 0.45548(5) 0.0281(4) Uani d 1 . .
    H H28 0.2254 0.5774 0.4443 0.034 Uiso calc 1 . .
    C C29 0.28430(13) 0.5849(3) 0.48644(5) 0.0325(5) Uani d 1 . .
    H H29 0.2504 0.6627 0.4964 0.039 Uiso calc 1 . .
    C C30 0.34853(14) 0.5223(3) 0.50318(5) 0.0353(5) Uani d 1 . .
    H H30 0.3586 0.5568 0.5246 0.042 Uiso calc 1 . .
    C C31 0.39759(13) 0.4097(3) 0.48843(5) 0.0334(5) Uani d 1 . .
    H H31 0.4415 0.3667 0.4998 0.040 Uiso calc 1 . .
    C C32 0.38344(12) 0.3590(3) 0.45732(5) 0.0269(4) Uani d 1 . .
    H H32 0.4176 0.2813 0.4474 0.032 Uiso calc 1 . .
loop_
    _atom_site_aniso_label
    _atom_site_aniso_U_11
    _atom_site_aniso_U_22
    _atom_site_aniso_U_33
    _atom_site_aniso_U_12
    _atom_site_aniso_U_13
    _atom_site_aniso_U_23
    Cl1 0.0279(3) 0.0448(3) 0.0552(4) 0.0053(2) 0.0023(2) -0.0128(3)
    S1 0.0191(2) 0.0260(2) 0.0360(3) -0.00266(19) -0.00276(19) 0.0003(2)
    N1 0.0269(8) 0.0228(8) 0.0246(8) -0.0049(7) -0.0031(7) -0.0022(7)
    N2 0.0205(8) 0.0251(9) 0.0341(9) -0.0045(7) 0.0005(7) -0.0074(7)
    N3 0.0202(7) 0.0236(8) 0.0266(8) -0.0010(6) 0.0007(6) -0.0024(7)
    C1 0.0280(10) 0.0266(10) 0.0253(10) 0.0033(8) -0.0039(8) -0.0001(8)
    C2 0.0422(12) 0.0242(10) 0.0311(11) 0.0037(9) -0.0050(9) -0.0056(9)
    C3 0.0445(13) 0.0260(11) 0.0356(12) -0.0073(10) -0.0116(10) -0.0035(9)
    C4 0.0326(11) 0.0320(11) 0.0333(11) -0.0066(9) -0.0033(9) 0.0002(9)
    C5 0.0284(10) 0.0275(10) 0.0246(10) -0.0028(8) 0.0002(8) -0.0012(8)
    C6 0.0272(9) 0.0230(9) 0.0184(9) -0.0020(8) -0.0031(7) 0.0003(7)
    C7 0.0237(9) 0.0258(10) 0.0236(9) -0.0026(8) -0.0019(7) -0.0011(8)
    C8 0.0195(8) 0.0245(9) 0.0224(9) -0.0010(7) -0.0012(7) 0.0006(7)
    C9 0.0227(9) 0.0267(10) 0.0295(10) 0.0019(8) 0.0008(8) 0.0025(8)
    C10 0.0232(9) 0.0243(10) 0.0202(9) 0.0030(7) -0.0015(7) 0.0023(7)
    C11 0.0268(9) 0.0233(10) 0.0214(9) 0.0014(8) -0.0041(7) 0.0015(7)
    C12 0.0293(10) 0.0300(11) 0.0292(10) 0.0032(9) -0.0006(8) -0.0032(9)
    C13 0.0391(12) 0.0302(11) 0.0325(12) 0.0065(9) 0.0008(9) -0.0042(9)
    C14 0.0454(13) 0.0241(10) 0.0313(11) -0.0014(9) -0.0036(10) -0.0025(9)
    C15 0.0342(11) 0.0287(11) 0.0334(11) -0.0042(9) -0.0025(9) 0.0030(9)
    C16 0.0300(10) 0.0249(10) 0.0278(10) 0.0002(8) -0.0001(8) -0.0002(8)
    Cl2 0.0278(3) 0.0471(3) 0.0356(3) 0.0053(2) -0.0013(2) -0.0076(2)
    S2 0.0236(2) 0.0383(3) 0.0298(3) 0.0043(2) -0.00573(19) -0.0034(2)
    N4 0.0273(8) 0.0264(9) 0.0226(8) -0.0035(7) -0.0023(6) -0.0020(7)
    N5 0.0219(8) 0.0343(10) 0.0274(9) 0.0002(7) -0.0024(7) -0.0091(7)
    N6 0.0212(8) 0.0261(9) 0.0254(8) -0.0010(7) 0.0002(6) -0.0030(7)
    C17 0.0278(10) 0.0262(10) 0.0227(9) 0.0019(8) -0.0022(7) 0.0030(8)
    C18 0.0400(12) 0.0246(10) 0.0257(10) 0.0031(9) -0.0001(9) -0.0003(8)
    C19 0.0420(12) 0.0261(10) 0.0270(11) -0.0054(9) -0.0074(9) -0.0020(9)
    C20 0.0304(10) 0.0339(11) 0.0337(11) -0.0046(9) -0.0068(9) 0.0008(9)
    C21 0.0297(10) 0.0290(11) 0.0275(11) 0.0003(9) -0.0007(8) 0.0000(9)
    C22 0.0295(10) 0.0228(10) 0.0211(9) -0.0003(8) -0.0027(8) 0.0024(8)
    C23 0.0253(9) 0.0281(10) 0.0238(10) -0.0016(8) -0.0012(7) 0.0007(8)
    C24 0.0204(9) 0.0232(9) 0.0259(9) -0.0020(7) -0.0010(7) -0.0002(8)
    C25 0.0241(10) 0.0354(12) 0.0302(11) 0.0075(9) -0.0012(8) -0.0008(9)
    C26 0.0233(9) 0.0203(9) 0.0272(10) 0.0006(7) 0.0012(7) 0.0013(8)
    C27 0.0241(9) 0.0224(9) 0.0234(9) -0.0015(8) 0.0024(7) 0.0014(8)
    C28 0.0284(10) 0.0263(10) 0.0296(11) 0.0010(8) 0.0011(8) 0.0013(9)
    C29 0.0386(12) 0.0287(11) 0.0304(11) 0.0028(9) 0.0056(9) -0.0021(9)
    C30 0.0463(13) 0.0361(12) 0.0235(10) -0.0012(10) 0.0006(9) -0.0017(9)
    C31 0.0348(11) 0.0369(12) 0.0287(11) 0.0022(9) -0.0025(9) 0.0020(9)
    C32 0.0256(9) 0.0283(10) 0.0269(10) 0.0029(8) 0.0014(8) -0.0002(8)
_geom_special_details
;
All e.s.d.'s (except the e.s.d. in the dihedral angle between two l.s. planes)
are estimated using the full covariance matrix. The cell e.s.d.'s are taken
into account individually in the estimation of e.s.d.'s in distances, angles
and torsion angles; correlations between e.s.d.'s in cell parameters are only
used when they are defined by crystal symmetry. An approximate (isotropic)
treatment of cell e.s.d.'s is used for estimating e.s.d.'s involving l.s.
planes.
;
loop_
    _geom_bond_atom_site_label_1
    _geom_bond_atom_site_label_2
    _geom_bond_site_symmetry_2
    _geom_bond_distance
    _geom_bond_publ_flag
    Cl1 C1 . 1.737(2) ?
    S1 C9 . 1.722(2) ?
    S1 C8 . 1.7301(19) ?
    N1 C7 . 1.282(3) ?
    N1 N2 . 1.363(2) ?
    N2 C8 . 1.344(2) ?
    N2 H2A . 0.9098 ?
    N3 C8 . 1.305(2) ?
    N3 C10 . 1.389(2) ?
    C1 C2 . 1.385(3) ?
    C1 C6 . 1.394(3) ?
    C2 C3 . 1.378(3) ?
    C2 H2 . 0.9500 ?
    C3 C4 . 1.380(3) ?
    C3 H3 . 0.9500 ?
    C4 C5 . 1.371(3) ?
    C4 H4 . 0.9500 ?
    C5 C6 . 1.402(3) ?
    C5 H5 . 0.9500 ?
    C6 C7 . 1.458(3) ?
    C7 H7 . 0.9500 ?
    C9 C10 . 1.356(3) ?
    C9 H9 . 0.9500 ?
    C10 C11 . 1.468(3) ?
    C11 C16 . 1.391(3) ?
    C11 C12 . 1.393(3) ?
    C12 C13 . 1.376(3) ?
    C12 H12 . 0.9500 ?
    C13 C14 . 1.384(3) ?
    C13 H13 . 0.9500 ?
    C14 C15 . 1.379(3) ?
    C14 H14 . 0.9500 ?
    C15 C16 . 1.391(3) ?
    C15 H15 . 0.9500 ?
    C16 H16 . 0.9500 ?
    Cl2 C17 . 1.735(2) ?
    S2 C25 . 1.722(2) ?
    S2 C24 . 1.723(2) ?
    N4 C23 . 1.278(3) ?
    N4 N5 . 1.370(2) ?
    N5 C24 . 1.363(2) ?
    N5 H5A . 0.9100 ?
    N6 C24 . 1.306(2) ?
    N6 C26 . 1.387(2) ?
    C17 C18 . 1.384(3) ?
    C17 C22 . 1.395(3) ?
    C18 C19 . 1.374(3) ?
    C18 H18 . 0.9500 ?
    C19 C20 . 1.384(3) ?
    C19 H19 . 0.9500 ?
    C20 C21 . 1.382(3) ?
    C20 H20 . 0.9500 ?
    C21 C22 . 1.401(3) ?
    C21 H21 . 0.9500 ?
    C22 C23 . 1.459(3) ?
    C23 H23 . 0.9500 ?
    C25 C26 . 1.354(3) ?
    C25 H25 . 0.9500 ?
    C26 C27 . 1.472(3) ?
    C27 C28 . 1.394(3) ?
    C27 C32 . 1.398(3) ?
    C28 C29 . 1.375(3) ?
    C28 H28 . 0.9500 ?
    C29 C30 . 1.390(3) ?
    C29 H29 . 0.9500 ?
    C30 C31 . 1.380(3) ?
    C30 H30 . 0.9500 ?
    C31 C32 . 1.381(3) ?
    C31 H31 . 0.9500 ?
    C32 H32 . 0.9500 ?
loop_
    _geom_angle_atom_site_label_1
    _geom_angle_atom_site_label_2
    _geom_angle_atom_site_label_3
    _geom_angle_site_symmetry_1
    _geom_angle_site_symmetry_3
    _geom_angle
    _geom_angle_publ_flag
    C9 S1 C8 . . 88.38(9) ?
    C7 N1 N2 . . 116.74(16) ?
    C8 N2 N1 . . 118.06(16) ?
    C8 N2 H2A . . 122.8 ?
    N1 N2 H2A . . 118.7 ?
    C8 N3 C10 . . 110.30(16) ?
    C2 C1 C6 . . 121.89(19) ?
    C2 C1 Cl1 . . 117.90(16) ?
    C6 C1 Cl1 . . 120.21(16) ?
    C3 C2 C1 . . 119.3(2) ?
    C3 C2 H2 . . 120.4 ?
    C1 C2 H2 . . 120.4 ?
    C2 C3 C4 . . 120.3(2) ?
    C2 C3 H3 . . 119.9 ?
    C4 C3 H3 . . 119.9 ?
    C5 C4 C3 . . 120.1(2) ?
    C5 C4 H4 . . 119.9 ?
    C3 C4 H4 . . 119.9 ?
    C4 C5 C6 . . 121.5(2) ?
    C4 C5 H5 . . 119.3 ?
    C6 C5 H5 . . 119.3 ?
    C1 C6 C5 . . 116.98(18) ?
    C1 C6 C7 . . 122.36(18) ?
    C5 C6 C7 . . 120.66(18) ?
    N1 C7 C6 . . 119.91(18) ?
    N1 C7 H7 . . 120.0 ?
    C6 C7 H7 . . 120.0 ?
    N3 C8 N2 . . 123.26(17) ?
    N3 C8 S1 . . 115.56(15) ?
    N2 C8 S1 . . 121.18(14) ?
    C10 C9 S1 . . 111.14(15) ?
    C10 C9 H9 . . 124.4 ?
    S1 C9 H9 . . 124.4 ?
    C9 C10 N3 . . 114.57(18) ?
    C9 C10 C11 . . 126.78(18) ?
    N3 C10 C11 . . 118.58(17) ?
    C16 C11 C12 . . 118.49(19) ?
    C16 C11 C10 . . 120.61(18) ?
    C12 C11 C10 . . 120.88(18) ?
    C13 C12 C11 . . 120.9(2) ?
    C13 C12 H12 . . 119.6 ?
    C11 C12 H12 . . 119.6 ?
    C12 C13 C14 . . 120.3(2) ?
    C12 C13 H13 . . 119.9 ?
    C14 C13 H13 . . 119.9 ?
    C15 C14 C13 . . 119.7(2) ?
    C15 C14 H14 . . 120.1 ?
    C13 C14 H14 . . 120.1 ?
    C14 C15 C16 . . 120.1(2) ?
    C14 C15 H15 . . 119.9 ?
    C16 C15 H15 . . 119.9 ?
    C11 C16 C15 . . 120.5(2) ?
    C11 C16 H16 . . 119.8 ?
    C15 C16 H16 . . 119.8 ?
    C25 S2 C24 . . 88.24(9) ?
    C23 N4 N5 . . 116.15(17) ?
    C24 N5 N4 . . 116.89(16) ?
    C24 N5 H5A . . 119.7 ?
    N4 N5 H5A . . 118.9 ?
    C24 N6 C26 . . 110.19(16) ?
    C18 C17 C22 . . 121.71(19) ?
    C18 C17 Cl2 . . 117.79(16) ?
    C22 C17 Cl2 . . 120.50(15) ?
    C19 C18 C17 . . 119.6(2) ?
    C19 C18 H18 . . 120.2 ?
    C17 C18 H18 . . 120.2 ?
    C18 C19 C20 . . 120.2(2) ?
    C18 C19 H19 . . 119.9 ?
    C20 C19 H19 . . 119.9 ?
    C21 C20 C19 . . 119.9(2) ?
    C21 C20 H20 . . 120.0 ?
    C19 C20 H20 . . 120.0 ?
    C20 C21 C22 . . 121.2(2) ?
    C20 C21 H21 . . 119.4 ?
    C22 C21 H21 . . 119.4 ?
    C17 C22 C21 . . 117.30(18) ?
    C17 C22 C23 . . 122.05(18) ?
    C21 C22 C23 . . 120.59(18) ?
    N4 C23 C22 . . 120.50(18) ?
    N4 C23 H23 . . 119.8 ?
    C22 C23 H23 . . 119.8 ?
    N6 C24 N5 . . 122.14(17) ?
    N6 C24 S2 . . 115.85(15) ?
    N5 C24 S2 . . 122.01(14) ?
    C26 C25 S2 . . 111.26(15) ?
    C26 C25 H25 . . 124.4 ?
    S2 C25 H25 . . 124.4 ?
    C25 C26 N6 . . 114.46(18) ?
    C25 C26 C27 . . 126.99(18) ?
    N6 C26 C27 . . 118.41(17) ?
    C28 C27 C32 . . 118.67(19) ?
    C28 C27 C26 . . 121.19(18) ?
    C32 C27 C26 . . 120.11(18) ?
    C29 C28 C27 . . 120.7(2) ?
    C29 C28 H28 . . 119.6 ?
    C27 C28 H28 . . 119.6 ?
    C28 C29 C30 . . 120.3(2) ?
    C28 C29 H29 . . 119.9 ?
    C30 C29 H29 . . 119.9 ?
    C31 C30 C29 . . 119.4(2) ?
    C31 C30 H30 . . 120.3 ?
    C29 C30 H30 . . 120.3 ?
    C30 C31 C32 . . 120.7(2) ?
    C30 C31 H31 . . 119.7 ?
    C32 C31 H31 . . 119.7 ?
    C31 C32 C27 . . 120.23(19) ?
    C31 C32 H32 . . 119.9 ?
    C27 C32 H32 . . 119.9 ?
loop_
    _geom_torsion_atom_site_label_1
    _geom_torsion_atom_site_label_2
    _geom_torsion_atom_site_label_3
    _geom_torsion_atom_site_label_4
    _geom_torsion_site_symmetry_1
    _geom_torsion_site_symmetry_2
    _geom_torsion_site_symmetry_3
    _geom_torsion_site_symmetry_4
    _geom_torsion
    _geom_torsion_publ_flag
    C7 N1 N2 C8 . . . . 173.77(18) ?
    C6 C1 C2 C3 . . . . 0.2(3) ?
    Cl1 C1 C2 C3 . . . . 179.50(17) ?
    C1 C2 C3 C4 . . . . 0.6(3) ?
    C2 C3 C4 C5 . . . . -0.8(3) ?
    C3 C4 C5 C6 . . . . 0.2(3) ?
    C2 C1 C6 C5 . . . . -0.8(3) ?
    Cl1 C1 C6 C5 . . . . 179.94(15) ?
    C2 C1 C6 C7 . . . . 179.12(19) ?
    Cl1 C1 C6 C7 . . . . -0.1(3) ?
    C4 C5 C6 C1 . . . . 0.6(3) ?
    C4 C5 C6 C7 . . . . -179.34(19) ?
    N2 N1 C7 C6 . . . . -179.33(17) ?
    C1 C6 C7 N1 . . . . -172.59(19) ?
    C5 C6 C7 N1 . . . . 7.3(3) ?
    C10 N3 C8 N2 . . . . -177.70(18) ?
    C10 N3 C8 S1 . . . . 2.3(2) ?
    N1 N2 C8 N3 . . . . -179.50(18) ?
    N1 N2 C8 S1 . . . . 0.5(3) ?
    C9 S1 C8 N3 . . . . -1.55(16) ?
    C9 S1 C8 N2 . . . . 178.42(17) ?
    C8 S1 C9 C10 . . . . 0.33(16) ?
    S1 C9 C10 N3 . . . . 0.9(2) ?
    S1 C9 C10 C11 . . . . -175.89(16) ?
    C8 N3 C10 C9 . . . . -2.0(2) ?
    C8 N3 C10 C11 . . . . 175.04(17) ?
    C9 C10 C11 C16 . . . . 168.6(2) ?
    N3 C10 C11 C16 . . . . -8.0(3) ?
    C9 C10 C11 C12 . . . . -10.1(3) ?
    N3 C10 C11 C12 . . . . 173.30(18) ?
    C16 C11 C12 C13 . . . . 0.2(3) ?
    C10 C11 C12 C13 . . . . 178.94(19) ?
    C11 C12 C13 C14 . . . . 0.6(3) ?
    C12 C13 C14 C15 . . . . -0.6(3) ?
    C13 C14 C15 C16 . . . . -0.3(3) ?
    C12 C11 C16 C15 . . . . -1.2(3) ?
    C10 C11 C16 C15 . . . . -179.87(18) ?
    C14 C15 C16 C11 . . . . 1.2(3) ?
    C23 N4 N5 C24 . . . . -170.95(18) ?
    C22 C17 C18 C19 . . . . -0.1(3) ?
    Cl2 C17 C18 C19 . . . . -179.82(17) ?
    C17 C18 C19 C20 . . . . -0.1(3) ?
    C18 C19 C20 C21 . . . . -0.2(3) ?
    C19 C20 C21 C22 . . . . 0.6(3) ?
    C18 C17 C22 C21 . . . . 0.5(3) ?
    Cl2 C17 C22 C21 . . . . -179.80(15) ?
    C18 C17 C22 C23 . . . . 177.84(19) ?
    Cl2 C17 C22 C23 . . . . -2.4(3) ?
    C20 C21 C22 C17 . . . . -0.7(3) ?
    C20 C21 C22 C23 . . . . -178.12(19) ?
    N5 N4 C23 C22 . . . . 175.08(17) ?
    C17 C22 C23 N4 . . . . 177.70(19) ?
    C21 C22 C23 N4 . . . . -5.0(3) ?
    C26 N6 C24 N5 . . . . 179.78(18) ?
    C26 N6 C24 S2 . . . . 0.6(2) ?
    N4 N5 C24 N6 . . . . 167.05(18) ?
    N4 N5 C24 S2 . . . . -13.8(3) ?
    C25 S2 C24 N6 . . . . -0.41(17) ?
    C25 S2 C24 N5 . . . . -179.58(18) ?
    C24 S2 C25 C26 . . . . 0.07(17) ?
    S2 C25 C26 N6 . . . . 0.3(2) ?
    S2 C25 C26 C27 . . . . -175.32(16) ?
    C24 N6 C26 C25 . . . . -0.6(3) ?
    C24 N6 C26 C27 . . . . 175.43(17) ?
    C25 C26 C27 C28 . . . . -24.5(3) ?
    N6 C26 C27 C28 . . . . 160.09(18) ?
    C25 C26 C27 C32 . . . . 153.4(2) ?
    N6 C26 C27 C32 . . . . -22.0(3) ?
    C32 C27 C28 C29 . . . . 0.6(3) ?
    C26 C27 C28 C29 . . . . 178.54(19) ?
    C27 C28 C29 C30 . . . . -0.5(3) ?
    C28 C29 C30 C31 . . . . 0.2(3) ?
    C29 C30 C31 C32 . . . . 0.0(3) ?
    C30 C31 C32 C27 . . . . 0.1(3) ?
    C28 C27 C32 C31 . . . . -0.4(3) ?
    C26 C27 C32 C31 . . . . -178.36(19) ?
loop_
    _geom_hbond_atom_site_label_D
    _geom_hbond_atom_site_label_H
    _geom_hbond_atom_site_label_A
    _geom_hbond_site_symmetry_A
    _geom_hbond_distance_DH
    _geom_hbond_distance_HA
    _geom_hbond_distance_DA
    _geom_hbond_angle_DHA
    _geom_hbond_publ_flag
    N2 H2A N6 . 0.91 2.02 2.901(2) 163 yes
    N5 H5A N3 . 0.91 2.05 2.946(2) 166 yes
    C9 H9 S1 8_755 0.95 2.97 3.696(2) 134 yes
    C25 H25 Cl1 8_655 0.95 2.92 3.720(2) 143 yes
_shelx_hkl_file
;
   0   1   0   -2.70    0.70
   0   1   0   -3.60    0.80
   0   1   0   -2.20    0.90
   0  -1   0   -2.80    0.70
   0   2   0 2363.66  113.89
   0   2   0 2321.17  113.79
   0  -2   0 2352.66  112.99
   0   2   0 2394.66  112.89
   0   3   0    1.20    1.80
   0  -3   0    1.40    1.60
   0   3   0    1.40    1.50
   0   3   0   -0.10    1.20
   0  -4   0  221.78   13.60
   0   4   0  182.38   13.80
   0  -4   0  205.88   13.20
   0   4   0  201.18   14.40
   0   4   0  186.98   12.50
   0  -5   0    2.90    2.30
   0   5   0   -0.30    1.70
   0   5   0    0.70    1.70
   0   5   0   -0.30    1.40
   0   6   0   75.49    9.10
   0   6   0   84.99    9.90
   0  -6   0   72.69    8.30
   0   6   0   89.09    8.10
   0   7   0   -1.80    2.10
   0   7   0   -0.50    2.00
   0  -7   0    0.80    2.90
   0   7   0   -5.20    2.10
   0   8   0  278.47   18.90
   0  -8   0  301.97   21.30
   0   8   0  273.27   22.30
   0   8   0  237.98   21.40
   0   9   0    3.00    2.10
   0  -9   0    2.30    3.80
   0   9   0   -2.30    3.20
   0   9   0    0.70    3.40
   0  10   0   -0.60    3.40
   0 -10   0    4.80    3.70
   0 -10   0   -5.10    5.70
   0  10   0   -0.20    3.50
   0  10   0    1.50    2.70
   1  -1   0    0.00    0.80
  -1   1   0    0.00    1.00
  -1  -1   0   -0.40    0.40
   1   1   0    0.70    1.00
  -1   1   0    0.10    0.70
   1  -1   0   -0.30    0.70
   1   1   0   -0.30    0.80
  -1   1   0    0.40    0.80
   1   1   0    0.80    0.50
  -1  -2   0    1.30    1.40
   1  -2   0   -1.70    0.60
  -1   2   0    0.90    1.40
  -1   2   0   -0.30    1.30
   1   2   0   -1.80    1.30
   1  -2   0    0.10    1.30
  -1   2   0   -2.60    1.30
   1  -2   0   -1.70    1.10
   1   2   0   -1.60    0.80
  -1   2   0    0.00    1.30
   1   2   0    0.30    1.70
   1  -3   0   -2.90    1.30
   1  -3   0    2.20    1.60
  -1   3   0    0.60    2.10
  -1   3   0   -0.70    1.20
   1   3   0   -2.00    1.50
  -1   3   0   -0.50    1.40
   1   3   0   -2.00    1.40
  -1  -3   0    1.40    1.50
   1   3   0   -0.10    1.10
  -1   3   0    1.10    1.70
   1  -3   0   -1.60    0.50
   1  -4   0    1.00    1.10
  -1   4   0    1.30    1.50
  -1   4   0    2.10    2.30
  -1   4   0    1.20    1.70
  -1  -4   0   -1.40    1.50
   1  -4   0    0.00    1.60
  -1   4   0   -1.10    1.20
   1   4   0    1.10    2.30
   1   4   0   -0.50    1.30
   1  -4   0    0.30    0.60
   1   4   0    1.30    1.80
   1  -5   0    1.00    1.40
  -1   5   0    1.50    1.80
  -1  -5   0    0.40    1.80
  -1   5   0    0.20    2.00
   1   5   0    1.80    1.70
   1   5   0    3.80    2.70
   1  -5   0    0.90    2.10
   1   5   0    0.10    2.20
  -1   5   0    0.70    2.00
   1   6   0    0.20    2.00
  -1   6   0   -0.30    2.30
   1  -6   0   -0.70    2.30
   1   6   0    2.50    2.90
   1   6   0    2.50    2.10
  -1   6   0    0.60    2.00
  -1  -6   0   -2.30    2.00
  -1   6   0    4.00    2.90
  -1   7   0   -2.90    1.80
   1  -7   0   -1.80    2.40
  -1  -7   0   -2.90    2.00
  -1   7   0   -1.80    1.70
  -1   7   0   -4.20    2.40
   1   7   0    0.20    2.00
   1   7   0   -2.70    1.90
   1   7   0   -1.50    2.70
  -1  -8   0   -0.10    3.00
  -1   8   0    1.50    3.00
   1  -8   0    6.30    3.90
   1   8   0   -4.20    2.10
   1   8   0   -0.90    2.80
  -1   8   0    3.30    3.30
  -1   8   0   -4.20    2.10
   1   8   0    0.30    2.20
  -1   9   0   -1.20    3.40
   1   9   0   -0.50    2.70
   1   9   0    1.00    2.70
  -1  -9   0    1.90    3.40
   1  -9   0    3.10    3.90
  -1   9   0    1.20    4.10
   1   9   0   -1.40    1.90
  -1   9   0    2.40    2.30
   1  10   0   -2.10    2.00
   1  10   0   -1.20    3.00
   1  10   0    8.20    3.60
  -1 -10   0    1.30    4.00
  -1  10   0    1.50    1.90
   1 -10   0   -0.10    4.40
  -1 -10   0   -2.80    6.10
   1 -10   0   -7.20    5.20
  -1  10   0   -0.50    2.90
   2   0   0  286.77   14.50
  -2   0   0  261.37   13.30
   2   0   0  284.17   14.30
   2   1   0   20.40    2.50
   2  -1   0   18.30    2.40
  -2   1   0   23.00    2.30
   2   1   0   21.00    2.70
   2  -1   0   18.10    2.20
   2   1   0   19.20    2.20
  -2   1   0   14.20    2.40
   2   2   0  160.58    8.40
   2  -2   0  150.88    9.40
   2  -2   0  148.59    9.50
  -2  -2   0  144.59    8.50
  -2   2   0  143.89   10.00
  -2   2   0  143.79    9.30
  -2   2   0  149.49    9.00
  -2   2   0  158.58    9.40
   2  -2   0  142.49    8.90
   2   2   0  136.09    9.90
   2   2   0  163.68    9.90
  -2  -2   0  138.79    8.30
   2   2   0  151.08    8.00
   2   2   0  159.48    8.10
  -2   3   0    1.80    2.00
   2   3   0   -0.90    1.60
   2  -3   0    0.10    1.30
  -2  -3   0    3.40    1.60
   2  -3   0    1.10    0.80
   2  -3   0   -0.10    1.50
  -2   3   0   -0.30    1.50
   2   3   0    2.30    1.10
  -2   3   0   -0.60    1.40
  -2   3   0    1.90    1.40
   2   3   0   -0.20    1.10
   2   3   0    1.00    2.20
  -2   4   0  521.05   29.60
   2   4   0  478.65   30.20
  -2   4   0  515.25   30.70
   2   4   0  519.05   27.50
  -2   4   0  494.15   28.90
   2  -4   0  542.25   29.70
  -2   4   0  554.54   29.00
  -2  -4   0  514.95   28.30
   2  -4   0  548.05   29.50
   2   4   0  553.44   30.50
   2   4   0  578.94   27.80
   2  -4   0  531.55   27.20
   2  -5   0   14.00    4.20
  -2   5   0   10.20    3.40
   2   5   0    8.60    3.80
   2   5   0   14.40    4.50
  -2   5   0    5.30    3.10
   2   5   0   10.10    2.80
  -2   5   0    9.10    3.50
  -2  -5   0   13.20    3.50
   2  -5   0   12.50    3.90
   2   6   0  669.23   41.00
   2  -6   0  760.12   39.70
  -2   6   0  692.63   41.10
  -2  -6   0  699.83   38.40
  -2   6   0  668.73   38.10
   2   6   0  650.83   36.10
   2   6   0  703.13   40.60
  -2   6   0  671.93   39.70
   2   7   0    8.90    3.10
   2  -7   0   10.50    4.90
  -2   7   0   12.20    4.40
  -2   7   0   18.20    5.90
   2   7   0    4.50    4.40
  -2   7   0   14.10    5.50
  -2  -7   0    6.60    3.40
   2   7   0    4.00    3.40
  -2   8   0    6.20    4.00
   2  -8   0    3.70    3.70
  -2  -8   0    4.40    3.80
  -2   8   0    7.20    4.50
  -2   8   0    7.90    4.30
   2   8   0    6.80    5.10
   2   8   0   14.60    5.30
   2   8   0   10.90    3.50
   2   9   0   70.49    7.60
  -2   9   0   91.09   11.50
  -2  -9   0   68.89   10.00
   2   9   0   85.29   11.20
  -2   9   0   81.69    9.70
   2   9   0   92.99   12.40
   2  -9   0  100.79   13.80
   2  -9   0   78.29   10.80
  -2   9   0   66.09   10.50
   2  10   0   25.20    5.40
   2  10   0   27.50    7.40
  -2 -10   0   29.70   11.00
  -2 -10   0   22.70    6.80
  -2  10   0   23.90    6.30
   2  10   0   38.40    9.80
  -2  10   0   35.50    9.60
  -3   0   0   -0.90    0.40
   3   0   0    0.80    1.30
  -3   0   0   -0.40    0.50
   3   0   0   -0.20    1.10
  -3   0   0    0.20    0.90
  -3   1   0    0.70    1.50
   3   1   0   -1.00    1.10
   3  -1   0    0.00    1.00
  -3   1   0    0.40    1.20
   3   1   0   -0.70    1.30
   3   1   0   -1.40    1.10
   3  -1   0   -0.90    0.90
   3   2   0    1.40    1.60
  -3   2   0    0.80    1.00
  -3   2   0   -0.60    1.20
  -3  -2   0   -0.20    0.50
  -3   2   0    0.00    1.60
  -3  -2   0   -0.70    0.70
   3  -2   0    0.30    1.20
   3  -2   0   -0.40    0.90
   3   2   0   -2.00    0.70
  -3  -2   0   -0.20    0.60
  -3   2   0    0.90    1.70
   3  -2   0    0.20    1.30
   3   2   0   -1.50    1.40
   3  -3   0    0.80    0.90
  -3  -3   0   -1.60    0.90
  -3  -3   0    0.70    0.70
   3   3   0   -0.40    2.00
   3   3   0   -0.50    0.70
   3  -3   0   -0.10    1.70
  -3  -3   0   -1.80    0.70
   3   3   0   -0.70    1.40
   3  -3   0   -1.80    1.20
  -3   3   0   -1.90    0.80
   3   3   0   -0.80    0.80
  -3   3   0    0.30    1.50
  -3   3   0   -1.00    1.70
  -3   3   0    1.40    1.80
  -3   4   0   -0.10    1.60
   3   4   0   -1.60    0.90
  -3  -4   0   -1.80    1.20
   3   4   0   -0.90    1.70
   3  -4   0    0.90    1.10
  -3   4   0    1.10    2.30
   3   4   0   -2.50    1.30
  -3   4   0   -1.40    1.70
   3  -4   0    0.00    1.70
  -3   4   0   -0.50    1.50
   3   4   0    0.60    1.10
   3  -4   0   -0.50    1.70
   3   5   0   -1.40    2.00
   3  -5   0   -0.90    0.80
  -3   5   0    0.60    2.10
  -3   5   0    0.70    1.80
   3   5   0   -0.30    1.20
  -3   5   0   -1.50    1.50
  -3  -5   0   -1.50    1.50
   3   5   0    0.60    1.90
   3  -5   0   -2.70    1.70
   3   5   0    1.20    1.10
  -3   5   0    0.20    1.90
   3  -5   0    3.30    2.60
  -3   5   0    0.00    0.80
  -3   6   0   -3.00    1.90
   3   6   0    0.40    2.40
  -3   6   0    0.10    2.30
  -3   6   0   -1.50    1.70
  -3  -6   0   -1.10    1.90
   3  -6   0   -1.50    2.60
   3   6   0    2.30    3.10
   3   6   0    0.30    1.60
  -3   7   0    3.10    2.90
   3   7   0   -0.90    1.50
  -3   7   0   -0.60    2.40
   3   7   0   -0.70    1.80
  -3   7   0   -1.90    2.20
  -3  -7   0   -1.00    2.30
   3  -7   0    4.60    3.50
   3   7   0   -0.10    2.80
   3  -8   0   -2.30    2.80
   3   8   0   -1.50    2.80
   3   8   0   -0.10    1.70
  -3   8   0   -1.70    2.60
  -3   8   0    0.90    2.60
   3   8   0    0.10    2.40
  -3  -8   0   -1.10    3.10
  -3   8   0   -3.20    2.70
  -3   9   0    0.40    2.80
   3   9   0    1.90    3.00
   3   9   0   -1.10    2.90
  -3   9   0    1.40    2.80
  -3  -9   0    4.90    3.50
   3   9   0   -1.30    1.40
  -3  10   0   -0.40    2.40
   3  10   0    3.70    2.80
   3  10   0    4.40    3.40
  -3  10   0   -1.40    3.70
   3  10   0    0.70    2.00
  -3 -10   0    5.60    6.80
  -3 -10   0    5.30    4.00
   4   0   0   47.30    3.30
   4   0   0   54.79    4.50
  -4   0   0   37.20    2.80
   4   0   0   40.80    4.50
  -4   0   0   43.10    2.80
  -4   0   0   36.80    3.90
   4  -1   0   21.80    3.40
   4   1   0   26.10    3.40
  -4   1   0   17.80    3.10
  -4   1   0   22.20    2.80
   4   1   0   22.60    3.20
   4  -1   0   18.20    2.50
   4   1   0   19.90    3.20
   4   2   0  288.87   16.00
   4  -2   0  286.87   15.40
  -4   2   0  274.57   15.40
   4   2   0  264.97   15.00
   4  -2   0  237.08   15.10
  -4   2   0  240.28   16.10
   4   2   0  281.37   16.40
  -4  -2   0  271.47   13.00
  -4   2   0  263.87   13.80
  -4  -2   0  252.17   13.00
  -4   2   0  271.67   15.40
   4  -2   0  261.97   15.70
   4   3   0  233.78   15.70
  -4  -3   0  215.58   12.70
  -4   3   0  233.38   13.70
  -4  -3   0  242.28   13.50
  -4   3   0  241.18   14.70
  -4   3   0  218.48   15.60
   4  -3   0  237.18   14.50
   4  -3   0  223.88   14.60
   4   3   0  236.08   15.20
   4   3   0  254.77   13.50
  -4  -3   0  228.38   12.70
   4  -3   0  264.77   15.00
  -4   3   0  227.88   14.60
   4   4   0  225.88   15.70
   4   4   0  237.18   11.40
  -4  -4   0  187.38   13.00
   4   4   0  236.38   11.50
  -4   4   0  234.58   15.20
   4  -4   0  209.68   13.80
  -4  -4   0  213.38   13.10
   4  -4   0  242.58   15.10
  -4   4   0  239.18   16.70
  -4   4   0  205.28   14.00
   4   4   0  190.48   15.40
   4  -4   0  227.58   15.20
  -4  -4   0  228.28   12.60
  -4   5   0  238.58   16.50
   4  -5   0  236.78   15.10
   4  -5   0  265.17   17.60
   4   5   0  251.87   13.50
  -4   5   0  274.07   17.50
  -4   5   0  230.08   16.30
  -4  -5   0  240.28   15.50
  -4   5   0  253.67   18.90
   4  -5   0  280.17   17.60
   4   5   0  257.47   17.90
   4   5   0  212.08   17.70
   4   5   0  256.47   13.60
  -4   6   0   -1.00    1.90
  -4   6   0    3.70    3.00
   4   6   0    1.90    2.80
   4   6   0    1.80    1.30
   4  -6   0    1.80    2.60
  -4  -6   0    2.30    2.30
   4   6   0    1.00    2.50
  -4   6   0   -0.10    2.20
   4  -6   0    2.00    2.60
  -4   7   0   -0.20    2.70
  -4  -7   0   -0.70    2.30
  -4   7   0   -1.60    1.80
   4   7   0    0.90    3.00
   4  -7   0    4.30    3.40
   4   7   0    2.20    1.40
  -4   7   0    5.30    3.50
   4   7   0    0.10    2.10
   4   8   0   -1.40    2.50
  -4   8   0    0.60    2.80
  -4  -8   0   -0.80    2.50
  -4   8   0    0.00    2.70
   4   8   0   -1.50    2.70
   4   8   0    0.10    1.20
  -4   9   0   12.40    6.10
  -4  -9   0    5.40    3.30
   4   9   0    5.40    4.60
   4   9   0    5.50    2.00
  -4   9   0    7.20    4.00
   4   9   0    1.10    3.80
  -4 -10   0   -2.10    5.90
   4  10   0    0.30    1.10
  -4 -10   0    4.20    4.40
   4  10   0   -1.00    2.80
  -4  10   0    1.30    2.90
  -4  10   0    1.50    2.30
   4  10   0    5.30    4.40
  -5   0   0    4.40    1.10
  -5   0   0   -0.20    1.20
  -5   0   0    0.00    0.70
   5   0   0    1.20    2.00
   5   0   0    0.80    1.00
  -5   1   0   -0.20    1.20
   5   1   0    0.90    1.60
   5   1   0   -1.20    1.40
   5  -1   0   -1.20    0.80
   5  -1   0    0.20    1.60
   5   1   0    2.10    1.60
  -5   1   0    0.10    1.50
  -5   2   0   -1.20    1.30
  -5   2   0   -1.80    1.20
   5   2   0    0.20    1.50
   5   2   0    0.20    1.70
  -5   2   0   -0.50    1.20
   5  -2   0    0.30    1.40
   5   2   0    1.60    1.60
   5  -2   0   -0.70    1.30
  -5  -3   0   -0.10    0.70
   5   3   0    2.20    2.20
   5   3   0    0.40    1.40
  -5  -3   0   -0.40    0.80
  -5   3   0   -1.10    1.60
   5  -3   0   -1.40    0.90
   5   3   0    2.00    1.50
  -5   3   0    2.00    2.10
   5  -3   0   -2.00    1.20
  -5   3   0   -0.30    0.70
   5  -3   0    0.30    1.70
  -5  -3   0   -1.60    0.70
  -5   3   0    0.60    1.60
  -5   4   0    0.20    1.60
  -5  -4   0   -1.10    0.80
   5  -4   0   -0.30    1.40
  -5   4   0   -0.50    1.80
   5  -4   0   -0.50    1.60
   5  -4   0   -0.30    1.70
   5   4   0   -2.10    1.50
  -5  -4   0    0.20    1.20
  -5   4   0    1.60    2.40
  -5  -4   0    0.80    0.90
   5   4   0   -2.20    1.50
  -5   4   0   -0.90    1.00
  -5   5   0   -0.40    1.90
  -5  -5   0    0.40    1.60
  -5   5   0    1.40    2.20
   5  -5   0    0.10    2.40
  -5   5   0    3.00    2.50
   5   5   0    0.00    2.10
   5  -5   0    0.10    2.40
   5  -5   0   -1.10    1.10
  -5   5   0    1.90    2.00
   5   5   0   -0.60    1.50
   5  -6   0   -1.50    2.00
   5   6   0   -1.00    2.10
   5   6   0   -0.50    2.50
  -5   6   0   -0.60    1.60
   5  -6   0    3.90    2.90
  -5   6   0   -0.60    2.10
  -5  -6   0   -1.30    1.90
  -5   6   0   -0.10    2.50
  -5   7   0   -3.90    2.70
   5   7   0    2.00    3.00
  -5  -7   0    2.70    2.70
   5   7   0    2.50    2.90
  -5   7   0    3.10    3.20
  -5   8   0    1.20    3.00
  -5  -8   0    2.50    3.00
   5   8   0   -1.70    2.70
   5   8   0    1.70    3.40
  -5   8   0   -2.00    2.80
   5   9   0   -2.20    2.60
  -5   9   0   -2.40    2.60
   5   9   0    7.00    3.80
  -5   9   0   -3.10    2.20
  -5  -9   0   -1.80    2.80
  -5 -10   0   10.90    7.10
   5  10   0    0.40    3.50
  -5  10   0   -3.10    2.30
   5  10   0    0.80    3.20
  -5  10   0   -4.30    2.60
  -5 -10   0   -2.20    3.70
  -6   0   0   33.30    2.90
  -6   0   0   25.70    4.00
   6   0   0   44.90    3.60
  -6   0   0   37.20    2.90
   6   0   0   37.90    5.00
  -6   1   0 1530.95   77.19
   6   1   0 1632.44   78.79
   6   1   0 1560.94   78.99
   6  -1   0 1742.83   77.09
  -6   1   0 1477.95   79.09
   6  -1   0 1564.84   79.49
   6   1   0 1655.33   78.19
   6  -1   0 1533.85   76.79
   6  -2   0   40.80    4.70
  -6   2   0   50.69    5.10
  -6   2   0   52.39    5.20
   6  -2   0   41.70    5.50
   6   2   0   54.29    5.60
  -6   2   0   50.59    6.20
   6   2   0   51.89    5.50
   6   2   0   48.30    5.60
  -6  -3   0    0.50    1.20
  -6   3   0    1.10    0.80
  -6   3   0    2.40    2.00
  -6  -3   0    0.70    0.60
   6   3   0   -0.10    1.40
   6  -3   0   -0.50    1.70
   6   3   0   -0.20    1.90
   6   3   0   -0.90    1.30
   6  -3   0   -2.60    1.50
  -6  -3   0   -0.20    0.60
   6  -3   0   -0.90    1.00
   6  -3   0   -1.50    1.30
  -6   3   0    1.20    1.60
  -6   3   0   -0.70    2.10
  -6  -4   0   -0.90    1.10
  -6  -4   0    0.00    1.00
  -6   4   0    2.70    1.30
   6   4   0    1.40    2.00
   6   4   0   -1.10    1.60
  -6   4   0    2.90    2.50
  -6   4   0   -0.30    1.80
  -6   4   0   -0.10    2.20
   6   4   0    0.50    1.30
  -6  -4   0    1.00    1.00
   6  -4   0   -0.30    1.70
   6  -4   0    0.00    1.90
   6  -4   0    0.60    1.80
  -6   5   0    7.20    4.10
   6   5   0    6.00    3.00
  -6   5   0    9.20    2.90
   6  -5   0    7.30    3.70
   6   5   0    7.10    4.00
  -6   5   0    6.10    3.00
  -6  -5   0    3.60    2.10
   6  -5   0    9.80    3.20
   6  -5   0    7.10    3.50
  -6   5   0    6.20    3.20
  -6  -6   0  196.98   14.30
   6   6   0  207.58   18.10
  -6   6   0  216.08   18.50
  -6   6   0  205.18   16.30
   6   6   0  224.38   17.40
   6  -6   0  232.08   17.40
  -6   7   0   45.40    8.40
   6   7   0   51.69    9.20
   6   7   0   33.00    7.80
  -6  -7   0   50.29    6.80
  -6   7   0   46.30    8.90
  -6  -8   0    6.70    4.30
  -6   8   0   10.50    5.50
   6   8   0   12.70    5.50
  -6   8   0    1.00    3.00
   6   8   0    6.30    5.50
  -6  -9   0   11.70    5.20
  -6   9   0   13.90    6.20
   6   9   0    9.50    3.70
   6   9   0    9.40    4.30
  -6   9   0   20.50    6.50
  -6 -10   0   10.70    7.60
  -6  10   0   -1.10    2.80
   6  10   0    0.10    3.50
  -6  10   0   -1.60    3.00
  -6 -10   0    3.10    3.50
   7   0   0   -2.00    1.10
  -7   0   0    0.00    0.90
  -7   0   0    0.70    1.70
   7   0   0   -2.80    1.30
  -7   0   0   -0.70    0.70
   7  -1   0    0.00    0.90
  -7   1   0    0.80    1.40
   7  -1   0   -0.80    1.50
  -7  -1   0   -1.30    1.40
   7   1   0   -0.30    1.30
   7   1   0    1.80    2.00
   7  -1   0    0.20    1.10
   7   1   0   -0.70    1.50
  -7   1   0   -0.40    1.60
  -7   2   0   -0.50    2.00
  -7   2   0   -1.30    1.50
   7   2   0   -2.90    1.40
   7  -2   0   -1.00    1.30
   7   2   0   -0.40    1.50
   7   2   0    3.10    2.40
   7  -2   0    1.40    1.90
  -7  -3   0    0.10    1.50
  -7   3   0    2.00    1.50
  -7  -3   0   -0.70    0.50
  -7   3   0   -0.10    2.00
   7   3   0    2.20    1.90
   7  -3   0   -1.70    1.20
   7  -3   0   -0.80    1.60
   7  -3   0   -1.50    0.70
  -7  -3   0   -0.20    0.60
   7   3   0   -1.10    1.80
   7   3   0   -1.80    1.20
   7  -3   0   -0.70    1.60
  -7   3   0   -1.70    1.70
   7   4   0    0.80    1.70
  -7   4   0   -0.60    1.90
  -7  -4   0    0.10    1.00
   7   4   0   -0.10    2.50
   7  -4   0   -0.60    1.70
  -7   4   0    0.00    1.90
  -7  -4   0   -0.60    1.10
  -7   4   0    1.30    2.30
   7   4   0    0.60    2.00
   7  -4   0    0.10    1.60
   7  -4   0    0.50    1.80
   7  -4   0    0.80    1.90
  -7  -4   0    0.60    0.90
  -7   4   0    0.60    1.10
  -7   5   0    0.00    2.30
  -7   5   0   -1.60    1.60
  -7   5   0    1.00    3.30
   7   5   0   -1.30    2.00
   7  -5   0   -2.40    1.30
   7   5   0    2.60    2.40
   7  -5   0    0.40    2.10
  -7  -5   0   -1.70    1.50
   7   6   0   -3.00    2.10
   7   6   0    0.30    2.80
   7  -6   0   -0.50    2.60
  -7  -6   0    1.00    2.00
  -7   6   0   -1.10    2.20
  -7   6   0   -0.90    2.40
  -7  -7   0   -1.00    2.00
   7   7   0   -0.90    3.10
   7   7   0    6.10    3.50
  -7   7   0    1.90    3.20
  -7   7   0    3.10    2.80
   7   8   0    4.50    3.40
  -7   8   0   -5.40    2.60
   7   8   0    7.70    4.50
  -7   8   0    1.60    2.90
  -7  -8   0   -3.10    2.30
  -7   9   0   -5.80    3.00
  -7   9   0    1.20    3.10
   7   9   0    6.30    3.90
  -7  -9   0   -5.80    2.60
   7   9   0    0.90    2.60
   7  10   0   -2.00    2.80
  -7 -10   0    0.20    3.10
  -7  10   0   -0.20    3.20
  -7  10   0    1.60    2.80
  -7 -10   0    5.10    5.10
  -8   0   0   21.60    2.60
  -8   0   0   21.30    4.00
   8   0   0   23.10    5.20
  -8   0   0   23.40    2.60
   8   0   0   23.10    3.10
  -8  -1   0  431.66   26.70
   8   1   0  457.15   27.20
   8  -1   0  445.16   23.70
   8   1   0  480.05   25.70
   8   1   0  471.15   26.60
  -8   1   0  454.05   24.70
  -8   1   0  429.56   27.00
   8  -1   0  458.85   27.60
   8  -1   0  512.15   24.00
  -8   2   0  160.88   11.30
   8   2   0  175.88   12.40
   8  -2   0  139.89   10.50
   8   2   0  168.88   12.50
   8  -2   0  176.48   13.30
   8   2   0  169.88   12.30
  -8   2   0  159.38   13.00
  -8   3   0  111.49    9.10
   8   3   0   97.09    9.60
  -8   3   0  119.19    9.40
  -8   3   0   88.69    9.80
   8  -3   0   99.69    8.60
   8   3   0  122.29    9.60
  -8  -3   0   93.69    9.00
   8  -3   0   92.19    9.60
   8   3   0  113.49    9.80
   8   4   0   38.00    5.70
   8   4   0   44.00    5.40
   8  -4   0   40.20    5.80
  -8   4   0   50.39    7.80
  -8  -4   0   36.20    3.40
   8  -4   0   36.10    5.90
  -8  -4   0   36.80    3.50
  -8   4   0   48.90    6.20
  -8  -4   0   44.00    5.60
  -8   4   0   42.60    6.10
   8   4   0   47.00    6.80
   8   5   0    2.40    2.30
   8  -5   0    3.20    2.90
  -8  -5   0    3.60    2.10
  -8   5   0    2.40    2.50
  -8   5   0    2.20    2.90
  -8   5   0    2.00    2.40
   8  -5   0    1.40    2.10
   8   5   0    4.10    3.50
  -8   6   0    3.10    4.20
   8   6   0    5.30    3.40
  -8   6   0    4.00    3.20
  -8  -6   0    4.70    2.60
   8   6   0    4.90    4.10
   8  -6   0    8.30    4.50
   8   7   0    2.70    3.60
   8  -7   0   12.80    5.20
  -8   7   0   -1.70    3.20
   8   7   0    5.50    3.20
  -8   7   0    6.80    4.00
  -8  -7   0    7.20    3.60
  -8  -8   0   28.10    6.70
  -8   8   0   36.50    9.70
  -8   8   0   46.50    7.80
   8   8   0   45.40    7.80
   8   8   0   30.50    8.80
   8   9   0    6.30    5.10
  -8  -9   0   14.10    5.40
  -8   9   0    3.00    4.40
  -8   9   0   11.90    4.90
  -8 -10   0   35.30    7.60
  -8 -10   0   58.29   14.40
  -8  10   0   49.00   10.60
   8  10   0   50.49    8.50
  -8  10   0   37.10   10.50
  -9   0   0    0.20    0.90
   9   0   0    1.40    2.20
  -9   0   0    2.00    1.90
   9   0   0   -0.90    1.10
  -9   0   0    0.40    1.20
   9  -1   0    0.50    1.70
   9  -1   0   -1.10    0.90
  -9  -1   0   -1.80    0.60
   9   1   0   -0.80    1.90
  -9   1   0    1.80    2.10
  -9  -1   0    0.10    0.60
   9   1   0   -1.00    1.50
  -9  -1   0   -0.30    1.70
  -9   1   0    1.30    1.80
   9  -1   0   -0.20    1.00
   9   1   0   -0.80    1.30
  -9   1   0   -0.60    1.00
   9   2   0   -1.40    1.60
   9   2   0   -3.30    1.20
  -9   2   0   -1.80    1.50
   9  -2   0   -0.20    0.90
   9  -2   0    0.00    1.90
   9   2   0    0.00    1.40
   9  -2   0   -1.20    1.30
  -9   2   0   -1.30    2.10
   9   3   0   -0.50    1.80
  -9  -3   0    0.20    1.60
  -9   3   0   -1.10    1.90
   9   3   0    0.20    1.80
  -9   3   0    2.90    2.80
   9  -3   0   -3.40    1.10
   9   3   0   -2.20    1.50
   9  -3   0   -1.20    1.80
   9   4   0    1.90    2.20
  -9  -4   0    0.80    1.00
  -9  -4   0   -0.90    0.70
  -9   4   0   -1.20    2.10
  -9  -4   0   -2.50    1.70
   9  -4   0    0.10    2.10
   9   4   0   -0.50    2.30
   9  -4   0   -1.40    1.80
   9   4   0    1.00    2.00
  -9   4   0   -1.40    1.80
  -9   5   0    1.20    2.70
   9   5   0   -1.10    2.10
  -9  -5   0   -1.20    1.50
   9  -5   0   -2.10    2.80
   9  -5   0   -1.80    2.20
   9   5   0    0.60    2.60
  -9   5   0    2.20    3.60
  -9  -6   0   -1.20    1.80
  -9   6   0   -3.90    2.50
   9   6   0   -0.20    2.20
   9  -6   0    2.50    2.90
   9   6   0   -0.40    3.00
   9   7   0   -5.80    2.70
  -9  -7   0    0.00    2.20
   9   7   0    0.40    2.80
  -9   7   0   -0.20    3.30
   9  -7   0    0.40    2.90
  -9  -8   0    2.30    2.40
   9   8   0   -3.10    2.70
  -9   8   0   -1.20    3.30
   9   8   0   -0.30    2.80
  -9  -9   0    0.30    3.40
  -9   9   0   -1.90    3.20
   9   9   0    4.20    3.80
  10   0   0   80.99    6.20
 -10   0   0   66.79    5.50
 -10   0   0   72.59    5.70
 -10   0   0   73.99    8.20
 -10   0   0   74.69    6.20
  10   0   0   83.69    9.00
  10  -1   0  216.48   11.40
 -10   1   0  209.28   13.10
  10   1   0  230.58   14.10
  10  -1   0  227.28   11.60
  10   1   0  196.48   14.80
  10   1   0  200.18   15.70
 -10   1   0  211.68   16.00
 -10  -1   0  181.78   14.80
 -10  -1   0  202.98   11.10
 -10  -1   0  201.38   10.90
  10  -1   0  174.78   15.30
 -10   2   0   12.50    3.60
  10   2   0   16.80    4.50
 -10   2   0   10.10    4.10
  10  -2   0   15.00    3.30
  10   2   0   16.10    4.80
  10   2   0   15.30    4.20
  10  -2   0   14.20    4.80
 -10  -2   0   11.60    4.00
 -10   3   0   71.69    9.10
 -10  -3   0   71.29    8.20
  10   3   0   76.69    8.20
  10  -3   0   61.89    6.90
  10   3   0   70.99    8.20
 -10   3   0   78.99    8.00
  10   3   0   81.09    8.80
  10  -3   0   67.39    8.70
 -10  -4   0   97.79    6.40
 -10  -4   0  106.09   10.40
  10  -4   0  102.79   11.20
 -10   4   0  120.19   10.80
  10   4   0  135.59   11.00
  10   4   0  117.39   11.80
  10   4   0  107.99   10.70
 -10   4   0  109.69   12.30
  10  -4   0  118.79   10.30
 -10  -4   0  106.59    6.40
  10  -5   0    6.70    3.70
  10   5   0    5.50    4.50
 -10  -5   0    6.50    2.30
 -10   5   0    7.70    4.20
 -10   5   0    9.30    4.60
  10  -5   0   12.50    4.60
  10   5   0    2.90    2.70
  10  -6   0  109.59   11.90
 -10   6   0  126.99   14.60
  10   6   0  108.19   13.00
 -10  -6   0  119.59    9.30
  10   6   0  107.99   11.90
  10   7   0   36.50    6.90
 -10   7   0   58.99   10.50
 -10  -7   0   54.89    6.70
  10   7   0   46.10   10.50
  10  -7   0   71.89    9.80
 -10   8   0   40.00   10.70
 -10  -8   0   49.50    6.90
  10  -8   0   69.09   16.30
  10   8   0   39.10    9.90
 -10   9   0   11.00    5.90
  10   9   0   25.20    8.60
 -10  -9   0   28.10   10.20
 -10  -9   0   32.40    5.40
 -11   0   0    1.30    1.10
  11   0   0   -0.60    2.10
 -11   0   0    1.00    1.10
 -11   0   0    0.70    1.40
  11   0   0   -0.70    1.00
 -11   0   0   -0.30    1.60
  11  -1   0   -0.10    0.70
 -11  -1   0   -0.80    1.00
  11   1   0    1.40    1.90
 -11   1   0    0.40    2.10
  11  -1   0    0.30    0.70
 -11   1   0   -0.90    1.50
  11   1   0   -0.40    2.20
 -11  -1   0   -0.10    0.80
  11   1   0   -0.10    1.60
 -11  -1   0    1.80    2.10
  11  -1   0    2.10    2.60
 -11  -2   0    0.10    1.70
  11  -2   0    1.30    2.30
 -11   2   0    0.80    2.40
 -11   2   0   -1.20    2.00
  11  -2   0   -0.40    1.30
  11   2   0   -0.80    1.70
  11   2   0    1.20    2.10
  11   2   0    0.60    1.70
 -11   3   0   -1.10    2.40
  11  -3   0   -2.00    1.90
 -11  -3   0    1.10    2.40
  11   3   0    2.60    2.10
 -11   3   0   -0.60    2.20
  11   3   0    2.70    2.50
  11   3   0   -1.70    1.90
  11  -3   0   -1.80    1.70
  11   4   0    2.00    2.40
 -11  -4   0   -0.90    0.70
 -11   4   0   -0.20    2.80
  11  -4   0    0.10    2.30
 -11  -4   0   -0.90    2.50
  11   4   0    5.30    3.00
  11   4   0    4.40    3.20
 -11   4   0   -3.10    2.10
 -11  -4   0    0.30    0.80
  11  -4   0    1.00    2.10
 -11   5   0    2.30    3.50
 -11   5   0   -3.50    3.20
  11  -5   0   -2.60    2.50
 -11  -5   0    1.60    1.50
  11   5   0   -1.10    2.20
  11   5   0    0.20    2.60
  11  -5   0   -2.20    2.00
  11   6   0   -2.80    2.20
  11  -6   0    0.10    2.80
 -11  -6   0    0.60    1.90
 -11   6   0    6.30    4.30
  11   6   0   -1.50    2.10
 -11  -7   0   -0.10    1.90
  11  -7   0   -0.40    2.90
  11   7   0   -2.10    2.90
 -11   7   0   -0.10    3.20
  11   8   0    4.90    4.00
  11  -8   0    3.20    3.30
 -11   8   0   -6.00    2.20
 -11  -8   0   -1.60    1.70
 -11  -9   0    2.20    2.30
  11   9   0    3.30    3.70
 -11   9   0   -0.40    3.90
 -11  -9   0   -6.10    4.90
  12   0   0  486.75   30.10
 -12   0   0  447.46   28.80
 -12   0   0  428.06   24.10
 -12  -1   0  300.27   15.90
 -12  -1   0  295.17   20.80
  12   1   0  305.77   21.70
 -12   1   0  285.17   17.70
  12   1   0  327.27   18.90
 -12   1   0  268.97   20.90
  12  -1   0  265.67   21.20
 -12  -1   0  281.97   15.70
 -12  -2   0  368.76   25.90
  12   2   0  404.96   24.50
  12   2   0  394.96   26.20
 -12   2   0  375.56   23.30
  12  -2   0  404.16   21.70
  12   2   0  387.06   25.30
 -12   2   0  369.56   26.50
  12  -2   0  397.66   27.30
  12   3   0  389.16   25.10
  12  -3   0  421.96   27.60
  12  -3   0  364.56   22.10
  12   3   0  366.36   25.10
 -12  -3   0  357.46   25.40
 -12   3   0  396.26   27.40
 -12   3   0  348.57   23.40
  12   3   0  387.26   25.00
 -12  -3   0  357.96   25.80
 -12   4   0  693.43   43.80
  12   4   0  719.93   41.30
  12   4   0  646.84   41.00
  12  -4   0  622.14   38.30
  12   4   0  741.33   41.20
  12  -4   0  767.92   43.70
 -12   4   0  697.73   40.10
 -12  -4   0  693.33   41.50
  12   5   0   53.59    8.20
  12   5   0   44.60    7.30
  12  -5   0   48.20    7.20
 -12   5   0   50.69   11.30
  12  -5   0   51.49    8.10
 -12   5   0   40.70    7.10
 -12  -5   0   42.70    4.10
 -12   6   0   30.90    9.20
 -12  -6   0   24.00    4.00
  12   6   0   30.70    7.30
  12  -6   0   26.30    7.00
  12   6   0   32.40    8.20
 -12   7   0   24.70    8.00
 -12  -7   0   15.10    3.80
  12  -7   0   23.50    7.20
  12   7   0   23.70    7.80
  12   8   0    5.00    4.60
 -12   8   0    9.80    4.10
 -12  -8   0   13.70    4.00
  12  -8   0    8.10    5.50
  12   9   0    0.40    3.40
 -12  -9   0   24.40    8.60
 -12   9   0   10.10    5.80
 -12  -9   0   10.90    3.40
  13   0   0    1.20    2.90
 -13   0   0    1.70    1.90
 -13   0   0   -0.80    1.90
 -13  -1   0   -1.10    1.20
 -13   1   0    0.10    1.90
  13  -1   0   -1.40    2.20
 -13   1   0    1.50    3.00
  13   1   0   -0.10    2.70
 -13  -1   0    2.70    2.80
 -13   2   0   -2.20    2.90
  13   2   0   -2.60    1.80
 -13  -2   0   -0.80    2.30
 -13  -2   0    0.30    0.70
 -13   2   0   -0.60    2.00
  13  -2   0    0.40    1.40
 -13  -2   0   -0.90    0.60
  13   2   0   -1.60    1.70
  13  -2   0   -1.00    2.40
  13   2   0   -3.00    1.50
 -13  -2   0    0.30    2.60
 -13  -3   0    2.00    2.70
  13   3   0    4.70    3.10
  13   3   0    0.40    2.20
 -13   3   0    3.50    2.50
  13  -3   0   -1.00    3.10
  13   3   0    1.70    2.90
 -13  -3   0   -5.40    2.40
  13  -3   0    2.30    1.90
 -13   3   0    4.80    4.20
  13  -4   0   -0.50    2.80
  13  -4   0    0.50    2.30
  13   4   0    1.80    2.10
 -13   4   0   -2.80    2.30
 -13   4   0    1.50    3.40
 -13  -4   0   -1.20    2.40
  13   4   0    2.40    2.80
  13   4   0    0.60    3.30
  13   5   0   -0.90    2.40
 -13  -5   0    0.00    1.00
  13   5   0   -0.20    3.00
  13  -5   0    1.40    3.60
 -13   5   0   -3.50    2.40
 -13   5   0   -1.20    3.30
  13  -5   0   -1.30    2.50
 -13   5   0    0.10    3.00
  13   6   0   -4.60    2.30
  13  -6   0   -2.40    2.50
 -13   6   0    3.10    4.20
 -13  -6   0    2.70    1.70
  13  -7   0    1.00    3.20
  13   7   0   -1.80    3.10
 -13   7   0   -0.20    2.80
 -13  -7   0   -1.30    1.40
  13  -8   0    3.80    3.50
  13   8   0    1.60    3.60
 -13   8   0    1.50    3.30
 -13  -8   0   -0.90    1.70
 -13  -8   0    3.60    4.90
  13  -9   0   -1.80    3.00
  14   0   0   26.60    7.50
 -14   0   0   22.30    6.50
 -14   0   0   29.10    4.20
 -14   1   0   80.19   10.50
 -14  -1   0   74.69    9.80
  14   1   0   72.99    9.80
 -14  -1   0   80.09    6.10
 -14   1   0   76.99    7.60
  14  -1   0   59.29    9.50
 -14   2   0   -0.20    2.40
  14   2   0    3.00    2.90
  14   2   0    0.90    2.60
 -14   2   0   -0.70    2.90
 -14  -2   0    4.20    3.40
 -14  -2   0   -2.20    2.30
  14  -2   0    3.90    4.00
  14   2   0    1.60    3.20
  14  -2   0    1.20    1.30
 -14  -2   0    0.50    1.00
  14   3   0   10.50    4.60
 -14   3   0   17.90    6.60
 -14  -3   0   10.80    4.80
 -14   3   0   17.30    4.90
  14   3   0   19.20    6.10
  14  -3   0   12.40    3.60
  14   3   0   13.20    4.80
  14  -3   0   12.30    5.20
 -14  -3   0   27.00    7.90
  14   4   0   16.80    5.10
 -14   4   0   14.70    5.00
  14  -4   0   16.10    6.40
 -14  -4   0   11.20    4.90
  14  -4   0   16.80    4.60
  14   4   0   17.50    5.80
 -14  -4   0   11.50    4.80
 -14   4   0   33.60    9.50
  14   4   0   20.10    5.90
  14  -5   0   31.10    6.90
 -14   5   0   36.90    8.90
 -14   5   0   30.90    7.90
  14   5   0   31.80    8.20
 -14   5   0   37.80   10.30
 -14  -5   0   32.40    3.30
  14  -5   0   31.30    8.30
 -14   6   0   96.29   14.10
 -14  -6   0  121.09    8.50
 -14   6   0  114.59   20.00
  14  -6   0  116.89   12.20
  14   6   0  103.79   13.50
  14  -7   0   16.90    5.20
 -14  -7   0   24.50    3.50
  14   7   0   20.60    7.20
 -14   7   0    7.20    4.40
 -14  -7   0   15.00    5.70
 -14   8   0   -0.50    2.90
  14   8   0    4.90    5.10
 -14  -8   0    9.40    5.90
  14  -8   0    5.40    3.00
 -14  -8   0    1.30    1.70
 -15   0   0   -1.20    1.40
  15   0   0    2.70    3.00
 -15   0   0   -0.80    2.20
  15  -1   0    3.10    3.50
 -15   1   0    0.90    2.00
 -15   1   0    0.10    2.50
  15   1   0   -0.20    2.30
 -15  -1   0    2.80    3.20
 -15  -1   0    2.10    1.60
 -15  -1   0   -2.20    2.50
 -15   2   0   -2.80    1.80
  15  -2   0   -2.40    3.00
 -15   2   0    3.50    3.00
  15   2   0    4.60    3.10
 -15  -2   0    1.20    2.60
 -15  -2   0    0.90    1.10
 -15  -2   0    3.20    2.90
 -15   3   0    0.70    2.50
  15   3   0    2.00    2.60
  15   3   0   -1.80    2.00
  15   3   0   -2.10    2.30
  15  -3   0   -2.00    1.40
 -15  -3   0   -1.00    3.20
 -15   3   0   -2.00    2.80
 -15  -3   0    0.00    2.40
 -15  -3   0   -3.60    2.60
  15  -3   0   -2.10    3.20
  15   4   0    0.90    2.60
 -15   4   0    3.70    3.70
 -15  -4   0   -1.50    2.50
 -15   4   0    4.20    4.10
  15   4   0   -0.90    2.70
 -15   4   0    2.60    3.10
  15  -4   0   -0.20    1.90
  15  -4   0    0.20    3.20
  15  -5   0   -0.10    3.30
 -15  -5   0   -0.90    0.90
 -15   5   0   -3.60    2.40
 -15   5   0    1.60    3.00
 -15   5   0    2.70    4.10
  15   5   0    4.20    3.70
  15  -5   0   -1.50    2.40
  15   6   0    0.60    3.00
  15  -6   0    1.20    2.90
 -15   6   0   -3.20    2.50
 -15  -6   0    7.00    4.80
 -15  -6   0   -1.10    1.40
 -15   6   0    2.40    3.90
 -15   6   0   -0.20    3.50
 -15   7   0    8.50    3.70
 -15  -7   0    0.70    1.40
  15  -7   0    2.40    2.40
 -15  -7   0    3.30    4.10
  15   7   0   -1.10    3.20
 -15  -8   0    0.00    1.90
  15   8   0    0.10    3.60
  15  -8   0   -3.40    2.40
 -15  -8   0    3.60    6.20
 -15   8   0   -3.20    3.30
 -16   0   0   21.70    7.70
  16   0   0   34.10    8.60
 -16   0   0   25.70    7.50
 -16   0   0   33.10    5.00
 -16   1   0  262.27   17.70
  16   1   0  253.27   21.80
 -16  -1   0  249.28   22.90
 -16  -1   0  256.77   15.70
 -16   1   0  271.37   22.50
  16  -1   0  241.38   22.10
 -16  -1   0  320.77   23.30
  16  -2   0  262.77   23.40
 -16  -2   0  264.57   23.50
 -16  -2   0  295.97   15.50
 -16   2   0  299.97   24.00
 -16   2   0  255.97   18.90
 -16  -2   0  266.77   22.00
  16   2   0  257.77   22.10
 -16  -3   0  283.77   25.40
 -16   3   0  318.27   21.20
 -16   3   0  308.17   25.90
  16   3   0  315.47   23.50
 -16  -3   0  297.57   24.80
  16   3   0  250.67   21.30
  16  -3   0  250.17   16.70
 -16   3   0  313.17   25.30
  16  -3   0  294.77   24.70
  16  -4   0   27.90    4.90
 -16   4   0   28.50    7.40
 -16   4   0   26.50    8.00
 -16  -4   0   23.00    6.90
  16   4   0   17.30    5.90
  16   4   0   28.40    7.00
 -16   4   0   23.90    8.50
  16  -4   0   22.80    7.50
 -16   5   0  111.79   14.40
  16  -5   0  100.59   13.70
  16  -5   0   90.49    9.90
 -16  -5   0  105.89   14.00
 -16   5   0   96.89   14.40
 -16   5   0  102.69   12.50
  16   5   0  105.99   12.60
 -16  -6   0    2.70    1.50
 -16   6   0    3.10    3.40
 -16   6   0   -1.50    3.10
 -16   6   0   -0.10    3.10
  16  -6   0    1.00    2.40
  16   6   0    0.90    3.20
 -16  -6   0   -0.20    3.20
 -16  -7   0   21.50    2.90
  16   7   0   14.30    6.60
  16  -7   0   10.80    4.80
 -16   7   0   16.10    6.50
 -16  -7   0   10.90    7.00
 -17   0   0    2.30    3.00
  17   0   0    0.80    3.60
 -17   0   0   -1.60    2.80
 -17   0   0    2.10    2.40
 -17   1   0    0.00    2.70
  17  -1   0   -2.00    2.80
 -17  -1   0    5.80    2.30
 -17   1   0   -2.40    1.40
 -17  -1   0    7.00    3.80
 -17  -1   0    3.10    3.70
  17   1   0    2.00    3.10
 -17   1   0   -0.40    3.50
 -17  -2   0    2.30    2.60
 -17   2   0    3.60    3.30
  17  -2   0    1.90    3.60
 -17   2   0    1.10    3.40
 -17  -2   0    1.60    1.50
 -17   2   0   -0.20    3.70
 -17  -2   0   -0.10    3.60
  17   2   0    5.90    4.00
 -17  -3   0   -0.90    1.00
 -17   3   0   -1.20    2.70
 -17   3   0   -0.40    3.30
 -17  -3   0   -0.70    2.70
  17   3   0    0.80    2.80
  17  -3   0   -2.20    1.10
  17  -3   0    0.70    4.10
 -17   3   0    0.10    3.10
 -17   4   0    3.50    3.80
 -17   4   0   -3.10    3.50
  17  -4   0    4.90    4.10
  17   4   0    1.00    2.90
  17  -4   0    0.30    2.00
 -17   4   0   -6.00    2.50
 -17  -4   0    2.60    4.60
  17  -5   0    0.40    2.70
 -17   5   0    2.30    3.80
 -17   5   0   -1.20    3.30
  17  -5   0   -5.30    2.80
  17   5   0    1.80    3.40
 -17   5   0   -2.40    3.00
 -17   6   0   -2.00    3.60
 -17  -6   0    3.50    3.90
  17  -6   0    4.20    2.30
 -17   6   0    1.00    4.30
 -17   6   0    4.10    3.50
  17   6   0    1.90    3.40
 -17  -6   0    1.00    1.00
 -17  -7   0    0.80    1.50
 -17   7   0   -1.90    3.80
 -17  -7   0   -0.30    5.30
  17   7   0    1.80    3.20
  17  -7   0   -0.60    2.10
 -18   0   0   17.70    7.20
  18   0   0   23.50    7.80
 -18   0   0   17.60    4.40
 -18   0   0   10.40    4.70
  18   1   0   67.99   10.90
 -18  -1   0   85.89   11.60
  18  -1   0   64.99   11.10
 -18   1   0   74.69    8.40
 -18  -1   0   76.69    7.20
 -18  -1   0   80.59   13.10
 -18   1   0   99.69   13.20
 -18   1   0   75.79   12.60
 -18   2   0    0.10    2.40
 -18   2   0   -1.60    3.80
  18  -2   0   -1.80    2.80
 -18  -2   0   -0.10    1.50
 -18   2   0    6.60    4.00
  18   2   0    0.80    3.10
 -18  -2   0    1.90    4.60
  18  -3   0   15.70    6.60
 -18  -3   0   13.30    6.90
 -18   3   0   10.00    5.40
 -18   3   0   29.60    9.00
 -18   3   0   33.10    7.60
  18   3   0   20.30    6.80
 -18   4   0   58.39   10.30
  18  -4   0   58.09    6.20
 -18   4   0   52.49    9.00
  18   4   0   59.59   16.90
 -18   4   0   38.70   10.30
  18  -4   0   63.89   10.30
 -18   5   0   91.59   11.90
  18  -5   0   72.99    8.80
 -18   5   0  105.99   14.50
 -18   5   0  100.99   15.00
  18  -5   0   84.59   11.90
  18  -6   0    9.70    3.40
 -18   6   0   10.90    4.60
 -18   6   0   18.00    6.30
 -18   6   0    6.00    6.20
 -19   0   0    3.90    2.20
 -19   0   0   -5.70    2.80
  19   0   0   -1.70    2.50
 -19   0   0   -2.70    3.20
 -19  -1   0    2.70    3.80
 -19   1   0    1.80    3.10
 -19   1   0    0.30    2.40
  19  -1   0   -3.30    3.40
  19   1   0   -0.60    2.70
 -19  -1   0   -3.50    1.80
 -19   1   0    1.50    3.70
 -19  -2   0   -4.90    3.30
 -19  -2   0   -2.80    1.40
 -19   2   0    6.70    4.90
 -19   2   0    1.40    2.70
  19   2   0    2.30    2.90
 -19   2   0   -3.00    3.10
 -19  -3   0    9.00    3.80
 -19   3   0    2.80    3.40
 -19  -3   0   -1.90    1.10
  19   3   0    4.70    3.70
  19  -3   0   -0.60    3.80
 -19   3   0    3.20    3.70
 -19   3   0    5.50    5.10
 -19   4   0    0.70    3.40
  19  -4   0   -0.90    1.40
 -19   4   0   -2.40    3.20
 -19   4   0   -6.30    4.00
  19  -4   0   -3.10    3.00
 -19   5   0    1.20    3.80
 -19   5   0    1.20    3.90
  19  -5   0    2.90    2.40
  19  -5   0   -1.20    2.90
 -19   5   0   -1.40    4.00
 -19   6   0    3.00    4.00
 -19   6   0   -0.70    4.50
 -19   6   0    2.50    3.80
  20   0   0  185.48   20.30
 -20   0   0  176.78   20.40
 -20   0   0  209.38   14.70
 -20   1   0  101.69   13.90
  20  -1   0   97.19   14.20
 -20   1   0   98.59   10.00
 -20  -1   0   99.09   14.20
 -20   1   0   90.29   14.00
  20   1   0   93.59   13.30
 -20  -1   0   93.79    8.50
 -20  -2   0   56.19    5.40
 -20   2   0   73.19   11.60
  20   2   0   56.19   10.50
  20  -2   0   64.29   10.80
 -20  -2   0   49.70   12.10
 -20   2   0   57.79   14.20
 -20   2   0   38.90    8.40
 -20  -3   0   54.69    4.90
  20   3   0   47.00   11.10
 -20  -3   0   84.89   11.90
 -20   3   0   41.10   10.90
 -20   3   0   64.29    9.70
 -20   3   0   65.19   12.30
  20  -3   0   51.19    9.60
 -20   4   0    0.00    3.40
 -20   4   0    9.50    4.90
  20  -4   0    0.50    2.90
 -20   4   0   -5.90    2.80
 -20   5   0    4.20    4.80
 -20   5   0   -4.30    2.90
 -20   5   0    3.60    3.60
  20  -5   0   -1.50    3.30
  20  -5   0    2.10    1.80
 -21   0   0    2.80    1.90
  21   0   0   -4.20    3.00
 -21   0   0   -1.10    3.30
 -21  -1   0   -2.00    1.60
 -21   1   0   -0.50    2.00
  21  -1   0    5.70    4.30
 -21   1   0    2.50    3.70
  21   1   0   -2.60    3.50
 -21  -1   0    2.20    3.40
 -21  -2   0   -4.90    3.00
 -21  -2   0   -0.10    1.70
 -21   2   0   -3.20    2.50
 -21   2   0    1.20    3.60
 -21   2   0    1.30    4.70
  21  -2   0    2.00    3.10
  21   2   0   -1.40    3.30
 -21   3   0    7.60    3.80
 -21   3   0    9.80    6.00
  21  -3   0    2.50    3.40
 -21  -3   0   -0.90    2.70
 -21   3   0    0.90    3.30
 -21  -3   0   -1.60    1.10
  21   3   0    0.50    3.50
 -21   4   0   -4.10    3.60
 -21   4   0    1.80    3.30
 -21   4   0    6.00    3.60
  21  -4   0    8.30    3.70
 -22   0   0   42.20    5.90
 -22   0   0   49.90    9.10
  22   0   0   26.90    8.40
 -22   1   0   60.09    7.40
  22  -1   0   53.49   13.00
 -22   1   0   65.69   11.80
  22   1   0   51.29    9.60
 -22  -1   0   55.19    6.40
 -22  -1   0   73.59   11.40
  22   2   0    2.90    3.60
 -22  -2   0   13.70    2.90
 -22   2   0   13.00    5.10
 -22  -2   0    5.40    3.30
 -22   2   0    7.60    3.50
  22  -2   0    5.60    3.10
 -22  -3   0    6.20    4.50
 -22  -3   0    9.90    2.30
  22   3   0    9.00    4.30
 -22   3   0    9.60    4.40
   0   1   1   -2.70    0.70
   0   1  -1   -2.00    1.00
   0  -1  -1   -2.80    0.70
   0  -1   1   -2.40    0.70
   0   1  -1   -2.90    0.70
   0   1   1   -0.80    1.20
   0   1   1   -2.80    0.80
   0   1  -1   -2.70    0.80
   0  -2   1  587.44   29.40
   0   2  -1  599.24   30.30
   0   2   1  562.24   30.30
   0   2   1  584.44   30.20
   0  -2  -1  574.34   29.40
   0   2   1  590.44   29.30
   0   2  -1  602.24   30.30
   0   2  -1  567.64   29.30
   0   3   1    0.80    1.20
   0  -3   1   -0.60    1.30
   0   3  -1    0.90    1.50
   0   3  -1    0.60    1.30
   0  -3  -1   -1.90    1.20
   0   3   1   -0.20    1.20
   0   3  -1    1.00    1.60
   0   3   1   -1.40    1.30
   0   4   1  996.80   53.39
   0  -4   1 1111.19   52.69
   0   4   1  955.60   51.19
   0  -4   1 1028.70   51.99
   0   4   1  996.30   53.59
   0   4  -1  995.90   53.29
   0   4  -1  980.90   51.39
   0   4  -1 1046.20   53.59
   0  -4  -1 1082.99   52.59
   0  -4  -1 1006.70   51.99
   0   5   1    0.20    1.60
   0   5  -1    0.30    1.60
   0   5  -1    1.80    1.80
   0  -5  -1   -2.30    1.60
   0  -5   1   -3.20    1.50
   0   5  -1   -0.40    2.20
   0   5   1    0.00    1.70
   0   5   1    2.00    2.40
   0   6  -1    2.60    3.20
   0   6   1    4.30    2.80
   0  -6  -1    3.10    2.90
   0   6  -1    2.30    2.50
   0   6   1    3.70    2.60
   0   6  -1    2.60    2.70
   0   6   1    7.40    3.50
   0  -6   1    2.60    3.10
   0   7  -1   -0.70    2.70
   0   7  -1   -2.50    1.90
   0  -7  -1   -1.60    2.30
   0   7   1   -3.70    2.70
   0  -7   1   -1.60    2.30
   0   7   1   -2.50    1.90
   0   7   1   -0.30    2.70
   0   7  -1    2.00    3.30
   0   8   1    5.80    3.10
   0  -8  -1    7.90    4.00
   0   8   1    7.70    4.70
   0   8  -1   14.30    5.90
   0   8   1   10.20    4.90
   0   8  -1   15.90    5.80
   0  -8   1   22.10    6.20
   0   8  -1   10.10    3.90
   0  -9  -1   -0.90    4.20
   0  -9  -1    4.60    3.60
   0   9   1   -1.50    2.80
   0  -9   1    0.30    2.90
   0   9  -1   -0.20    1.90
   0   9  -1    4.20    3.80
   0   9  -1    0.90    3.30
   0   9   1    0.40    1.70
   0   9   1   -3.10    2.60
   0 -10  -1   -0.30    4.00
   0  10   1    0.10    3.40
   0  10   1    4.00    3.00
   0 -10   1   -0.30    3.50
   0 -10   1    2.80    5.90
   0  10  -1   -2.20    2.30
   0 -10  -1    2.50    6.30
   0  10   1    6.10    3.10
   0  10  -1   -1.20    3.20
   0  10  -1    2.30    2.90
   1  -1  -1   34.80    2.90
   1   1   1   34.10    3.20
   1  -1  -1   37.50    3.30
  -1  -1   1   35.70    2.50
   1   1   1   41.20    2.40
   1   1   1   43.90    3.40
  -1   1  -1   40.30    3.00
  -1   1  -1   37.00    2.80
  -1   1  -1   41.00    3.30
  -1   1   1   37.70    3.00
   1  -1   1   38.70    3.00
   1   1  -1   39.00    3.30
  -1  -1  -1   36.10    2.40
   1   1  -1   37.40    3.00
   1  -1   1   38.30    3.30
  -1   1   1   37.80    3.30
  -1   1   1   39.00    3.10
   1   1  -1   40.50    2.40
   1   2   1  484.75   27.00
  -1   2  -1  494.85   26.10
   1  -2  -1  515.65   26.30
  -1  -2   1  506.05   25.80
   1   2   1  506.05   27.10
  -1   2  -1  503.75   26.30
   1   2   1  508.35   25.60
   1  -2  -1  537.55   26.60
  -1   2  -1  509.45   27.20
  -1   2  -1  540.45   26.70
   1  -2  -1  517.15   25.60
   1  -2   1  523.05   25.60
  -1   2   1  527.15   27.30
  -1   2   1  520.95   26.60
  -1  -2  -1  524.15   25.80
  -1   2   1  527.75   26.40
   1   2  -1  486.25   25.60
   1   2  -1  535.95   27.00
   1  -2   1  510.55   26.30
   1   2  -1  485.05   27.00
   1  -2   1  516.85   26.50
   1  -3  -1  119.49    7.00
   1  -3  -1  114.59    8.60
  -1   3  -1  132.99    8.60
   1  -3  -1  135.89    9.00
  -1   3  -1  122.79    8.60
   1   3   1  115.79    9.40
  -1   3  -1  132.39    9.70
  -1   3  -1  130.49    9.30
   1   3   1  121.99    9.40
  -1  -3   1  129.49    8.40
   1   3   1  111.19    7.80
   1  -3   1  123.99    7.30
   1   3  -1  134.89    9.60
  -1   3   1  117.29    8.50
   1  -3   1  124.59    8.70
   1   3  -1  121.29    9.60
   1  -3   1  132.39    9.00
   1   3  -1  120.99    8.00
  -1  -3  -1  124.99    8.40
  -1   3   1  123.49    8.40
  -1   3   1  134.99    9.90
  -1   3   1  123.19    9.10
  -1   3   1  134.19    7.20
   1  -4  -1  175.88    9.40
  -1   4  -1  158.58   12.60
   1  -4  -1  182.28   12.00
  -1  -4   1  182.38   11.60
  -1   4  -1  181.98   11.40
   1   4   1  179.68   13.00
   1   4   1  166.68   12.90
  -1   4  -1  148.59   11.10
   1   4   1  159.28   10.70
  -1   4  -1  166.08   12.40
   1  -4  -1  172.58   11.90
   1  -4   1  178.78   11.90
  -1   4   1  166.28   11.40
   1   4  -1  143.39   12.20
   1  -4   1  165.28    9.40
  -1  -4  -1  166.38   11.40
   1  -4   1  185.78   12.20
  -1   4   1  167.78    9.10
  -1   4   1  176.58   12.60
   1   4  -1  176.18   12.80
  -1   4   1  158.98   11.10
   1   4  -1  157.18   10.70
  -1   4   1  184.28   13.40
   1   5   1   41.00    6.10
   1   5   1   37.00    5.90
  -1   5  -1   40.70    5.90
   1  -5  -1   36.90    5.40
  -1   5  -1   39.10    6.30
  -1   5  -1   32.70    4.80
   1  -5  -1   42.70    5.30
  -1  -5   1   32.90    4.90
   1   5   1   39.80    4.60
  -1   5   1   39.70    5.80
   1   5  -1   40.30    6.00
   1  -5   1   37.20    5.50
  -1  -5  -1   34.80    5.10
   1   5  -1   34.30    5.80
  -1   5   1   28.10    4.50
   1   5  -1   30.80    4.20
  -1   5   1   32.60    7.00
   1  -5   1   37.40    5.10
  -1  -6   1   -0.40    2.30
   1   6   1    0.30    2.30
   1   6   1   -0.10    1.80
  -1   6  -1    2.40    2.50
  -1   6  -1    0.30    2.00
   1  -6  -1   -5.00    2.10
   1   6   1    0.80    2.30
  -1   6  -1    0.90    2.40
  -1   6   1    0.70    2.20
   1   6  -1    0.10    2.20
   1   6  -1    1.20    2.50
  -1  -6  -1   -0.40    2.20
  -1   6   1    1.10    2.10
   1  -6   1    2.40    2.80
   1   6  -1    0.60    1.90
  -1   6   1    1.10    2.00
  -1   7  -1    5.30    4.30
  -1   7  -1   11.00    4.10
   1   7   1    9.30    4.30
   1   7   1   12.50    5.50
  -1   7  -1    6.00    3.80
   1   7   1   16.90    4.40
   1  -7  -1    4.20    3.50
  -1  -7   1   13.20    4.40
   1   7  -1   12.60    3.80
  -1   7   1   16.50    4.70
  -1  -7  -1    1.60    3.00
   1   7  -1    3.80    4.10
  -1   7   1    9.80    5.20
   1  -7   1    8.20    4.00
  -1   7   1    5.40    4.10
   1   7  -1    6.50    3.70
  -1   8  -1    4.40    3.90
  -1   8  -1   14.20    4.70
   1   8   1   12.10    5.00
   1  -8  -1    8.30    4.60
   1   8   1    5.00    3.70
  -1   8  -1    7.40    4.20
  -1  -8   1    8.20    4.20
   1   8   1   12.00    3.80
  -1  -8  -1   11.20    4.80
   1   8  -1    8.10    3.40
   1   8  -1    8.80    4.40
  -1   8   1   16.10    5.80
  -1   8   1   12.60    5.40
   1  -8   1   10.30    4.00
  -1   8   1    8.10    3.80
   1   8  -1    8.00    4.20
  -1   9  -1   -0.50    3.00
   1   9   1    2.50    3.80
   1  -9  -1    7.30    6.60
  -1  -9   1    0.00    3.50
   1   9   1    1.60    2.40
   1  -9  -1    5.80    4.70
   1   9   1    1.50    3.80
  -1   9  -1   -3.20    2.80
  -1   9  -1   -0.50    2.40
  -1   9   1    0.50    2.50
  -1   9   1    1.60    2.40
   1   9  -1    1.80    2.20
   1  -9   1    2.20    3.40
   1   9  -1   -4.00    2.60
  -1   9   1    1.60    3.80
   1   9  -1    4.40    4.10
  -1  -9  -1   -3.90    3.10
  -1  10  -1   14.80    6.30
   1  10   1   29.10    8.00
   1  10   1   16.50    6.20
   1 -10  -1   18.40    9.70
  -1 -10   1   12.50    5.80
   1 -10  -1    9.30    6.70
  -1 -10   1   19.80    9.50
  -1  10  -1   12.00    4.00
   1  10   1   12.70    4.20
   1  10  -1    9.70    4.00
   1  10  -1    2.60    3.70
   1 -10   1   10.20    6.80
  -1  10   1   11.60    3.90
  -1 -10  -1   12.20    6.00
  -1  10   1   20.70    7.70
   1  10  -1   14.00    5.30
  -1 -10  -1   16.60    9.30
  -2   0   1   -0.70    0.60
   2   0   1   -1.20    0.60
  -2   0  -1   -0.60    0.30
  -2   0  -1   -1.00    0.70
   2   0   1   -0.50    0.70
   2   0  -1   -0.60    0.30
  -2   0   1   -0.50    0.40
   2   0  -1    1.10    1.10
  -2  -1   1  112.79    7.40
  -2   1  -1  121.79    8.10
   2  -1  -1  123.89    7.70
   2   1   1  137.09    8.20
  -2   1  -1  121.49    7.40
   2  -1  -1  130.89    7.60
   2   1   1  129.99    7.90
   2   1   1  137.59    7.40
   2   1  -1  134.79    8.10
   2   1  -1  130.19    7.50
   2   1  -1  137.59    7.70
   2  -1   1  129.89    7.90
  -2   1   1  127.99    7.50
   2  -1   1  130.19    7.60
  -2   1   1  132.09    8.10
   2   2   1    2.00    0.90
   2   2   1   -0.20    1.30
  -2   2  -1   -1.10    1.10
   2  -2  -1   -1.80    0.70
   2  -2  -1    1.00    1.40
  -2   2  -1    0.40    1.90
   2  -2  -1    0.10    1.40
   2   2   1    0.30    0.70
   2   2   1   -1.80    1.40
  -2  -2   1    0.20    0.80
   2   2   1   -0.40    0.80
  -2  -2   1    0.90    0.80
  -2   2  -1   -0.20    1.20
  -2   2  -1   -0.60    0.90
  -2   2   1    1.50    1.40
   2   2  -1   -1.90    1.00
   2  -2   1    0.50    1.10
   2   2  -1    0.50    0.60
   2  -2   1    1.00    1.40
  -2   2   1    0.30    1.60
  -2   2   1    1.00    1.10
   2  -2   1    1.50    1.50
   2   2  -1   -0.70    0.80
  -2  -2  -1   -0.10    0.80
   2   2  -1    1.50    1.80
  -2  -2  -1   -0.50    0.80
  -2   2   1    0.20    1.20
  -2   3  -1   27.00    3.70
   2   3   1   29.90    2.90
   2   3   1   28.10    2.90
   2  -3  -1   31.80    4.10
   2   3   1   21.60    3.90
  -2   3  -1   25.70    3.60
  -2   3  -1   25.50    4.30
   2  -3  -1   28.10    3.90
   2  -3  -1   23.30    2.60
  -2   3  -1   25.10    3.50
   2   3   1   27.20    4.10
  -2  -3   1   26.50    3.20
  -2   3   1   23.60    3.60
   2   3  -1   25.80    2.90
   2  -3   1   27.40    2.90
   2   3  -1   22.20    4.20
  -2   3   1   24.50    3.50
   2  -3   1   25.70    3.60
   2   3  -1   23.80    3.90
  -2   3   1   24.90    4.30
   2   3  -1   29.50    2.90
   2  -3   1   33.70    4.10
  -2   3   1   27.40    3.70
  -2  -3  -1   24.30    3.20
  -2   4  -1  344.07   21.40
  -2   4  -1  368.16   20.90
   2   4   1  353.06   19.50
   2   4   1  373.76   19.70
   2   4   1  322.07   22.10
  -2   4  -1  363.66   21.00
   2  -4  -1  363.26   21.30
  -2   4  -1  334.57   22.20
   2   4   1  360.56   22.30
  -2  -4   1  356.16   20.40
   2  -4  -1  362.66   19.10
   2  -4  -1  372.26   21.70
   2   4  -1  336.07   22.30
  -2   4   1  364.46   20.80
  -2  -4  -1  355.86   20.40
   2   4  -1  382.36   19.80
   2  -4   1  384.86   21.60
   2   4  -1  367.56   19.60
  -2   4   1  381.86   21.80
  -2   4   1  382.16   19.20
   2   4  -1  366.16   22.10
  -2   4   1  345.87   22.40
  -2   4   1  335.47   20.80
   2  -4   1  371.46   21.60
   2  -4   1  350.66   19.20
  -2   5  -1   75.79    8.60
   2   5   1   70.99    6.10
  -2  -5   1   68.39    6.90
  -2   5  -1   56.89    7.10
   2  -5  -1   70.69    7.60
   2  -5  -1   81.99    8.00
  -2   5  -1   60.19    6.70
   2   5   1   86.49    8.80
   2   5   1   63.39    8.10
   2   5  -1   64.39    8.10
  -2   5   1   64.09    8.10
   2   5  -1   75.59    8.20
   2   5  -1   75.79    6.20
   2  -5   1   83.89    8.00
  -2  -5  -1   72.19    7.10
  -2   5   1   56.39    6.60
  -2   5   1   56.99    7.10
   2  -5   1   69.89    7.50
   2   6   1   69.59    8.50
  -2   6  -1   76.19    9.40
   2   6   1   68.69    6.20
  -2  -6   1   69.79    7.60
  -2   6  -1   57.99    7.10
   2   6   1   55.39    8.70
  -2   6  -1   56.89    7.50
   2  -6  -1   60.09    7.50
  -2   6   1   64.89    8.70
  -2  -6  -1   69.29    7.70
   2   6  -1   57.89    6.00
  -2   6   1   52.79    6.80
  -2   6   1   49.99    7.20
   2  -6   1   64.79    7.80
   2   6  -1   61.59    8.00
   2   6  -1   45.90    7.70
   2   7   1   16.70    6.70
   2   7   1   12.90    4.70
  -2   7  -1   10.10    5.30
  -2   7  -1   17.50    5.00
   2  -7  -1    5.10    3.70
  -2   7  -1   13.30    5.10
   2   7   1   15.50    3.80
  -2  -7   1   17.90    4.90
   2   7  -1   14.80    6.30
   2  -7   1   20.00    6.10
  -2  -7  -1   21.90    5.40
  -2   7   1   18.70    5.10
  -2   7   1   23.10    6.70
   2   7  -1   20.20    6.30
  -2   7   1   26.50    7.10
   2   7  -1   14.50    3.80
   2   8   1   77.09   10.90
   2   8   1   73.19    7.40
  -2   8  -1   79.79   10.80
   2   8   1   69.19    9.70
  -2   8  -1   69.99   10.00
  -2  -8   1   58.89    8.70
  -2   8  -1   69.79    8.80
   2  -8  -1   76.39    9.80
  -2   8   1   64.49    8.60
  -2   8   1   76.49   10.90
  -2   8   1   76.29   10.20
   2   8  -1   64.19    9.60
   2  -8   1   70.29    9.50
   2   8  -1   74.99   10.70
  -2  -8  -1   72.39    9.40
   2   8  -1   59.69    6.80
  -2   9  -1   -1.00    2.70
   2   9   1    4.30    3.80
   2  -9  -1   -2.60    3.10
   2   9   1   -2.60    2.10
   2   9   1   -2.70    1.30
  -2   9  -1    0.70    2.70
  -2  -9   1    0.10    2.70
   2  -9  -1   -0.30    5.40
  -2   9  -1   -2.00    2.60
   2  -9   1    2.00    3.50
  -2   9   1   -0.50    3.50
   2   9  -1    1.50    3.60
   2   9  -1    0.30    2.70
  -2  -9  -1   -2.10    2.70
   2   9  -1    1.60    2.30
  -2   9   1   -1.40    2.80
  -2   9   1    3.50    3.50
  -2 -10   1   39.40    9.50
  -2 -10   1   18.60    9.50
   2  10   1   34.40    9.40
  -2  10  -1   46.60    8.60
   2  10   1   33.80    5.40
   2  10   1   48.20    9.00
  -2  10  -1   40.90    6.50
  -2  10   1   34.60   10.00
  -2 -10  -1   52.89   14.00
   2  10  -1   32.10    8.90
  -2 -10  -1   42.30    9.70
  -2  10   1   48.00    7.30
   2  10  -1   46.90    8.40
   2  10  -1   30.40    5.20
   3   0   1    0.60    1.00
  -3   0   1   -1.30    0.80
  -3   0  -1   -0.60    1.10
   3   0  -1   -0.10    0.40
  -3   0  -1   -0.20    0.50
  -3   0   1   -0.10    0.60
   3   0   1   -1.10    1.10
   3   0   1   -1.20    1.00
  -3   0   1   -0.20    0.50
  -3   0  -1   -0.40    0.50
   3   0  -1   -0.20    1.30
  -3   1  -1    5.00    2.00
   3   1   1    6.00    1.90
   3  -1  -1   -0.40    1.10
   3  -1  -1    4.00    1.60
  -3   1  -1    5.20    1.60
   3   1   1    4.00    2.00
   3   1   1    2.90    1.50
  -3   1   1    6.90    1.80
   3   1  -1    4.90    1.60
   3   1  -1    2.50    1.80
   3  -1   1    1.60    1.20
   3   1  -1    2.60    1.60
  -3   1   1    1.70    1.60
   3  -1   1    1.40    1.40
   3  -2  -1  523.35   26.90
  -3  -2   1  481.35   25.30
  -3  -2   1  491.45   25.30
   3  -2  -1  502.75   26.90
   3   2   1  556.54   26.30
  -3   2  -1  549.15   27.20
   3  -2  -1  520.45   27.10
  -3   2  -1  532.45   26.10
   3   2   1  552.34   27.70
  -3  -2   1  487.15   26.20
  -3   2  -1  495.45   26.80
   3   2   1  514.05   27.80
  -3   2  -1  492.45   27.90
  -3   2   1  543.15   26.10
  -3   2   1  502.75   27.80
   3   2  -1  521.75   27.20
  -3  -2  -1  479.25   25.20
   3  -2   1  542.05   27.00
   3   2  -1  546.75   26.30
  -3   2   1  517.85   26.90
  -3  -2  -1  501.65   25.20
   3  -2   1  528.45   27.10
   3   2  -1  504.15   27.80
   3  -2   1  491.65   26.90
  -3   2   1  536.25   27.10
  -3   3  -1   15.40    3.30
   3  -3  -1   13.10    3.20
  -3   3  -1   18.70    3.70
  -3  -3   1   11.70    1.80
   3   3   1   15.30    1.80
   3   3   1   18.80    4.10
  -3   3  -1   18.70    4.50
  -3  -3   1   12.80    2.30
   3   3   1   16.10    4.00
   3   3   1   15.30    1.80
   3  -3  -1   16.60    3.40
  -3   3  -1   13.30    2.90
   3   3   1   14.70    1.80
  -3  -3   1   14.40    2.10
   3  -3  -1   14.00    2.40
  -3  -3  -1   15.90    1.80
   3   3  -1    9.60    3.30
  -3  -3  -1   14.30    2.40
   3   3  -1   16.10    1.80
  -3   3   1   15.20    2.60
   3   3  -1   16.30    3.80
  -3   3   1   12.60    3.10
   3  -3   1   11.70    2.60
   3   3  -1   16.80    1.90
  -3   3   1   11.40    3.00
   3  -3   1   14.10    3.40
  -3   3   1   15.20    4.00
  -3  -3  -1   18.20    2.30
   3  -3   1   21.80    4.20
  -3  -4   1   94.89    7.10
   3   4   1   84.59    8.30
   3  -4  -1   89.09    6.50
  -3   4  -1   82.79    7.80
  -3  -4   1   91.89    5.50
   3   4   1   81.99    5.80
   3  -4  -1   72.49    7.50
   3  -4  -1   89.79    7.90
  -3   4  -1   81.59    7.50
  -3   4  -1   98.19    9.30
  -3   4  -1   81.29    7.40
   3   4   1   93.39    6.00
   3   4   1   72.79    8.30
  -3   4   1   66.19    7.10
  -3   4   1   85.79    8.90
  -3  -4  -1   83.39    6.80
  -3   4   1   84.99    7.60
   3  -4   1   79.49    7.70
   3   4  -1   85.09    5.90
   3   4  -1   82.79    8.10
   3   4  -1   84.09    5.80
   3  -4   1   79.39    6.40
   3  -4   1   89.19    7.90
   3   4  -1   77.79    8.40
  -3   4   1   75.89    7.30
  -3   5  -1   11.90    4.40
  -3   5  -1   11.60    3.60
   3   5   1   11.60    3.90
   3   5   1   12.10    2.60
  -3  -5   1   14.30    3.80
   3  -5  -1   12.50    2.80
   3   5   1    8.30    4.00
  -3   5  -1   11.20    3.70
   3  -5  -1   15.90    4.40
  -3   5  -1    9.80    3.60
   3  -5  -1   14.00    4.30
   3   5   1   14.30    2.70
   3  -5   1    7.70    3.30
   3   5  -1   10.90    4.20
   3   5  -1    9.80    2.40
   3  -5   1   10.80    2.40
  -3   5   1    8.80    3.50
  -3   5   1   11.60    2.20
  -3   5   1   16.00    4.30
  -3   5   1   11.70    4.60
  -3   5   1   13.80    4.20
   3  -5   1    5.60    3.00
  -3  -5  -1   11.10    3.30
   3   5  -1   12.70    2.60
   3   5  -1   10.90    4.20
  -3   6  -1   10.80    4.90
  -3   6  -1    7.70    3.60
   3  -6  -1    9.50    4.00
   3   6   1   11.40    2.90
  -3  -6   1   12.20    3.90
   3   6   1    9.70    4.50
   3   6   1   13.00    5.20
  -3   6  -1   10.10    3.80
  -3   6   1   18.10    5.80
  -3   6   1    7.30    3.80
   3   6  -1    1.00    2.80
  -3  -6  -1   13.70    4.10
   3   6  -1    9.50    2.60
  -3   6   1   10.20    4.10
   3  -6   1    6.50    3.70
   3   6  -1    4.50    2.90
  -3   7  -1    6.20    3.70
  -3  -7   1    8.50    3.70
   3   7   1    6.40    4.80
  -3   7  -1    9.10    4.20
   3   7   1    2.60    1.90
   3  -7  -1    2.60    3.20
   3   7   1    2.90    2.80
  -3   7  -1    7.50    4.10
   3   7  -1    2.90    2.70
   3   7  -1    9.30    2.80
  -3  -7  -1    4.60    2.90
  -3   7   1    8.20    4.00
  -3   7   1    4.50    3.70
   3  -7   1    7.70    4.00
   3   7  -1    2.90    3.70
  -3   7   1   -0.50    2.70
   3  -8  -1   -3.00    3.70
   3   8   1    1.10    1.60
   3  -8  -1   -4.10    2.50
  -3   8  -1   -4.80    2.20
  -3  -8   1   -4.10    2.60
   3   8   1   -1.20    2.00
  -3   8  -1    3.00    3.80
   3   8   1   -0.70    3.30
  -3   8  -1    1.30    3.10
   3  -8   1   -2.60    2.90
   3   8  -1   -0.30    2.40
  -3   8   1   -1.10    2.20
  -3  -8  -1    0.30    2.90
  -3   8   1   -0.40    2.90
   3   8  -1   -2.70    2.90
   3   8  -1    0.10    1.70
  -3   8   1    1.80    2.90
   3   9   1    2.10    3.70
  -3   9  -1    0.90    2.90
  -3   9  -1    0.30    2.60
  -3  -9   1    3.20    3.50
   3   9   1    4.30    2.30
   3   9   1    6.20    4.20
   3   9  -1    0.30    2.90
   3   9  -1    9.20    4.70
  -3   9   1   -2.60    2.40
   3   9  -1    4.70    2.30
  -3  -9  -1   -0.10    3.00
  -3   9   1    5.30    3.70
  -3  10  -1   -0.20    2.10
   3  10   1    3.90    4.10
  -3 -10   1   -0.40    4.00
  -3  10  -1   -4.20    3.50
   3  10   1   -1.20    1.60
   3  10   1   -4.10    2.60
  -3 -10  -1    3.20    6.80
  -3 -10  -1    3.00    3.70
   3  10  -1    4.20    3.60
  -3  10   1    6.80    3.10
   3  10  -1   -0.60    1.80
   3  10  -1   -5.40    2.90
  -3  10   1    0.30    4.00
   4   0  -1   -2.70    1.00
  -4   0  -1   -3.00    0.60
  -4   0  -1   -3.50    1.00
  -4   0  -1   -2.50    0.70
  -4   0   1   -0.30    1.60
  -4   0   1   -3.20    0.60
   4   0   1   -3.00    1.60
   4   0   1   -2.10    1.80
  -4   0   1   -1.70    0.70
   4   0  -1   -2.00    1.60
   4   0   1   -1.70    1.00
   4  -1  -1  146.49    9.50
  -4   1  -1  127.79    9.30
   4  -1  -1  128.29    8.10
   4   1   1  148.99    9.20
   4   1   1  143.09    9.00
  -4   1  -1  135.29    8.20
  -4   1   1  133.29    8.20
  -4   1   1  132.39    9.20
   4  -1   1  124.79    9.10
   4   1  -1  142.09    9.10
   4  -1   1  126.99    8.10
   4   1  -1  141.59    8.90
  -4   2  -1  702.63   33.00
   4  -2  -1  681.13   35.00
   4   2   1  699.93   34.20
  -4   2  -1  714.53   34.90
   4  -2  -1  707.23   33.00
   4  -2  -1  681.03   34.40
  -4   2  -1  664.33   34.40
  -4  -2   1  650.43   32.10
  -4   2  -1  620.74   35.40
  -4  -2   1  677.13   34.40
   4   2   1  681.23   35.50
   4   2   1  671.63   35.20
   4  -2  -1  661.53   34.50
  -4  -2   1  624.54   32.20
   4   2  -1  680.43   34.80
  -4  -2  -1  672.53   32.00
   4   2  -1  694.53   34.30
  -4   2   1  711.33   34.70
  -4  -2  -1  651.23   32.00
   4  -2   1  662.83   34.30
   4   2  -1  656.43   35.40
  -4   2   1  643.14   34.30
   4  -2   1  683.23   34.50
   4  -2   1  637.34   34.90
  -4   2   1  661.33   32.90
  -4   2   1  647.84   35.60
  -4   3  -1   33.10    3.60
   4  -3  -1   31.40    4.30
   4   3   1   40.00    3.60
  -4   3  -1   36.50    4.50
   4   3   1   34.20    4.60
  -4  -3   1   39.20    3.20
  -4  -3   1   32.70    3.20
  -4  -3   1   32.30    3.40
   4  -3  -1   33.00    4.50
   4   3   1   40.80    5.40
   4  -3  -1   34.00    4.10
  -4   3  -1   28.40    4.30
  -4   3  -1   33.50    5.10
  -4   3   1   35.30    3.60
   4   3  -1   34.50    5.00
  -4  -3  -1   36.10    3.40
   4  -3   1   34.90    4.20
   4   3  -1   42.00    4.80
   4  -3   1   35.40    4.50
  -4  -3  -1   29.60    2.90
  -4   3   1   36.40    4.40
  -4   3   1   32.20    4.30
   4  -3   1   24.30    4.10
  -4  -3  -1   30.30    3.10
  -4   3   1   29.00    4.80
  -4  -4   1  493.55   24.50
  -4  -4   1  444.76   24.80
   4   4   1  475.65   23.00
   4   4   1  467.75   27.60
   4  -4  -1  482.25   27.20
   4   4   1  467.65   23.00
  -4   4  -1  478.85   27.00
  -4  -4   1  420.16   24.70
  -4   4  -1  484.65   28.60
  -4   4  -1  483.75   26.70
   4  -4  -1  456.75   25.70
   4   4   1  442.46   28.00
  -4   4  -1  460.35   26.10
   4  -4  -1  470.75   26.70
   4   4  -1  481.45   23.10
  -4  -4  -1  434.96   24.90
   4  -4   1  473.35   27.10
  -4   4   1  466.55   26.00
  -4   4   1  472.45   28.60
  -4   4   1  486.45   27.00
  -4  -4  -1  477.55   24.20
  -4  -4  -1  434.56   24.70
   4   4  -1  422.96   27.80
   4   4  -1  489.35   23.20
  -4   4   1  501.25   26.90
   4  -4   1  461.25   25.80
   4  -4   1  491.95   27.00
   4   4  -1  508.25   27.80
   4  -5  -1   57.79    5.50
   4   5   1   63.29    7.50
   4  -5  -1   54.19    7.10
  -4   5  -1   56.69    7.00
   4   5   1   58.09    4.50
  -4   5  -1   61.19    6.90
  -4  -5   1   74.79    6.70
  -4   5  -1   59.59    6.70
   4   5   1   62.19    4.50
   4  -5  -1   69.19    7.50
   4   5   1   45.50    7.10
  -4   5  -1   66.49    8.30
  -4   5   1   66.99    6.00
  -4   5   1   52.89    6.40
  -4  -5  -1   69.79    6.40
   4   5  -1   60.19    7.30
   4  -5   1   63.99    7.40
   4   5  -1   59.59    4.50
   4   5  -1   60.79    7.80
  -4   5   1   59.99    8.00
  -4   5   1   50.79    6.40
   4   5  -1   61.99    4.60
   4  -5   1   77.69    7.90
   4  -5   1   61.29    5.70
  -4   5   1   51.19    6.70
  -4   6  -1  123.29   13.10
   4  -6  -1  176.18   13.40
  -4  -6   1  142.79   11.30
   4   6   1  140.99   13.20
  -4   6  -1  139.89   12.20
  -4   6  -1  149.19   12.40
   4  -6  -1  142.89   13.60
   4   6   1  157.58   14.50
   4   6   1  144.29    9.00
   4   6  -1  153.88   14.40
  -4   6   1  130.99   11.80
  -4  -6  -1  144.59   11.40
   4   6  -1  133.39    8.80
   4   6  -1  143.59   13.00
   4  -6   1  128.79   12.00
   4  -6   1  146.49   12.90
  -4   6   1  122.79   11.70
  -4   6   1  154.88   14.20
   4   7   1    4.30    3.40
   4  -7  -1    1.90    3.30
  -4   7  -1   -0.40    2.40
  -4  -7   1   -0.90    2.20
   4   7   1    0.50    1.30
  -4   7  -1   -4.50    1.60
  -4   7  -1   -5.20    1.80
   4   7   1    0.30    2.20
  -4   7   1    1.10    2.60
  -4  -7  -1    0.50    2.50
  -4   7   1    1.80    2.70
   4   7  -1   -1.90    2.10
   4  -7   1    5.30    3.60
  -4   7   1    0.50    2.80
   4   7  -1   -2.20    2.30
   4   7  -1    1.70    1.40
  -4  -8   1   14.90    5.20
   4   8   1   11.40    4.80
  -4   8  -1   29.10    6.60
   4   8   1   20.40    3.10
   4   8   1   12.30    5.90
  -4   8  -1   25.70    7.80
   4   8  -1   20.70    3.20
  -4  -8  -1   25.20    6.50
   4   8  -1   17.30    6.20
   4   8  -1    7.90    4.60
  -4   8   1   17.50    5.20
  -4   8   1   13.20    6.00
  -4  -9   1    1.20    3.40
  -4   9  -1    7.60    4.10
  -4   9  -1    5.70    3.90
   4   9   1    1.00    3.80
   4   9   1    3.00    3.60
   4   9   1    1.00    1.40
   4   9  -1    0.80    2.90
   4   9  -1    3.40    4.70
  -4   9   1    8.60    4.90
   4   9  -1    2.40    1.60
  -4   9   1    4.20    3.50
  -4  -9  -1    4.60    3.30
   4  10   1    0.30    1.20
  -4  10  -1   -5.60    3.40
  -4 -10   1    3.80    4.20
  -4  10  -1   -1.20    2.20
   4  10   1    0.30    2.70
   4  10   1    1.10    2.70
  -4 -10  -1    3.20    3.50
  -4 -10  -1   -2.80    5.50
   4  10  -1    3.10    3.50
  -4  10   1   -0.30    3.30
   4  10  -1    2.60    2.90
   4  10  -1   -0.50    1.10
  -4  10   1   -0.50    2.00
   5   0   1   -0.80    0.90
  -5   0  -1   -0.90    0.60
   5   0   1   -1.00    1.50
  -5   0   1   -0.10    0.70
  -5   0  -1   -1.20    0.50
  -5   0  -1    0.40    1.40
   5   0   1    0.30    1.60
   5   0  -1   -1.80    1.40
   5   0  -1   -0.10    0.90
  -5   0   1    1.40    1.40
  -5   0   1    1.00    0.80
   5  -1  -1  104.49    8.40
   5  -1  -1   95.59    6.70
   5   1   1  113.69    8.30
  -5   1  -1  105.79    8.40
   5   1   1  114.09    7.80
   5   1   1  112.49    8.10
  -5   1  -1  107.69    7.10
   5  -1   1  105.09    6.80
   5   1  -1  119.79    8.40
  -5   1   1   99.89    8.10
   5   1  -1  110.39    7.80
   5  -1   1  111.89    8.50
   5   1  -1  110.49    7.80
  -5   1   1  102.39    7.10
  -5   2  -1   18.20    4.20
  -5   2  -1   15.40    3.20
   5   2   1   14.10    3.70
   5  -2  -1   16.80    3.80
   5  -2  -1   14.10    3.20
   5   2   1   17.60    3.00
   5   2   1   17.90    3.80
  -5  -2   1   13.80    3.10
  -5   2  -1   14.80    3.10
   5  -2   1   14.80    3.00
   5   2  -1   15.50    3.60
  -5   2   1   21.40    3.30
   5  -2   1   10.60    3.10
   5   2  -1   12.80    3.00
   5   2  -1   15.30    3.50
  -5   2   1   12.20    3.50
  -5   2   1   19.10    3.60
   5   3   1    2.00    1.90
   5  -3  -1    1.50    1.50
   5   3   1    2.70    2.30
  -5   3  -1    1.00    1.60
  -5   3  -1    0.40    2.10
  -5  -3   1    0.70    0.80
  -5  -3   1    0.60    1.00
   5   3   1   -0.10    1.10
   5  -3  -1    1.20    1.30
   5  -3  -1   -0.20    1.80
  -5   3  -1    0.80    0.90
  -5  -3   1   -0.20    0.80
   5  -3  -1    0.90    1.80
  -5   3  -1   -2.40    1.30
   5   3  -1   -0.80    1.30
   5  -3   1   -1.10    1.40
   5   3  -1   -0.20    1.70
   5  -3   1    0.70    1.60
  -5  -3  -1    0.80    0.90
   5  -3   1    3.40    2.30
  -5  -3  -1   -0.70    0.60
   5   3  -1    3.20    2.00
  -5   3   1   -1.70    1.60
  -5   3   1   -1.10    1.30
  -5   3   1    0.90    0.80
  -5  -3  -1    1.20    1.10
  -5   3   1   -4.80    1.40
   5   4   1   17.00    4.70
  -5  -4   1   19.10    2.80
   5   4   1   26.30    6.10
   5  -4  -1   17.70    4.30
  -5  -4   1   17.10    2.60
  -5   4  -1   23.70    5.10
  -5   4  -1   20.90    5.40
  -5  -4   1   21.20    2.70
   5  -4  -1   23.50    4.90
  -5   4  -1   20.70    3.20
  -5   4  -1   20.70    4.70
   5   4   1   20.60    2.90
   5  -4  -1   21.50    4.50
  -5   4   1   27.80    5.20
   5   4  -1   24.30    5.60
   5   4  -1   26.10    4.40
   5  -4   1   23.20    4.60
  -5   4   1   17.00    3.00
  -5  -4  -1   15.10    2.40
   5  -4   1   19.50    4.10
  -5  -4  -1   17.90    3.30
  -5  -4  -1   19.50    2.60
   5  -4   1   21.00    4.70
  -5   4   1   18.20    4.70
  -5   4   1   13.00    4.40
   5  -5  -1   -0.90    2.50
  -5   5  -1    0.10    2.30
  -5   5  -1   -0.80    1.90
   5   5   1    0.80    2.30
  -5   5  -1    3.90    2.30
  -5  -5   1    0.00    1.50
  -5   5  -1   -0.10    1.90
   5  -5  -1    0.70    2.20
   5   5   1   -2.10    1.50
   5  -5  -1   -0.50    1.30
   5   5  -1    1.10    2.20
  -5   5   1    4.70    3.50
   5  -5   1   -0.10    1.40
  -5   5   1    1.10    1.60
   5   5  -1    2.10    2.30
  -5   5   1    5.90    2.50
  -5  -5  -1    1.80    1.80
   5  -5   1    1.40    2.20
  -5   5   1    1.10    2.00
   5  -5   1   -1.10    2.30
  -5   5   1    1.60    2.20
   5   6   1   10.20    4.70
   5  -6  -1   14.00    4.60
  -5   6  -1   13.10    4.40
  -5  -6   1   12.00    3.80
   5  -6  -1   20.20    5.70
  -5   6  -1   13.20    5.30
   5   6   1   19.30    5.80
  -5   6  -1   20.60    4.80
  -5   6   1   10.10    3.60
  -5   6   1   19.90    5.40
  -5  -6  -1    5.70    2.90
   5  -6   1   18.30    5.10
   5   6  -1   10.10    4.70
  -5   6   1    9.80    4.40
   5  -6   1   18.40    5.30
   5   6  -1   17.80    5.40
  -5  -7   1   86.89    9.20
   5   7   1   94.89   11.80
  -5   7  -1   89.19   10.30
   5   7   1   98.89   11.20
  -5   7  -1   87.49   11.30
  -5  -7  -1   85.99    9.20
  -5   7   1   88.89   10.30
   5   7  -1   91.49   11.70
  -5   7   1   99.29   12.40
   5   7  -1   85.79   10.40
  -5  -8   1   12.30    4.90
   5   8   1    9.50    5.10
  -5   8  -1   18.50    7.10
   5   8   1   12.20    5.50
  -5   8  -1   13.00    5.50
   5   8  -1   24.70    7.60
  -5   8   1   16.60    5.90
  -5  -8  -1   21.50    6.00
  -5   8   1   11.40    5.90
   5   8  -1    2.90    3.20
  -5   9  -1   12.40    5.80
   5   9   1   15.40    5.90
   5   9   1    9.10    4.50
  -5  -9   1   12.10    5.50
  -5   9  -1   13.00    5.20
   5   9  -1   14.50    5.60
  -5  -9  -1   12.20    5.10
   5   9  -1   12.70    4.80
  -5   9   1   18.80    5.70
  -5   9   1    6.50    4.90
   5  10   1   -3.10    3.20
   5  10   1   -5.20    3.00
  -5  10  -1    4.30    4.40
  -5  10  -1    0.40    2.90
  -5 -10   1    1.70    4.10
  -5  10   1    5.90    4.70
  -5  10   1    2.00    2.30
  -5 -10  -1    8.10    7.20
  -5 -10  -1   -0.80    3.70
   5  10  -1    1.90    2.70
   5  10  -1   11.90    4.90
  -6   0   1   -0.70    1.00
  -6   0   1   -0.30    0.60
  -6   0  -1    2.50    1.60
  -6   0   1   -0.80    0.70
   6   0   1   -0.60    1.50
   6   0  -1   -0.40    0.90
   6   0  -1   -0.10    1.80
  -6   0  -1    0.80    0.80
  -6   0  -1    0.40    0.70
   6   0   1    0.20    1.00
   6  -1  -1  211.08   15.30
  -6   1  -1  260.57   14.00
  -6   1  -1  229.48   15.60
  -6  -1   1  234.98   15.00
   6   1   1  245.88   15.50
   6  -1  -1  246.88   13.60
   6   1   1  253.07   15.30
   6  -1  -1  241.18   13.60
   6   1   1  242.58   14.70
   6  -1   1  219.38   15.50
  -6   1   1  231.98   15.40
   6   1  -1  261.07   14.80
   6   1  -1  258.17   15.10
   6   1  -1  283.37   16.10
   6  -1   1  261.67   13.70
  -6   1   1  252.77   14.00
   6  -1   1  234.98   13.50
   6   2   1   28.50    4.20
   6  -2  -1   24.50    4.30
  -6   2  -1   19.90    4.60
   6   2   1   31.20    4.40
  -6   2  -1   24.60    3.60
   6  -2  -1   19.00    3.40
  -6   2  -1   25.10    3.80
  -6  -2   1   25.20    3.80
   6   2   1   23.50    3.70
  -6   2   1   22.20    4.20
   6   2  -1   30.80    4.40
   6  -2   1   26.10    4.30
   6  -2   1   21.00    3.40
  -6   2   1   25.90    3.80
   6   2  -1   31.90    4.10
   6   2  -1   29.20    4.00
  -6   2   1   27.10    3.60
  -6   3  -1   65.29    7.80
  -6  -3   1   69.79    4.60
   6  -3  -1   80.29    5.30
   6   3   1   71.29    7.70
  -6   3  -1   77.69    7.10
   6  -3  -1   74.39    7.50
   6   3   1   85.69    6.80
  -6   3  -1   74.99    5.10
  -6   3  -1   76.79    7.00
  -6  -3   1   81.59    6.90
  -6  -3   1   71.59    4.50
   6  -3  -1   66.29    6.80
   6   3   1   83.59    7.70
   6   3  -1   89.39    8.30
  -6   3   1   70.09    5.00
  -6   3   1   83.29    7.30
  -6  -3  -1   70.79    4.50
   6   3  -1   75.69    6.60
  -6   3   1   55.59    7.30
   6  -3   1   57.19    6.90
  -6   3   1   68.49    6.80
  -6  -3  -1   67.89    4.40
   6  -3   1   69.99    6.80
   6  -3   1   77.99    6.80
   6   3  -1   72.89    7.20
   6  -4  -1   11.80    3.30
   6   4   1   12.90    4.10
   6   4   1    9.70    3.90
  -6  -4   1    9.20    2.60
  -6   4  -1   13.90    4.10
  -6   4  -1    9.40    2.40
  -6   4  -1   11.50    3.70
  -6  -4   1    9.30    2.20
  -6  -4   1   10.90    2.20
   6  -4  -1   10.90    3.70
   6  -4  -1   12.50    3.90
   6   4   1    9.10    2.70
   6  -4  -1   11.90    3.60
  -6   4  -1    7.20    3.60
   6  -4   1    8.90    3.20
  -6  -4  -1    8.70    2.00
   6  -4   1   15.30    4.20
  -6   4   1    9.60    3.30
  -6  -4  -1    5.60    1.90
  -6   4   1    9.10    3.80
  -6   4   1   11.10    2.50
   6   4  -1    4.90    2.80
   6  -4   1    8.70    3.30
  -6  -4  -1    8.80    2.40
  -6   4   1   10.50    3.40
   6   4  -1    8.60    3.10
  -6   5  -1   16.70    5.70
  -6  -5   1   17.10    3.60
   6   5   1   14.30    5.10
  -6   5  -1   27.70    6.40
   6  -5  -1   14.10    4.20
   6  -5  -1    8.80    3.80
   6  -5  -1   15.50    4.10
   6   5   1   15.00    4.60
   6  -5  -1   17.10    4.80
  -6   5  -1   18.60    4.80
  -6   5  -1   18.60    3.40
   6   5  -1   16.40    4.70
  -6   5   1   25.40    5.60
   6  -5   1   19.10    5.10
   6  -5   1   20.30    4.70
  -6   5   1   24.50    4.20
  -6   5   1   19.50    6.00
  -6  -5  -1   16.50    3.60
  -6   5   1   19.50    5.50
   6  -5   1   16.20    5.00
   6   5  -1   11.50    4.90
  -6   5   1   18.00    3.40
  -6   6  -1    6.80    3.60
  -6   6  -1   13.30    5.10
   6  -6  -1    9.00    4.00
  -6  -6   1   11.40    3.60
   6   6   1    8.50    3.70
   6   6   1    9.90    4.50
   6  -6   1   13.50    4.60
   6   6  -1    8.90    4.60
  -6   6   1   11.50    4.30
  -6   6   1   12.30    5.20
  -6  -6  -1    5.80    3.00
   6   6  -1    8.50    4.10
   6   7   1   16.40    5.50
   6   7   1   19.90    6.90
  -6   7  -1   22.50    6.30
  -6   7  -1   17.20    6.30
  -6  -7   1   16.70    4.80
  -6  -7  -1   20.80    5.20
   6   7  -1   28.00    7.00
   6   7  -1   19.40    7.20
  -6   7   1   20.50    7.10
  -6   7   1   18.30    5.60
  -6   8  -1    1.70    3.60
   6   8   1    3.90    2.90
  -6  -8   1    2.10    3.30
   6   8   1   -0.80    3.40
  -6   8  -1    2.70    3.20
  -6   8   1    0.40    4.10
  -6   8   1    5.60    3.80
   6   8  -1   -3.50    2.90
  -6  -8  -1    2.60    3.40
   6   8  -1   -2.40    2.30
   6   9   1    0.80    3.00
  -6   9  -1    6.50    4.40
   6   9   1    2.90    3.20
  -6  -9   1   -2.80    3.30
  -6   9  -1    3.00    3.60
  -6  -9  -1   -3.30    3.10
   6   9  -1    1.90    3.20
  -6   9   1   -0.40    3.50
   6   9  -1    1.80    3.20
  -6   9   1   -0.20    3.70
  -6  10  -1   38.60    7.80
   6  10   1    9.90    5.30
  -6 -10   1   18.30    6.20
  -6  10  -1   32.90    9.10
   6  10   1   20.70    6.20
   6  10  -1   26.70    8.00
  -6 -10  -1   23.50    6.20
  -6  10   1   22.90    7.70
  -6 -10  -1   16.40    8.90
  -6  10   1   25.50    6.80
  -7   0  -1   -0.70    0.90
   7   0   1   -1.60    1.80
   7   0   1    0.10    1.20
   7   0  -1   -1.00    1.20
  -7   0  -1   -0.30    1.00
  -7   0   1    0.40    1.00
   7   0  -1    0.10    2.10
  -7   0  -1   -2.10    1.00
  -7   0   1    1.00    1.50
  -7   0  -1   -1.00    1.40
  -7   0   1    0.10    1.00
   7  -1  -1   42.70    6.00
   7   1   1   56.59    5.80
   7   1   1   48.80    5.90
  -7  -1   1   42.10    5.30
  -7   1  -1   50.19    6.10
   7   1   1   48.60    5.10
   7  -1  -1   50.49    4.30
  -7   1  -1   48.50    4.60
   7  -1  -1   51.79    4.10
  -7   1   1   37.00    5.50
   7  -1   1   47.40    6.00
   7   1  -1   57.29    5.60
  -7   1   1   46.60    4.60
   7   1  -1   50.79    6.00
   7   1  -1   52.09    5.20
  -7  -1  -1   43.20    5.40
   7  -1   1   55.29    4.20
   7  -1   1   51.89    4.20
  -7   2  -1   24.80    3.90
   7   2   1   26.00    4.50
   7   2   1   26.90    4.30
   7  -2  -1   21.70    4.20
   7   2   1   23.20    4.20
  -7   2  -1   20.40    4.90
   7  -2  -1   14.00    3.20
   7   2  -1   21.00    4.00
   7   2  -1   29.60    4.50
   7  -2   1   15.10    4.30
  -7   2   1   21.80    3.90
   7  -2   1   17.10    3.40
   7   2  -1   28.30    4.10
  -7   2   1   24.70    5.50
  -7   3  -1  311.17   18.50
  -7   3  -1  274.47   19.70
  -7  -3   1  274.47   14.60
  -7  -3   1  279.37   18.20
   7   3   1  322.97   18.40
  -7   3  -1  292.97   15.10
   7  -3  -1  296.57   19.30
   7  -3  -1  302.27   15.10
   7  -3  -1  265.57   17.70
   7   3   1  287.47   19.40
   7  -3  -1  313.77   18.10
  -7  -3   1  274.77   14.60
  -7   3  -1  309.17   18.40
   7   3   1  284.77   19.00
  -7   3   1  341.77   18.80
   7  -3   1  309.97   15.20
   7   3  -1  304.97   18.90
  -7   3   1  313.07   18.60
   7   3  -1  300.27   19.40
  -7   3   1  264.07   19.60
   7  -3   1  266.47   18.80
  -7  -3  -1  282.17   14.40
   7  -3   1  283.57   17.90
   7   3  -1  305.47   18.10
   7   4   1   76.49    6.90
   7  -4  -1   65.99    7.60
   7  -4  -1   84.09    6.20
  -7  -4   1   71.79    6.90
  -7   4  -1   70.89    8.70
   7  -4  -1   65.79    7.50
   7  -4  -1   69.49    7.40
  -7   4  -1   77.39    7.90
  -7   4  -1   84.99    8.30
   7   4   1   71.39    8.60
  -7   4  -1   74.89    6.40
  -7  -4   1   68.19    5.40
   7   4   1   91.09    8.90
  -7  -4   1   67.99    5.20
   7   4  -1   78.29    7.10
   7   4  -1   77.19    8.70
  -7   4   1   75.09    8.00
  -7   4   1   81.49    8.00
   7  -4   1   70.39    7.70
  -7  -4  -1   78.49    5.50
   7  -4   1   81.89    7.90
  -7  -4  -1   64.69    5.30
   7  -4   1   68.09    7.70
  -7  -4  -1   74.59    6.90
  -7   4   1   61.89    8.50
   7   4  -1   87.29    8.40
  -7   4   1   80.49    6.80
   7   5   1   13.50    4.90
  -7   5  -1    4.40    4.00
  -7  -5   1    9.50    2.80
   7  -5  -1    9.10    3.80
   7   5   1    4.20    3.00
  -7   5  -1   12.30    4.20
  -7   5  -1    9.20    3.80
   7  -5  -1   10.90    3.60
  -7   5   1   12.90    4.30
  -7  -5  -1   12.90    3.10
  -7   5   1    8.10    3.80
   7  -5   1   11.60    3.50
   7   5  -1   13.40    4.80
   7   5  -1   16.60    5.00
   7  -5   1   13.00    4.30
  -7   5   1    3.10    3.50
   7   6   1   11.00    4.40
  -7   6  -1    7.50    4.50
   7   6   1   12.60    5.40
  -7   6  -1    8.60    4.30
   7  -6  -1   12.20    5.00
  -7  -6   1   17.50    4.20
  -7   6   1    7.20    4.40
  -7   6   1   12.00    4.40
   7   6  -1   17.40    5.20
  -7  -6  -1    9.90    3.40
   7  -6   1   12.10    5.10
   7   6  -1    8.20    4.50
   7   7   1   59.09    8.50
  -7   7  -1   63.89    8.70
   7   7   1   53.29   11.40
  -7  -7   1   68.39    7.70
  -7   7  -1   63.19   10.10
  -7  -7  -1   59.69    7.30
   7   7  -1   57.29    8.10
  -7   7   1   58.19    9.90
  -7   7   1   53.99    8.10
   7   7  -1   56.79    9.40
  -7  -8   1    6.00    3.40
  -7   8  -1    0.40    3.20
   7   8   1    6.50    4.50
   7   8   1    0.90    2.20
  -7   8  -1   10.80    4.90
  -7   8   1   -0.40    3.30
  -7  -8  -1    0.20    2.90
   7   8  -1    7.80    4.20
  -7   8   1    8.00    4.70
   7   8  -1    2.70    2.50
  -7   9  -1   -2.00    3.10
  -7  -9   1   -6.40    2.80
   7   9   1    0.20    3.00
   7   9   1    1.20    3.10
  -7   9  -1   -5.40    2.50
   7   9  -1   -1.50    2.90
   7   9  -1    1.40    3.50
  -7   9   1    6.60    3.60
  -7  -9  -1    2.70    3.50
  -7   9   1   -2.70    3.70
  -7 -10   1   -5.60    4.20
   7  10   1   10.50    4.80
  -7 -10   1    4.60    3.40
  -7  10  -1    4.40    2.60
  -7  10  -1    4.00    4.80
  -7 -10  -1    9.30    4.00
  -7  10   1    5.80    3.00
  -7  10   1   -2.30    3.10
  -7 -10  -1    0.80    5.90
   7  10  -1   -2.50    2.90
   8   0  -1   -1.00    2.20
  -8   0  -1   -0.30    0.80
  -8   0  -1   -0.90    1.00
   8   0  -1   -0.20    1.40
  -8   0   1    0.10    1.00
  -8   0  -1   -1.20    1.10
   8   0   1    0.10    2.10
  -8   0  -1   -0.70    1.50
  -8   0   1   -1.10    0.70
   8   0   1   -1.20    1.20
  -8   0   1   -0.30    1.60
  -8  -1   1   38.00    5.60
   8   1   1   43.70    5.90
   8  -1  -1   54.49    4.40
   8  -1  -1   44.30    6.40
   8   1   1   60.89    6.50
   8  -1  -1   51.89    4.20
  -8   1  -1   47.30    6.20
   8   1   1   53.19    5.40
  -8   1  -1   58.19    5.20
   8   1  -1   51.09    5.80
  -8   1   1   57.69    5.20
   8   1  -1   47.20    5.20
   8  -1   1   58.29    4.50
  -8   1   1   45.50    6.00
   8  -1   1   55.29    4.30
   8  -1   1   45.20    6.20
   8   1  -1   47.20    6.20
  -8  -1  -1   46.90    6.10
   8   2   1   15.70    4.10
   8   2   1   27.50    4.50
   8  -2  -1   18.90    4.90
   8   2   1   26.50    4.50
  -8   2  -1   21.20    4.30
  -8   2  -1   19.80    5.20
   8  -2  -1   18.70    3.30
   8   2  -1   27.60    4.30
   8   2  -1   28.20    4.70
  -8   2   1   24.20    5.50
   8  -2   1   17.80    4.70
   8   2  -1   22.20    3.90
   8  -2   1   24.00    3.60
  -8   2   1   19.50    4.30
   8  -3  -1  146.39   12.90
  -8   3  -1  188.48   12.60
   8   3   1  179.68   12.60
   8   3   1  174.28   13.10
  -8   3  -1  174.28   14.10
  -8  -3   1  164.68   12.70
  -8   3  -1  172.28   12.30
   8  -3  -1  142.59   11.40
   8   3   1  153.48   12.90
   8  -3   1  157.78   13.10
   8  -3   1  149.59   11.50
   8   3  -1  154.78   12.40
  -8   3   1  175.28   12.40
  -8   3   1  177.38   12.40
   8   3  -1  175.28   13.30
  -8   3   1  162.88   13.70
   8   3  -1  156.98   12.10
  -8   4  -1  127.39   10.60
   8   4   1  126.29   11.10
  -8  -4   1  105.79    9.60
   8   4   1  121.69   11.50
   8  -4  -1  113.19   10.70
   8   4   1  131.59    9.90
  -8   4  -1  114.49   11.70
  -8   4  -1  127.59   10.70
  -8  -4   1  100.89    7.10
   8  -4  -1  110.89   10.10
  -8  -4   1  115.59    7.40
  -8  -4  -1  114.79    7.20
   8  -4   1  113.89   10.10
  -8   4   1  120.69   10.50
  -8  -4  -1  102.69    7.10
  -8   4   1  102.99   11.30
   8  -4   1  121.59   11.00
   8   4  -1  150.38   10.50
  -8   4   1  124.49   10.60
   8   4  -1  120.19   10.80
  -8  -4  -1  116.99    9.90
   8   4  -1  138.19   12.10
  -8  -5   1   15.80    3.30
   8  -5  -1   22.40    6.00
   8   5   1   15.30    5.80
  -8   5  -1   16.90    5.80
  -8   5  -1   17.70    4.90
   8   5   1   18.70    5.30
   8  -5  -1   10.90    4.10
  -8   5  -1   15.10    4.70
  -8   5   1   16.00    4.90
  -8   5   1   17.80    4.90
   8   5  -1   19.80    6.10
   8   5  -1   14.40    4.50
   8  -5   1   20.00    5.10
  -8  -5  -1   18.40    3.50
  -8   5   1   10.20    5.10
   8  -5   1   16.80    5.00
   8  -6  -1  124.39   12.00
  -8   6  -1   91.19   11.90
   8   6   1   80.79   10.10
  -8   6  -1   92.19   10.60
   8   6   1   83.59   11.00
  -8  -6   1  105.69    8.70
   8   6  -1   99.19   12.00
   8  -6   1   86.79   10.40
  -8   6   1   98.39   12.30
  -8  -6  -1   98.79    8.30
   8   6  -1   79.09    9.90
  -8   6   1   88.79   10.20
   8   7   1   11.40    5.70
  -8   7  -1    6.10    4.00
  -8  -7   1    2.30    3.00
   8   7   1    2.30    3.20
  -8   7  -1    0.20    3.40
   8  -7  -1   17.50    5.40
  -8  -7  -1    4.10    3.20
   8  -7   1    9.50    4.30
   8   7  -1    6.50    3.80
   8   7  -1    6.10    4.40
  -8   7   1    3.30    3.30
  -8   7   1   -0.70    3.20
  -8  -8   1   66.89    8.50
   8   8   1   71.09   10.90
  -8   8  -1   79.99   10.40
   8   8   1   82.19   10.70
  -8   8  -1   67.79   11.00
  -8   8   1   71.29   11.30
  -8  -8  -1   71.99    8.70
   8   8  -1   54.59   10.00
   8   8  -1   61.39    9.30
  -8   8   1   59.89    8.90
   8   9   1   -0.30    2.90
  -8   9  -1    4.30    3.00
  -8   9  -1   -2.60    3.40
  -8  -9   1   -1.80    2.90
   8   9   1   -1.00    3.40
   8   9  -1    1.00    2.70
  -8   9   1    1.30    3.70
  -8  -9  -1    3.40    6.60
  -8  -9  -1    4.00    3.40
  -8   9   1   -0.70    2.80
  -8  10  -1   20.60    6.50
  -8  10  -1   12.90    5.30
  -8 -10   1   12.20    4.30
   8  10   1    9.10    4.20
  -8 -10   1    9.40    5.80
   8  10  -1   21.30    6.60
  -8  10   1   20.50    5.80
  -8  10   1   17.00    6.60
  -8 -10  -1   18.30    5.50
  -8 -10  -1   25.90    9.70
   9   0   1   -1.30    1.10
   9   0  -1   -1.30    1.10
  -9   0   1    0.40    1.20
   9   0   1    1.20    2.20
  -9   0   1   -0.80    0.80
  -9   0   1    1.40    2.30
   9   0  -1   -2.40    1.80
  -9   0  -1    1.10    2.00
  -9   0  -1    0.60    1.00
  -9   0  -1   -0.20    1.10
  -9   0  -1   -1.10    1.10
  -9   1  -1  191.88   12.20
  -9  -1   1  193.08   10.40
   9  -1  -1  226.38   11.60
   9   1   1  202.58   15.00
  -9  -1   1  181.78   14.10
  -9   1  -1  198.78   12.50
  -9   1  -1  202.28   15.10
  -9  -1   1  211.38   10.40
   9  -1  -1  198.28   15.40
   9   1   1  220.38   14.80
   9  -1  -1  206.78   11.50
   9   1   1  208.38   13.30
  -9  -1  -1  203.18   10.20
   9   1  -1  201.78   13.20
   9  -1   1  212.28   11.40
  -9   1   1  187.18   14.70
  -9  -1  -1  184.48   10.20
  -9   1   1  184.58   12.40
   9   1  -1  180.28   14.60
  -9   1   1  202.58   12.60
   9  -1   1  210.98   11.40
   9   1  -1  206.78   14.10
   9  -1   1  192.78   15.10
  -9  -1  -1  187.28   14.70
  -9   2  -1  126.39    9.50
   9  -2  -1  107.89   10.80
   9  -2  -1  106.59    8.40
   9   2   1  131.89   10.30
   9  -2  -1  125.99    8.70
   9   2   1  113.49   10.30
  -9   2  -1  107.19   10.70
   9   2   1  119.29   10.30
   9  -2   1  106.59   10.70
   9  -2   1  140.29    9.00
  -9   2   1  119.89    9.40
   9   2  -1  114.69   10.50
   9   2  -1  125.19   10.20
   9   2  -1  124.59   10.20
  -9   2   1  114.09   11.00
   9  -2   1  115.59    8.60
   9   3   1   35.20    5.40
   9   3   1   36.30    5.60
   9   3   1   35.90    5.70
   9  -3  -1   32.50    4.90
   9  -3  -1   29.10    5.70
  -9   3  -1   36.50    6.50
  -9  -3   1   31.80    5.30
  -9   3  -1   38.60    5.50
   9   3  -1   44.20    6.20
  -9   3   1   45.50    5.80
   9   3  -1   40.30    5.70
  -9   3   1   34.00    6.00
   9  -3   1   29.80    5.70
   9   3  -1   39.40    5.70
   9  -3   1   33.40    4.90
  -9  -4   1   12.30    2.00
  -9   4  -1   20.90    5.50
   9  -4  -1   12.80    4.40
   9   4   1   18.40    4.40
   9  -4  -1   13.50    4.30
   9   4   1   17.60    5.50
  -9  -4   1   17.60    4.70
  -9  -4   1   12.20    2.10
  -9   4  -1   15.10    5.40
   9   4   1   20.50    5.20
  -9  -4  -1   11.60    4.00
  -9  -4  -1   15.10    1.90
   9  -4   1   10.30    3.70
   9   4  -1   11.50    4.50
   9   4  -1   14.90    4.40
   9   4  -1   17.10    4.80
  -9   4   1   19.50    5.80
  -9   4   1   18.50    5.10
   9  -4   1    9.70    4.00
  -9  -4  -1   11.70    1.90
  -9   5  -1   37.40    6.50
   9  -5  -1   29.60    6.50
   9  -5  -1   36.90    6.20
   9   5   1   27.30    6.90
   9   5   1   38.30    7.30
  -9   5  -1   47.00   10.20
  -9  -5   1   43.80    4.50
   9   5  -1   32.00    5.90
  -9   5   1   42.30    6.70
   9  -5   1   42.90    7.10
   9   5  -1   39.90    7.50
  -9   5   1   35.20    8.50
   9  -5   1   32.20    6.00
  -9  -5  -1   28.40    4.00
  -9  -6   1   43.40    5.30
   9  -6  -1   41.10    8.20
   9   6   1   45.50    7.00
  -9   6  -1   32.50    8.90
   9   6   1   43.70    8.30
   9   6  -1   37.70    6.70
   9   6  -1   49.30    8.40
  -9  -6  -1   33.20    4.90
  -9   6   1   34.40    9.20
   9  -6   1   42.50    8.90
  -9   7  -1    0.30    3.20
  -9  -7   1    2.80    2.50
   9  -7  -1    5.90    3.70
   9   7   1   -0.10    3.30
   9   7   1    4.50    2.90
   9  -7   1    3.90    3.60
   9   7  -1    3.80    4.30
  -9   7   1    5.00    4.50
   9   7  -1    4.50    3.40
  -9  -7  -1    2.20    2.70
  -9  -8   1   20.60    5.20
  -9   8  -1   19.00    7.50
   9   8   1   10.80    5.40
   9   8   1   11.40    4.20
   9   8  -1   24.60    8.30
  -9  -8  -1   26.20    5.50
  -9   8   1   14.90    6.60
   9   9   1    2.90    3.50
  -9  -9   1   -4.00    3.00
  -9   9  -1    5.10    5.30
  -9  -9  -1    3.50    5.40
  -9   9   1    3.00    4.80
   9   9  -1   -3.20    3.10
  -9  -9  -1   -5.30    2.70
 -10   0  -1   -0.80    0.90
  10   0  -1   -2.10    1.90
  10   0  -1   -1.30    1.10
  10   0   1    0.60    2.10
 -10   0   1   -0.70    1.10
 -10   0  -1   -0.80    1.20
 -10   0   1   -0.40    1.00
 -10   0   1   -0.30    1.70
  10   0   1   -0.50    1.20
 -10   0  -1    1.20    2.30
 -10   1  -1   31.30    6.80
 -10  -1   1   29.90    4.80
  10   1   1   31.90    5.00
  10   1   1   27.50    5.10
 -10   1  -1   19.30    3.50
  10  -1  -1   30.30    2.80
 -10  -1   1   25.30    2.40
  10   1   1   26.60    4.20
  10  -1  -1   37.50    3.00
  10  -1  -1   24.40    6.20
 -10  -1   1   26.70    2.50
  10   1  -1   29.90    5.40
  10   1  -1   39.10    5.40
  10  -1   1   17.20    5.20
 -10  -1  -1   23.30    5.40
  10  -1   1   29.60    2.80
 -10   1   1   29.60    4.00
 -10  -1  -1   25.60    2.40
 -10  -1  -1   22.90    2.20
  10   1  -1   29.60    4.20
  10  -1   1   29.70    2.80
 -10   1   1   28.30    5.20
  10   2   1   10.10    4.20
 -10  -2   1   13.60    4.50
 -10  -2   1   17.00    4.70
  10  -2  -1    5.80    3.10
  10   2   1   12.40    3.70
 -10   2  -1    9.30    4.20
  10  -2  -1   16.60    3.30
  10   2   1   12.10    3.90
 -10   2  -1    9.60    3.30
  10   2  -1   11.60    3.80
  10  -2   1    4.90    3.10
 -10  -2  -1   16.50    4.60
 -10   2   1    6.50    3.60
  10   2  -1   11.50    3.70
 -10   2   1   17.70    4.10
  10  -2   1   10.50    2.70
  10   2  -1    6.50    3.30
  10   3   1   25.70    6.00
  10   3   1   14.70    4.40
  10   3   1   25.30    5.70
 -10   3  -1   27.00    5.70
  10  -3  -1   14.00    4.60
  10  -3  -1   13.00    3.70
 -10  -3   1   17.70    4.90
 -10   3  -1   22.90    6.50
  10   3  -1   19.00    5.00
  10   3  -1   24.80    5.50
 -10   3   1   20.70    6.20
 -10   3   1   15.50    4.20
  10  -3   1   27.50    6.40
 -10  -3  -1   11.40    4.00
  10   3  -1   23.60    5.40
  10  -3   1   13.60    3.70
  10   4   1   22.40    5.90
 -10  -4   1   19.60    2.40
 -10   4  -1   28.80    7.40
  10  -4  -1   22.70    6.20
  10  -4  -1   24.90    5.30
  10   4   1   26.20    6.00
  10   4   1   27.40    4.70
 -10   4  -1   27.50    5.80
 -10  -4   1   22.30    5.50
 -10  -4   1   20.70    2.20
 -10   4   1   27.80    7.40
 -10  -4  -1   21.60    2.30
 -10   4   1   31.50    6.50
  10  -4   1   29.90    5.80
 -10  -4  -1   22.20    2.20
  10  -4   1   20.20    6.10
  10   4  -1   28.80    7.10
  10   4  -1   28.30    5.10
 -10  -4  -1   27.60    6.10
  10   4  -1   20.50    5.20
 -10   5  -1   12.30    5.50
  10   5   1   13.80    4.50
  10   5   1    7.90    4.60
 -10  -5   1   11.50    2.90
 -10   5  -1   13.50    5.20
  10  -5  -1   15.80    5.10
  10  -5  -1    9.80    4.40
 -10   5   1   14.20    6.00
  10   5  -1    8.70    4.70
 -10   5   1    2.40    4.60
  10  -5   1    4.40    3.50
  10   5  -1    4.60    3.60
 -10  -5  -1    5.80    2.40
  10  -5   1   14.20    5.10
 -10   5   1   11.90    4.80
  10  -6  -1    0.90    3.30
 -10   6  -1    1.20    3.80
  10   6   1    8.30    4.80
 -10  -6   1    1.50    2.00
  10   6   1    5.40    3.00
  10   6  -1    5.90    3.70
 -10   6   1   13.40    6.00
 -10  -6  -1    0.50    2.30
  10   6  -1    2.00    2.80
  10  -6   1    0.50    3.30
 -10  -7   1    6.00    3.10
  10   7   1    1.70    3.90
  10  -7  -1    5.60    3.70
  10   7   1   10.90    4.20
 -10   7  -1    3.20    4.10
 -10  -7  -1    2.50    2.70
  10  -7   1    0.90    3.40
  10   7  -1    6.10    2.90
 -10   7   1    7.80    5.40
  10   7  -1    3.80    4.70
 -10   8  -1    5.60    4.80
 -10  -8   1    4.60    2.80
  10  -8  -1    7.50    8.00
  10   8   1   -0.10    2.80
 -10  -8  -1    0.50    2.60
  10   8  -1    5.40    4.30
  10  -8   1   -3.60    4.40
 -10   8   1   -1.10    3.80
 -10   9  -1    9.70    6.10
  10   9   1   17.50    6.40
 -10  -9   1   11.50    3.80
  10   9  -1    1.00    3.80
 -10  -9  -1    8.40    3.00
 -10   9   1    4.80    5.20
 -10  -9  -1    9.40    7.50
 -11   0   1   -1.90    1.50
  11   0   1    0.00    1.10
 -11   0  -1    1.40    1.00
  11   0  -1   -2.10    2.20
 -11   0   1   -0.10    1.00
  11   0  -1    2.00    1.40
 -11   0  -1    1.30    1.30
  11   0   1    1.80    2.50
 -11   0  -1    1.80    1.00
 -11   0   1   -0.80    1.10
 -11   0   1    1.00    1.20
 -11   0  -1   -0.40    1.90
 -11  -1   1    5.10    1.40
  11  -1  -1    5.40    1.20
 -11  -1   1    3.90    1.50
  11   1   1    6.90    3.70
 -11  -1   1    3.30    2.50
  11   1   1   12.20    3.30
  11  -1  -1    8.30    3.80
 -11   1  -1    3.90    2.20
 -11   1  -1    3.20    3.00
  11  -1  -1    6.50    1.30
  11   1   1    9.00    3.70
 -11  -1  -1    7.50    1.60
  11  -1   1    7.40    1.40
 -11  -1  -1    6.10    1.70
  11   1  -1    3.10    3.10
 -11  -1  -1    5.60    3.00
 -11  -1  -1    7.30    3.20
  11   1  -1    4.30    2.50
  11  -1   1    6.70    1.20
 -11   1   1    2.60    2.20
  11  -1   1    4.30    2.80
 -11   1   1    3.60    2.80
 -11  -2   1   61.69    7.90
  11   2   1   69.39    8.20
 -11  -2   1   70.69    8.80
  11   2   1   69.79    7.50
  11  -2  -1   54.69    8.10
 -11   2  -1   66.49    7.20
 -11   2  -1   50.49    7.80
  11   2   1   75.59    8.30
  11  -2  -1   63.59    6.00
  11   2  -1   68.59    8.50
  11   2  -1   73.59    8.10
 -11   2   1   70.89    7.30
  11  -2   1   60.79    8.30
  11  -2   1   69.29    6.00
 -11   2   1   59.79    8.20
  11   2  -1   84.89    8.10
 -11  -2  -1   65.69    8.20
  11  -3  -1    1.00    2.10
 -11   3  -1   -0.20    2.50
  11   3   1    1.30    2.30
  11   3   1   -3.80    1.80
 -11   3  -1   -2.20    1.80
  11  -3  -1    0.40    2.60
 -11  -3   1   -3.00    1.60
  11   3   1   -1.00    1.80
 -11  -3  -1   -2.90    1.60
  11   3  -1    0.10    2.00
  11   3  -1    1.50    2.60
  11  -3   1    1.10    2.00
 -11   3   1    0.50    2.80
 -11   3   1    2.10    2.50
  11  -3   1   -0.90    1.90
  11   3  -1   -1.40    2.00
 -11   4  -1   76.89   10.20
  11  -4  -1   45.90    7.80
  11   4   1   41.00    7.00
  11   4   1   44.70    6.80
 -11  -4   1   40.00    3.20
 -11  -4   1   42.00    3.30
  11   4   1   47.50    6.60
 -11  -4   1   38.00    6.60
  11  -4  -1   46.40    6.50
 -11   4  -1   63.69    7.80
 -11   4   1   67.79    9.70
 -11  -4  -1   37.60    6.60
 -11  -4  -1   42.70    3.10
 -11   4   1   44.80    6.90
 -11  -4  -1   45.80    3.00
  11   4  -1   49.60    7.70
  11   4  -1   47.80    6.90
  11   4  -1   60.69    7.30
  11  -4   1   53.29    6.80
  11  -4   1   43.20    7.40
  11  -5  -1   54.99    7.80
 -11   5  -1   64.09    8.50
 -11  -5   1   60.69    5.20
  11   5   1   56.09    8.20
  11   5   1   79.09   10.20
 -11   5  -1   61.39   10.00
  11  -5  -1   56.59    8.80
 -11   5   1   58.49    8.30
  11   5  -1   51.89    7.80
  11  -5   1   64.49    9.10
 -11   5   1   65.59    9.30
 -11  -5  -1   56.39    5.00
  11   5  -1   55.29    8.60
 -11   5   1   55.59   10.00
  11  -5   1   60.69    8.10
 -11  -6   1   12.90    3.40
  11   6   1    8.30    5.00
 -11   6  -1   12.60    6.50
  11   6   1    3.00    2.90
  11  -6  -1   11.40    4.80
 -11   6   1    8.00    5.30
  11  -6   1   10.40    4.70
 -11  -6  -1    7.20    2.50
  11   6  -1   14.70    5.40
  11   6  -1    6.10    3.10
  11   7   1    3.40    3.70
 -11   7  -1    2.90    4.10
 -11  -7   1    1.40    2.20
  11  -7  -1    4.70    3.50
  11   7   1    0.20    2.60
 -11   7   1    1.40    3.50
  11  -7   1    4.80    3.60
  11   7  -1    1.70    3.50
 -11  -7  -1    0.00    2.10
  11  -8  -1    2.90    3.00
 -11   8  -1   -3.40    3.70
 -11  -8   1    4.00    2.80
  11   8   1    6.90    4.80
  11  -8   1    6.00    4.50
 -11  -8  -1    1.00    2.00
 -11   8   1   -1.30    2.60
  11   8  -1   -3.00    3.60
 -11  -9   1   -2.10    2.10
 -11   9  -1   -5.80    3.20
  11   9   1   -1.10    3.40
 -11  -9  -1    2.40    6.30
 -11  -9  -1    2.60    2.10
 -11   9   1   -0.10    3.00
  11   9  -1    7.70    4.10
  12   0   1   -1.10    2.30
 -12   0  -1   -1.40    1.30
 -12   0   1    0.50    1.50
 -12   0  -1    3.00    2.80
  12   0  -1    5.00    3.50
 -12   0   1    1.10    2.30
  12   1   1   71.99    9.40
 -12   1  -1   71.79    9.10
 -12  -1   1   69.69    5.20
  12   1   1   90.59    7.70
 -12  -1   1   64.79    5.20
 -12   1  -1   65.09    6.50
 -12  -1   1   68.99    8.40
  12  -1  -1   61.39    8.70
 -12  -1  -1   71.99    8.70
 -12  -1  -1   68.69    5.20
  12   1  -1   80.59    9.50
 -12   1   1   55.79    6.30
 -12  -1  -1   64.49    7.30
 -12   1   1   59.99    8.30
 -12  -1  -1   76.39    5.10
  12   1  -1   81.09    7.30
  12  -1   1   59.19    8.60
  12  -2  -1   81.89    6.70
 -12   2  -1   79.99   10.00
 -12  -2   1   73.49    9.60
  12   2   1   81.69    8.50
 -12  -2   1   66.09    8.70
 -12   2  -1   86.39    8.20
  12   2   1   86.09    9.30
  12   2   1   93.29   10.10
  12  -2  -1   73.29   10.00
 -12   2   1   67.19    9.40
  12   2  -1   84.49    8.50
 -12  -2  -1   79.69    9.70
  12   2  -1   87.69    9.90
 -12   2   1   81.29    8.10
  12  -2   1   82.59    6.60
  12  -2   1   91.89   11.00
  12   2  -1   80.49    8.90
  12   3   1  161.18   14.40
  12   3   1  169.98   14.30
  12  -3  -1  174.78   15.90
  12  -3  -1  167.98   12.20
 -12  -3   1  178.48   15.00
  12   3   1  169.38   14.30
 -12   3  -1  181.08   16.50
 -12  -3   1  153.38   15.00
 -12   3  -1  167.88   13.40
  12   3  -1  164.08   14.10
 -12  -3  -1  146.49   14.80
  12   3  -1  160.08   13.90
  12   3  -1  158.68   14.20
  12  -3   1  161.98   12.00
 -12  -3  -1  156.58   14.70
  12  -3   1  205.48   17.00
 -12   3   1  182.78   13.80
 -12   3   1  191.38   16.70
  12  -4  -1  136.49   13.90
 -12  -4   1   82.49   11.00
 -12   4  -1  126.19   14.20
 -12   4  -1  119.19   11.50
  12   4   1  112.59   11.90
  12   4   1  145.19   12.40
  12  -4  -1  111.59   10.50
  12   4   1  121.69   12.20
 -12  -4   1  129.19    6.80
 -12  -4   1  107.49    6.50
  12   4  -1  117.29   11.70
 -12   4   1  133.59   14.40
 -12  -4  -1  105.19   12.10
  12  -4   1  134.49   11.20
 -12   4   1  116.39   11.40
  12   4  -1  115.29   11.70
  12   4  -1  129.59   12.40
  12  -4   1  142.79   14.00
  12  -5  -1    5.00    3.70
 -12  -5   1    4.10    1.80
 -12   5  -1   -3.60    2.50
  12  -5  -1    2.70    3.10
  12   5   1    1.40    2.50
 -12   5  -1    3.90    4.80
  12   5   1    0.30    2.00
 -12   5   1   -0.70    3.80
  12  -5   1   -0.40    2.40
 -12   5   1    0.90    3.40
  12   5  -1    1.90    2.80
  12   5  -1    4.80    3.40
 -12   5   1    1.20    2.90
  12  -5   1    2.60    3.30
 -12  -5  -1    5.60    1.70
  12   6   1   54.99    9.30
 -12   6  -1   68.89   11.90
  12   6   1   94.39   10.60
  12  -6  -1   69.69    9.40
 -12  -6   1   73.89    6.80
 -12   6   1   70.69   11.30
 -12  -6  -1   78.39    6.80
  12  -6   1   78.99    9.90
  12   6  -1   53.79    9.50
  12   7   1    7.40    5.00
 -12   7  -1   11.40    5.50
 -12  -7   1    5.20    2.40
  12  -7  -1    5.70    4.20
  12  -7   1    0.80    3.00
 -12  -7  -1    1.80    2.20
  12   7  -1    1.80    3.90
 -12   7   1    3.00    3.70
  12   8   1   11.70    6.10
 -12  -8   1    6.80    3.60
 -12   8  -1    5.50    4.70
  12  -8  -1    4.70    4.30
  12  -8   1    3.00    4.50
 -12  -8  -1    7.20    5.70
 -12   8   1    6.70    4.20
 -12  -8  -1   16.10    4.30
  12   8  -1    8.90    6.00
 -12  -9   1   29.20    8.90
 -12  -9   1    4.90    2.30
 -12   9  -1    4.90    4.10
  12   9   1    5.50    3.50
  12   9  -1    5.30    3.20
 -12  -9  -1    9.50    5.40
 -12  -9  -1    6.40    2.80
 -12   9   1   13.90    4.80
 -13   0   1   -1.20    1.90
 -13   0   1    0.10    1.70
  13   0   1    1.30    2.60
 -13   0  -1    3.80    2.70
 -13   0  -1   -0.20    1.70
  13   0  -1   -0.10    2.60
  13   1   1   57.39    8.30
 -13  -1   1   47.90    7.50
  13  -1  -1   59.89    8.70
 -13  -1   1   57.89    4.80
 -13   1  -1   48.40    8.00
 -13   1  -1   50.99    6.00
 -13   1   1   43.50    5.70
  13   1  -1   59.79    8.40
 -13  -1  -1   49.99    4.50
  13  -1   1   40.90    7.50
 -13  -1  -1   42.20    7.30
 -13   1   1   47.30    7.70
  13   2   1    2.50    2.70
  13  -2  -1    8.30    4.40
  13   2   1    1.90    2.20
 -13   2  -1   -0.10    2.10
 -13  -2   1    4.00    1.20
  13   2   1    8.30    3.80
 -13  -2   1   -1.90    2.10
  13  -2  -1    2.80    1.80
 -13  -2   1    2.20    1.10
 -13  -2   1    4.00    3.90
 -13   2  -1    1.30    3.30
  13  -2   1    4.00    3.50
  13  -2   1    4.50    1.90
 -13  -2  -1    2.00    1.00
 -13   2   1    3.80    2.70
 -13   2   1    2.20    2.90
  13   2  -1    3.10    2.40
 -13  -2  -1    4.70    1.10
 -13  -2  -1    0.40    2.80
 -13  -2  -1    5.20    3.60
  13   2  -1    1.70    2.30
  13   2  -1    4.50    2.80
  13   3   1  236.28   18.80
  13  -3  -1  233.58   15.40
 -13  -3   1  213.78   18.50
 -13   3  -1  234.48   17.10
  13   3   1  230.58   18.40
  13  -3  -1  259.57   20.70
 -13  -3   1  237.98   19.80
  13   3   1  236.38   18.20
 -13   3  -1  258.27   21.10
 -13  -3  -1  235.08   19.30
  13   3  -1  226.58   17.90
  13  -3   1  219.88   15.20
 -13   3   1  246.08   17.40
  13   3  -1  268.87   19.40
 -13   3   1  238.98   20.10
  13  -3   1  241.28   20.20
 -13  -3  -1  223.78   19.20
  13   3  -1  245.38   18.40
  13   4   1   34.30    6.70
  13   4   1   36.20    6.80
 -13   4  -1   52.29   11.30
 -13   4  -1   27.80    6.90
  13  -4  -1   40.50    9.30
  13  -4  -1   32.70    5.70
 -13  -4   1   41.40    7.50
  13   4   1   43.80    7.00
  13  -4   1   35.40    5.70
 -13  -4  -1   28.00    7.30
 -13   4   1   23.30    8.10
  13   4  -1   43.60    7.00
 -13   4   1   36.00    7.80
  13   4  -1   34.50    7.90
  13  -4   1   41.90    9.80
  13   4  -1   35.00    8.10
 -13   5  -1    5.60    4.60
  13   5   1   -1.80    2.60
 -13   5  -1   -1.50    2.50
  13  -5  -1   -1.60    2.30
 -13  -5   1    0.30    1.20
  13  -5  -1    0.80    2.80
  13   5   1    0.40    2.80
 -13   5   1    1.20    2.30
  13  -5   1   -4.00    2.70
 -13  -5  -1   -1.30    1.10
 -13   5   1    0.30    2.80
 -13   5   1   -2.20    2.70
  13   5  -1    1.90    2.30
  13  -5   1   -2.50    2.20
  13   5  -1   -1.10    2.60
  13   6   1   16.20    6.30
 -13   6  -1   23.00    7.80
  13  -6  -1   21.50    6.30
 -13   6   1   28.60    8.60
 -13  -6  -1   22.60    3.60
  13   6  -1   30.50    8.20
  13  -6   1   24.40    6.70
 -13   7  -1    5.60    4.40
 -13  -7   1    7.50    2.40
  13   7   1   -0.80    3.30
  13  -7  -1    1.00    3.40
  13   7  -1    8.10    4.60
  13  -7   1   -0.60    2.70
 -13  -7  -1    1.90    1.90
 -13  -7  -1    8.10    5.40
 -13   7   1   -0.50    3.10
 -13   8  -1   53.89    9.40
 -13  -8   1   28.60    4.70
  13  -8  -1   26.50    7.90
  13   8   1   15.20    7.40
  13  -8   1   25.40    7.20
 -13  -8  -1   39.20    5.00
  13   8  -1   43.80   11.00
 -13  -8  -1   33.30   10.60
 -13   8   1   26.20    7.80
  13  -9  -1   -2.80    3.00
  13  -9   1   -6.50    2.80
 -14   0  -1   -1.80    2.80
 -14   0   1    1.00    1.80
  14   0   1   -0.90    3.20
 -14   0  -1    1.10    1.70
  14   0  -1    0.90    3.10
 -14   0   1    0.70    2.40
 -14  -1   1    1.60    2.40
  14  -1  -1   -2.20    2.30
 -14  -1   1    0.80    1.50
  14   1   1    2.60    3.00
 -14   1  -1   -0.30    3.00
 -14  -1   1    1.40    2.70
 -14   1  -1   -0.10    1.90
 -14  -1  -1   -1.30    1.20
 -14   1   1   -0.90    3.20
  14  -1   1    0.90    2.90
  14   1  -1   -1.40    2.00
 -14   1   1   -0.60    2.00
 -14  -1  -1    4.00    2.90
 -14  -2   1   87.79   11.50
 -14  -2   1   74.39    9.90
  14  -2  -1   84.09    6.40
  14  -2  -1   93.49   11.70
 -14   2  -1   89.89   11.60
 -14   2  -1   85.89    8.90
  14   2   1  101.79   10.90
  14   2   1  100.89   10.00
  14   2   1   92.79   11.20
 -14  -2   1   94.19    6.00
  14   2  -1  100.49    9.90
  14   2  -1   94.39   10.40
 -14  -2  -1   78.19   10.20
 -14   2   1  108.99   12.40
  14   2  -1   86.69   10.90
 -14   2   1  101.79    9.40
  14  -2   1   88.89   11.60
  14  -2   1   77.99    6.20
 -14  -2  -1   99.99    5.80
  14  -3  -1    2.10    3.10
 -14   3  -1    2.30    2.60
 -14  -3   1   -1.00    2.60
  14   3   1   -0.10    2.10
 -14   3  -1    0.70    3.80
  14   3   1    2.50    3.00
  14  -3  -1    2.20    2.00
 -14  -3   1   -3.80    2.30
  14   3   1    3.20    3.00
 -14  -3  -1   -6.30    2.00
  14   3  -1   -2.30    2.00
  14  -3   1    0.10    2.60
  14   3  -1    0.50    2.60
 -14  -3  -1    2.60    3.00
  14   3  -1    0.00    2.80
 -14   3   1    5.10    4.30
  14  -3   1    0.70    1.80
 -14   3   1   -1.90    1.90
 -14  -3  -1   -3.00    2.60
 -14  -4   1    4.80    3.50
  14   4   1    5.50    4.10
  14  -4  -1    7.90    3.40
 -14  -4   1    1.60    3.20
 -14   4  -1    4.10    5.00
  14  -4  -1    2.90    3.10
  14   4   1    6.30    3.40
 -14   4  -1    3.20    3.10
  14   4   1    2.20    3.20
 -14  -4  -1    1.50    3.00
  14  -4   1    5.80    3.10
  14  -4   1    5.90    4.10
  14   4  -1    5.50    3.30
 -14  -4  -1    3.00    2.90
 -14   4   1   -1.70    2.70
 -14   4   1    9.40    5.10
  14   4  -1    3.50    3.20
  14   4  -1    8.30    4.30
 -14   4   1    6.70    3.50
 -14   5  -1    0.00    3.10
  14   5   1   -3.00    2.20
 -14  -5   1   -0.30    1.20
  14  -5  -1    1.00    2.80
 -14   5  -1    2.00    3.60
  14  -5  -1    3.60    3.40
  14   5   1   -1.70    1.90
 -14   5   1    1.80    3.90
 -14   5   1    0.90    2.90
  14  -5   1   -2.10    2.30
 -14  -5  -1   -0.70    1.00
  14   5  -1    0.20    3.10
  14  -5   1   -1.10    2.70
 -14   5   1    3.50    3.20
 -14  -6   1    3.50    2.00
  14  -6  -1    1.30    3.30
 -14   6  -1    6.00    5.00
  14   6   1    2.40    3.50
 -14   6  -1    2.80    4.10
 -14   6  -1    1.20    4.20
 -14  -6  -1    2.20    5.20
  14  -6   1    3.40    3.20
  14   6  -1    4.40    3.50
 -14  -6  -1    1.20    1.60
 -14   6   1   -1.40    3.60
 -14  -7   1    0.50    1.50
  14   7   1    7.50    4.80
  14  -7  -1    8.40    4.40
 -14   7  -1    9.70    5.00
 -14   7   1    3.20    4.70
 -14  -7  -1    1.00    3.30
  14   7  -1    1.30    3.70
  14  -7   1    2.30    2.70
 -14  -7  -1    4.10    1.80
  14   8   1    0.80    3.90
 -14  -8   1    1.40    4.60
 -14  -8   1    3.80    2.00
 -14   8  -1   -0.40    3.10
  14  -8  -1   -0.90    2.50
  14  -8   1    0.60    2.50
 -14   8   1    0.10    3.50
  14   8  -1    1.10    3.30
 -14  -8  -1   -2.20    5.00
 -14  -8  -1    3.30    2.10
 -15   0  -1    0.60    1.80
 -15   0  -1    0.00    3.10
  15   0  -1   -2.30    2.40
 -15   0   1   -0.50    1.70
  15   0   1    1.60    2.80
 -15   0   1   -1.40    2.70
 -15   0   1    1.60    2.30
 -15   1  -1   14.60    5.70
  15   1   1   17.10    6.10
 -15   1  -1   19.50    4.50
 -15  -1   1   17.50    6.30
 -15  -1   1   17.50    6.70
  15  -1  -1   14.70    5.50
 -15  -1   1   19.40    3.30
  15   1  -1   15.90    5.90
 -15   1   1   32.40    8.30
 -15   1   1   23.30    5.00
 -15  -1  -1   15.60    3.30
  15  -1   1   19.00    6.40
 -15  -1  -1   16.50    6.20
 -15   2  -1   34.60    8.50
 -15  -2   1   36.10    8.50
  15  -2  -1   21.60    7.40
 -15  -2   1   27.80    7.70
  15  -2  -1   26.70    2.50
  15   2   1   34.30    7.80
 -15   2  -1   24.50    5.80
  15   2   1   29.30    7.80
 -15  -2  -1   32.40    3.10
  15   2  -1   23.10    6.50
 -15  -2  -1   38.00    8.90
 -15   2   1   42.40    7.70
 -15   2   1   36.60    5.90
 -15  -2  -1   29.90    7.30
  15  -2   1   32.00    8.40
 -15  -3   1    8.60    4.10
 -15  -3   1    6.30    4.10
  15  -3  -1    2.40    4.50
 -15   3  -1   -3.20    3.70
  15  -3  -1    4.70    2.50
  15   3   1    8.20    4.00
  15   3   1    7.00    3.70
 -15   3  -1    3.10    3.20
  15   3   1    7.40    3.40
 -15   3   1   11.90    5.30
 -15   3   1    5.40    4.60
 -15  -3  -1   -0.20    3.20
  15  -3   1    4.30    4.30
  15   3  -1    7.50    3.80
  15   3  -1    7.60    4.10
 -15  -3  -1    5.30    3.40
  15   3  -1    7.00    3.40
  15  -3   1    4.40    2.40
 -15   3   1   10.00    3.90
 -15  -3  -1    3.60    3.30
  15  -4  -1   14.10    4.10
  15  -4  -1    9.00    4.70
  15   4   1    5.40    3.90
  15   4   1   18.70    5.90
  15   4   1   -0.30    2.40
 -15   4  -1   12.10    6.30
 -15  -4   1   10.90    4.10
 -15   4  -1    7.40    3.90
 -15  -4  -1   12.70    5.50
 -15  -4  -1    6.00    3.40
  15  -4   1   13.00    5.90
 -15   4   1    8.60    3.90
  15   4  -1    9.60    4.70
  15   4  -1    9.50    4.10
 -15   4   1    4.70    3.40
 -15  -4  -1   12.10    4.50
 -15   4   1    5.40    4.60
  15  -4   1   11.10    3.70
  15  -5  -1   10.10    4.50
 -15   5  -1   17.30    5.70
  15  -5  -1   14.50    6.20
 -15   5  -1   18.90    8.30
 -15  -5   1   20.60    2.60
  15   5   1   19.10    7.30
 -15   5  -1   28.20    8.30
  15   5  -1   22.90    7.60
  15  -5   1   14.30    4.90
 -15   5   1   29.50    7.70
 -15  -5  -1   21.30    2.40
  15  -5   1   14.40    6.40
 -15   5   1   18.80    8.10
 -15  -5  -1   28.50    8.90
 -15   5   1   12.30    6.10
  15   6   1    3.00    3.50
 -15   6  -1    0.40    3.30
 -15   6  -1    8.20    4.40
 -15  -6   1    5.30    1.90
  15  -6  -1   -0.90    3.20
 -15   6  -1   21.70    7.40
 -15   6   1    0.10    2.60
  15  -6   1    4.90    3.60
 -15  -6  -1    6.90    1.80
 -15   6   1    2.10    3.50
 -15   6   1    2.10    4.60
 -15  -6  -1    4.20    4.20
  15   6  -1    3.60    3.70
 -15  -7   1    9.50    5.00
  15   7   1    7.80    4.80
 -15   7  -1   -3.40    2.90
  15  -7  -1    6.20    2.60
 -15  -7   1   10.60    2.70
  15  -7   1    6.90    3.20
 -15  -7  -1    4.50    4.00
 -15  -7  -1    4.60    1.90
 -15   7   1   14.90    5.40
  15   7  -1   11.40    5.10
  15   8   1   27.10    7.20
 -15  -8   1   13.00    7.50
 -15   8  -1    8.30    4.30
  15  -8  -1   10.30    4.10
 -15  -8   1   17.30    3.80
  15   8  -1   14.00    5.20
 -15  -8  -1    9.60    2.80
 -15  -8  -1   11.50    7.10
  15  -8   1   12.40    4.60
 -15   8   1    7.40    3.60
 -16   0  -1    3.70    2.40
 -16   0   1   -3.20    2.20
  16   0   1    0.00    2.70
 -16   0   1   -3.30    2.40
 -16   0   1   -1.90    1.50
 -16   0  -1    2.60    2.90
  16   0  -1    2.20    2.80
 -16  -1   1    4.90    3.50
  16  -1  -1    3.70    3.60
  16   1   1    3.20    2.90
 -16   1  -1    4.90    3.80
 -16  -1   1    8.10    2.50
 -16  -1   1   -5.30    3.70
 -16   1  -1    7.90    3.40
 -16   1   1    4.60    2.90
 -16  -1  -1    5.20    4.80
 -16   1   1    3.40    4.30
 -16  -1  -1    1.10    2.80
 -16   1   1   -0.50    3.20
 -16  -1  -1    4.70    2.30
  16   1  -1    4.90    3.90
  16  -1   1    8.00    4.70
 -16  -2   1   16.40    2.70
 -16  -2   1   21.30    6.20
 -16   2  -1   11.80    5.70
 -16   2  -1   19.10    5.30
 -16  -2   1   11.90    6.40
  16   2   1   19.80    5.90
  16  -2  -1   16.20    6.50
 -16  -2  -1   21.50    2.90
 -16   2   1   23.10    7.10
 -16   2   1   11.50    6.00
 -16  -2  -1   15.90    5.60
 -16  -2  -1   15.60    6.70
  16   2  -1    6.70    3.50
  16  -2   1    2.80    4.20
 -16   2   1   19.50    5.10
  16  -3  -1  102.99    8.30
 -16  -3   1  106.49    6.70
  16   3   1  121.29   12.60
 -16  -3   1   84.29   13.00
 -16   3  -1  119.79   11.70
 -16   3  -1  114.59   14.30
  16   3   1  106.29   12.60
  16  -3  -1  107.79   13.90
 -16   3   1  123.59   11.90
 -16   3   1  128.99   15.60
 -16  -3  -1  105.69   13.90
  16   3  -1  125.69   13.50
  16  -3   1  104.89    8.20
 -16  -3  -1  130.79   13.60
 -16   3   1  119.49   14.30
  16  -3   1  122.79   14.50
  16   4   1   11.00    4.30
 -16   4  -1   16.60    5.40
 -16   4  -1   18.00    7.70
  16  -4  -1   14.30    6.00
 -16  -4   1    8.70    4.40
  16   4   1   13.40    5.00
  16  -4  -1    8.30    3.40
  16  -4   1   11.20    5.60
 -16   4   1   14.20    5.20
 -16   4   1   14.60    5.40
 -16  -4  -1   10.00    5.00
  16   4  -1   16.20    5.80
  16   4  -1    7.10    4.20
 -16   4   1   17.70    6.60
  16  -4   1   16.20    4.20
 -16   5  -1   66.89   11.80
  16   5   1   57.89    9.40
 -16  -5   1   83.49    5.40
  16  -5  -1   69.59    8.30
 -16  -5   1   91.29   12.60
  16  -5  -1   69.39   11.50
 -16   5  -1   71.09   10.40
 -16   5  -1   76.39   12.00
  16  -5   1   70.19   11.20
 -16   5   1   68.49   12.20
 -16  -5  -1   60.09   10.50
  16  -5   1   58.19    7.70
 -16   5   1   67.99   11.60
  16   5  -1   77.29   10.90
 -16   5   1   76.09   10.50
 -16  -6   1    0.20    1.30
 -16   6  -1    2.10    3.00
 -16  -6   1    2.20    3.60
 -16   6  -1    2.60    3.20
 -16   6  -1   -2.70    2.90
  16  -6  -1   -0.10    2.10
  16   6   1    9.50    5.20
  16   6  -1   -1.70    2.80
 -16   6   1    6.40    3.50
 -16   6   1    0.80    3.30
 -16   6   1    3.70    3.60
 -16  -6  -1    8.00    4.50
 -16  -6  -1   -0.80    1.00
  16  -6   1    0.00    2.20
  16   7   1    0.20    3.10
  16  -7  -1   -3.80    1.80
 -16   7  -1    0.20    3.50
 -16  -7   1   -1.00    1.40
 -16  -7   1   -2.70    4.40
  16   7  -1   -4.40    3.00
 -16   7   1    0.10    3.80
 -16  -7  -1   -3.40    1.30
  16  -7   1    3.90    2.60
 -16  -7  -1    0.90    4.70
 -17   0  -1   -2.00    2.30
  17   0  -1    3.40    3.40
 -17   0   1   -2.90    2.30
  17   0   1    0.40    3.20
 -17   0   1   -2.50    3.20
 -17   0  -1    0.60    2.30
 -17   0   1   -0.50    2.00
  17  -1  -1    9.20    5.30
 -17  -1   1    5.10    3.40
 -17  -1   1    6.30    2.70
 -17   1  -1    4.70    2.60
 -17  -1   1    5.00    4.40
  17   1   1    5.60    4.00
 -17   1  -1    9.20    5.80
  17   1  -1   10.40    5.10
  17  -1   1    8.10    6.60
 -17  -1  -1    6.80    2.60
 -17   1   1    2.60    2.30
 -17  -1  -1    6.80    5.20
 -17   1   1    8.10    4.80
 -17   1   1    5.40    4.90
 -17  -1  -1    3.20    4.40
 -17   2  -1   31.00    9.00
 -17  -2   1   18.10    7.00
 -17  -2   1   26.30    3.60
  17  -2  -1   26.40    8.50
  17   2   1   32.40    8.50
 -17   2  -1   30.10    6.80
  17   2  -1   24.40    7.70
 -17  -2  -1   37.00    3.90
  17  -2   1   30.60    9.00
 -17   2   1   21.50    8.40
 -17   2   1   33.60    9.40
 -17  -2  -1   41.40    7.60
 -17  -2  -1   40.80   10.30
 -17   2   1   22.00    6.00
 -17   3  -1   37.20    8.00
  17  -3  -1   18.00    3.00
 -17  -3   1   21.70    7.50
  17  -3  -1   20.40    8.00
 -17   3  -1   28.20    8.50
 -17  -3   1   28.00    2.80
  17   3   1    9.70    5.50
 -17   3   1   34.10    7.80
 -17  -3  -1   33.50    9.40
 -17   3   1   21.50    8.20
  17  -3   1   20.60    3.10
 -17  -3  -1   27.30    2.60
  17  -3   1   22.20    7.90
 -17   3   1   25.60    8.70
  17   3  -1   22.20    6.80
  17  -4  -1   42.20    5.70
 -17   4  -1   30.50    9.70
  17   4   1   51.29    8.50
 -17  -4   1   41.50   11.70
 -17   4  -1   46.90   11.20
  17  -4  -1   54.39   10.20
 -17   4  -1   56.39    8.60
 -17   4   1   67.99   11.40
 -17   4   1   47.10    8.20
  17  -4   1   53.79    9.90
  17  -4   1   47.90    5.80
 -17   4   1   42.20   11.20
  17   4  -1   44.80    8.10
 -17   5  -1    4.70    4.50
 -17   5  -1    3.80    3.60
  17   5   1   -0.20    3.20
  17  -5  -1    4.90    3.90
 -17  -5   1    5.40    1.30
 -17   5  -1    3.00    3.70
  17  -5  -1    0.80    2.80
  17  -5   1    3.40    3.00
 -17   5   1    6.10    3.40
  17   5  -1    6.40    4.80
 -17   5   1   -3.00    2.60
  17  -5   1    4.30    3.40
 -17   5   1    6.60    4.60
 -17   6  -1    7.30    4.30
 -17   6  -1   -0.90    3.80
 -17  -6   1    6.60    1.70
 -17   6  -1   -0.40    3.10
  17  -6  -1    5.10    2.50
  17   6   1    2.40    3.70
 -17  -6   1   -2.70    3.60
 -17   6   1   12.70    6.00
  17  -6   1    3.60    2.10
 -17   6   1    2.30    3.10
 -17   6   1    8.10    4.60
 -17  -6  -1   -0.30    3.80
  17   6  -1    3.70    3.60
 -17  -6  -1    1.20    1.10
 -17   7  -1   -1.60    3.20
  17   7   1    1.90    3.20
 -17  -7   1   -1.80    5.30
 -17  -7   1    1.30    1.40
  17  -7  -1    1.10    2.10
 -17  -7  -1   -5.40    3.40
 -17   7   1   -5.30    2.80
  17   7  -1    9.20    5.60
 -17  -7  -1   -1.40    1.30
  17  -7   1    4.00    2.50
  18   0   1    2.40    3.90
 -18   0  -1    1.70    4.10
  18   0  -1    1.20    3.60
 -18   0   1   -2.40    2.30
 -18   0  -1    0.10    2.00
 -18   0   1   -0.60    2.50
 -18   0  -1    0.50    3.40
 -18   0   1    1.40    3.90
 -18  -1   1   10.60    3.20
 -18   1  -1    4.60    4.80
 -18  -1   1   -0.80    4.30
 -18   1  -1   12.50    4.20
  18   1   1    4.40    3.80
 -18  -1   1   11.30    4.90
 -18   1  -1    5.10    4.60
  18  -1  -1    4.90    4.90
  18   1  -1    5.60    4.40
  18  -1   1    2.90    3.60
 -18   1   1    1.10    4.00
 -18  -1  -1    1.70    4.50
 -18  -1  -1   13.20    3.60
 -18   1   1   16.90    7.10
 -18   1   1   12.80    4.20
 -18  -1  -1   16.00    6.30
 -18   2  -1   20.10    5.70
 -18  -2   1   21.10    3.40
 -18   2  -1   29.10    8.90
 -18   2  -1   12.20    6.20
  18  -2  -1   17.60    7.60
  18   2   1   16.90    6.50
 -18  -2   1   24.20    8.00
 -18   2   1   10.30    5.60
 -18  -2  -1   30.30    3.70
  18  -2   1   21.90    7.50
  18   2  -1   22.20    7.50
 -18  -2  -1   22.00    7.80
 -18   2   1   27.50    6.30
 -18   2   1   19.40    6.90
 -18   3  -1   11.40    4.50
 -18  -3   1   10.30    6.30
 -18  -3   1   15.90    2.70
  18   3   1   17.50    6.80
 -18   3  -1   11.10    5.40
 -18   3  -1   14.70    6.40
  18  -3  -1    7.90    5.60
  18   3  -1    7.40    4.50
 -18   3   1    7.90    4.20
 -18  -3  -1   13.60    6.80
 -18   3   1    8.30    5.20
  18  -3   1    9.00    4.70
 -18   3   1   32.20   10.10
 -18  -3  -1    9.80    2.10
 -18   4  -1   15.00    6.40
 -18   4  -1   21.80    7.20
 -18   4  -1   16.40    6.90
  18  -4  -1   16.90    3.90
  18  -4  -1   20.00    7.20
 -18   4   1    6.60    4.50
  18  -4   1   14.30    3.70
 -18   4   1   14.80    6.70
 -18   4   1   15.80    5.90
  18  -4   1    8.40    4.60
  18   4  -1   33.90    9.60
 -18   5  -1   -3.00    4.60
  18  -5  -1    7.00    4.50
 -18   5  -1    6.90    4.00
  18  -5  -1   11.80    3.80
 -18   5  -1    0.60    4.70
 -18   5   1    2.80    4.60
  18  -5   1   12.90    5.90
 -18   5   1    9.70    6.30
 -18   5   1    8.60    5.10
  18  -5   1    6.30    3.50
  18  -6  -1   13.70    4.60
 -18   6  -1    2.40    4.00
 -18  -6   1   10.60    1.60
 -18   6  -1    9.40    4.80
 -18   6  -1   18.00    7.10
 -18   6   1   11.10    5.00
 -18   6   1    8.70    5.20
  18  -6   1    5.90    2.90
 -18   6   1   24.20    7.20
  19   0  -1   -7.90    2.10
 -19   0   1    3.20    3.90
 -19   0  -1   -7.50    2.50
 -19   0  -1   -0.60    1.70
  19   0   1   -1.40    2.60
 -19   0   1   -3.80    2.50
 -19   0   1   -2.10    1.60
 -19   0  -1   -1.20    3.50
 -19   1  -1    0.90    2.30
 -19   1  -1    2.30    4.20
 -19  -1   1   -2.90    3.10
 -19   1  -1    5.10    3.70
 -19  -1   1    3.30    2.50
  19  -1  -1   -5.40    2.10
  19   1   1   -4.10    2.50
 -19   1   1   -0.70    2.70
 -19   1   1   -1.20    2.40
 -19  -1  -1   -2.20    3.40
 -19   1   1    1.70    3.30
  19  -1   1   -0.50    3.10
 -19  -1  -1   -3.40    1.80
  19   1  -1   -1.20    2.40
 -19  -1  -1   -1.20    2.90
 -19  -2   1   24.60    8.50
 -19   2  -1    6.20    4.60
 -19   2  -1   13.70    4.70
 -19   2  -1   12.20    5.60
  19  -2  -1   10.20    5.30
 -19  -2   1   11.40    3.00
  19   2   1   12.90    5.20
  19  -2   1   18.60    6.30
  19   2  -1   12.60    5.80
 -19   2   1    6.00    5.00
 -19  -2  -1   11.80    3.10
 -19  -2  -1   17.50    7.70
 -19   2   1    8.40    4.80
 -19   2   1   13.70    5.00
 -19   3  -1   29.20    9.30
 -19   3  -1   22.40    7.70
 -19  -3   1   29.40    3.10
 -19   3  -1   45.10    9.30
 -19  -3   1   34.40    8.80
  19  -3  -1   30.00    9.10
  19   3   1    9.30    4.60
 -19   3   1   32.60   10.30
 -19   3   1   20.30    6.40
 -19  -3  -1   22.40    2.80
 -19   3   1   19.20    7.10
  19  -3   1   25.80    7.90
 -19  -3  -1    9.90    5.60
  19   3  -1   22.80    6.80
 -19   4  -1    5.90    4.80
 -19   4  -1    0.10    4.60
  19  -4  -1    5.40    2.20
  19  -4  -1    9.30    4.10
 -19   4  -1   13.20    5.30
 -19   4   1   15.60    6.10
  19  -4   1    5.80    2.20
 -19   4   1    7.90    6.20
  19  -4   1    5.40    4.40
 -19   4   1   11.50    4.90
 -19   5  -1    2.30    5.00
 -19   5  -1   13.50    5.00
 -19   5  -1   -1.80    3.40
  19  -5  -1   10.00    4.70
  19  -5  -1    4.10    2.50
 -19   5   1    7.30    4.60
  19  -5   1    2.90    2.40
 -19   5   1    2.90    4.80
 -19   5   1   -3.00    3.20
  19  -5   1   -4.20    2.50
 -19   6  -1    0.30    4.00
 -19   6  -1   -2.40    3.10
 -19   6  -1   -4.20    3.10
 -19   6   1    7.90    5.70
 -19   6   1    0.90    4.50
 -19   6   1   -0.50    3.80
 -20   0   1    0.50    4.10
 -20   0  -1    3.00    2.90
 -20   0  -1    3.50    3.90
  20   0  -1    0.80    4.60
  20   0   1   -0.80    3.40
 -20   0   1    1.50    1.80
 -20   0  -1    0.60    1.80
 -20  -1   1    1.70    1.90
  20  -1  -1    1.20    4.00
 -20   1  -1   -6.40    3.40
 -20   1  -1    2.20    2.10
 -20  -1   1    3.70    3.60
 -20   1  -1    6.00    4.50
  20   1   1    1.00    4.00
 -20  -1  -1   -1.80    1.60
 -20   1   1   -1.80    3.70
  20  -1   1    1.20    4.40
  20   1  -1    0.20    3.30
 -20   1   1   -1.10    2.10
 -20  -1  -1    3.90    4.20
 -20   1   1    3.90    4.40
 -20   2  -1   -1.80    2.80
 -20  -2   1   11.10    6.40
  20   2   1    4.00    3.30
  20  -2  -1    2.90    2.70
 -20   2  -1   -0.20    5.70
 -20  -2   1    7.90    2.50
 -20   2  -1    6.60    4.50
 -20   2   1   11.40    5.70
 -20   2   1    3.40    3.40
 -20  -2  -1    8.80    4.50
  20   2  -1    2.80    3.80
  20  -2   1    4.30    4.30
 -20   2   1    4.30    4.90
 -20  -2  -1    6.90    2.30
  20   3   1   14.10    6.60
 -20   3  -1   23.90    7.20
 -20  -3   1   31.40    8.20
  20  -3  -1   26.50    8.90
 -20   3  -1   28.80    8.60
 -20  -3   1   33.40    3.40
 -20   3  -1   34.50   11.00
  20  -3   1   19.80    6.50
 -20  -3  -1   29.70    7.60
 -20   3   1   34.20    8.30
 -20   3   1   20.60    7.40
 -20  -3  -1   27.10    3.20
 -20   3   1   26.90   10.00
  20   3  -1   24.90    7.60
  20  -4  -1    7.20    4.00
 -20   4  -1    3.10    3.80
 -20   4  -1    2.00    4.10
 -20   4  -1    5.40    3.80
  20  -4   1   -4.40    2.70
 -20   4   1    5.60    3.70
 -20   4   1    4.00    3.70
 -20   4   1   -0.30    3.80
  20  -5  -1   21.50    6.60
 -20   5  -1   10.80    4.70
  20  -5  -1   22.70    3.80
 -20   5  -1    7.00    6.00
 -20   5  -1   27.20    7.50
 -20   5   1   28.50    8.50
  20  -5   1   15.70    3.40
  20  -5   1   29.30    7.80
 -20   5   1   10.60    5.10
 -20   5   1   26.80    8.50
  21   0   1    2.50    4.00
 -21   0   1    5.00    3.90
  21   0  -1    3.00    4.50
 -21   0  -1   -0.20    1.80
 -21   0   1   -1.10    1.80
 -21   0  -1   -8.50    3.00
 -21   1  -1   -2.30    3.00
 -21   1  -1    0.00    1.90
 -21  -1   1   -2.10    3.60
 -21  -1   1    0.50    1.80
 -21   1  -1    5.90    4.00
  21   1   1   -4.00    3.00
  21  -1  -1   -4.30    3.00
 -21  -1  -1    7.30    3.40
 -21   1   1    2.10    3.70
  21   1  -1   -0.90    4.40
 -21  -1  -1   -1.20    1.40
  21  -1   1    0.20    3.90
 -21   1   1   -1.50    1.70
 -21   2  -1   -3.90    2.70
  21  -2  -1    6.10    3.70
 -21  -2   1   -4.60    2.70
 -21   2  -1    3.50    3.50
 -21   2  -1    0.80    4.10
  21   2   1    1.90    4.00
 -21  -2   1    1.00    1.60
 -21  -2  -1   -3.50    3.50
 -21   2   1    1.30    4.10
 -21   2   1   -5.30    2.60
 -21   2   1    1.60    4.40
  21   2  -1   -4.60    3.40
 -21  -2  -1    2.00    1.50
  21  -2   1   -2.40    2.70
 -21  -3   1   10.80    2.10
 -21   3  -1   17.50    6.40
 -21  -3   1    8.30    3.10
  21  -3  -1   13.00    4.20
  21   3   1   14.00    5.90
 -21   3  -1   14.40    5.50
 -21   3  -1   -3.40    4.00
 -21  -3  -1   18.20    2.40
  21  -3   1   20.00    6.90
 -21   3   1   12.40    5.90
  21   3  -1   19.80    6.50
 -21   3   1   15.10    5.00
 -21  -3  -1   13.20    4.40
 -21   3   1   17.50    6.50
  21  -4  -1    0.00    3.20
 -21   4  -1   -0.90    3.70
 -21   4  -1   -3.50    3.60
 -21   4  -1   -3.90    2.60
 -21   4   1    0.90    4.40
  21  -4   1   -0.60    3.40
 -21   4   1    1.70    3.20
 -21   4   1   -0.30    3.70
 -22   0  -1    2.90    3.90
  22   0   1    1.00    3.60
  22   0  -1    5.30    4.00
 -22   0   1    1.50    3.20
 -22   0   1    1.20    2.10
 -22   0  -1    1.40    1.90
 -22   1  -1    8.90    4.50
  22  -1  -1    1.70    4.10
 -22  -1   1    6.80    4.40
 -22   1  -1    0.00    2.30
  22   1   1   -2.00    2.90
 -22  -1   1    4.30    2.10
 -22   1   1    1.10    2.40
 -22   1   1    0.70    4.50
 -22  -1  -1   -4.00    3.00
  22  -1   1    3.10    3.90
 -22  -1  -1    0.60    1.70
  22   1  -1   -4.60    2.70
 -22   2  -1   -3.60    2.10
 -22  -2   1    0.60    1.50
 -22   2  -1    4.20    3.30
  22  -2  -1   -2.40    3.00
 -22  -2   1   -3.10    3.50
  22   2   1   -0.60    3.20
 -22   2  -1    4.50    3.60
 -22  -2  -1    1.60    1.50
  22  -2   1    3.50    3.10
 -22   2   1   -1.00    2.00
 -22   2   1   -0.80    3.60
  22   2  -1    0.00    3.20
 -22  -2  -1    8.90    3.60
 -22   3  -1    4.30    4.20
 -22  -3   1    8.50    2.10
  22   3   1    6.30    3.70
 -22  -3   1    6.90    4.60
 -22   3   1    8.30    4.00
 -22  -3  -1    8.00    2.00
 -22  -3  -1   13.10    4.80
  22   3  -1    9.50    5.60
   0  -1  -2   -2.40    0.60
   0  -1   2   -2.10    0.70
   0   1  -2   -2.20    0.60
   0   1   2   -2.60    0.70
   0   1   2   -1.00    0.80
   0   1  -2   -1.20    1.00
   0   1   2   -1.50    1.00
   0   1  -2   -2.20    0.90
   0   2  -2 2380.36  113.39
   0   2   2 2347.97  113.29
   0  -2  -2 2276.37  112.39
   0   2  -2 2383.26  113.29
   0   2   2 2379.56  112.39
   0   2  -2 2326.07  112.39
   0  -2   2 2330.37  112.49
   0   2   2 2340.17  113.59
   0   3   2    0.10    1.50
   0  -3   2   -2.30    1.10
   0  -3  -2   -2.90    1.10
   0   3  -2   -1.90    1.10
   0   3   2   -0.20    1.30
   0   3   2   -1.40    1.80
   0  -3   2   -1.20    1.30
   0   3  -2   -0.50    1.50
   0   3  -2   -0.40    1.50
   0  -4   2  227.68   14.20
   0   4   2  212.08   13.60
   0   4  -2  219.38   15.30
   0  -4  -2  231.88   14.50
   0   4   2  205.38   15.10
   0   4   2  237.58   16.00
   0  -4  -2  217.68   14.20
   0   4  -2  201.98   13.50
   0   4  -2  226.78   15.50
   0  -4   2  249.28   14.80
   0   5  -2    0.70    1.70
   0   5  -2    1.30    2.20
   0   5  -2    1.30    2.20
   0  -5  -2    1.20    2.10
   0   5   2   -0.60    1.60
   0   5   2    1.70    1.80
   0   5   2    2.90    2.60
   0  -5   2   -4.80    1.10
   0   6  -2    6.20    3.60
   0   6   2   11.10    3.60
   0   6  -2    9.50    3.90
   0  -6   2    9.20    3.80
   0  -6  -2   10.40    3.90
   0   6   2   13.40    5.10
   0   6  -2    4.30    2.60
   0   6   2    4.00    3.20
   0   7   2    0.10    2.90
   0   7   2   -0.20    2.20
   0  -7   2   -2.40    2.40
   0   7   2   -0.50    2.30
   0   7  -2    4.00    2.90
   0  -7  -2   -1.40    2.30
   0   7  -2    1.30    3.10
   0   7  -2   -2.60    1.80
   0  -8  -2  128.49   12.80
   0  -8   2  132.79   12.90
   0   8   2  144.99   14.80
   0   8  -2  100.99   12.50
   0   8  -2  110.69   10.70
   0   8   2  122.59   10.90
   0   8   2  122.19   13.90
   0   8  -2  125.99   14.00
   0   9  -2    1.70    3.80
   0   9  -2    0.60    3.40
   0  -9  -2    2.80    5.40
   0  -9  -2   -6.00    2.50
   0   9   2   -2.10    3.40
   0  -9   2    2.20    3.50
   0   9  -2   -1.70    1.70
   0   9   2    0.50    2.20
   0   9   2   -1.00    1.60
   0 -10  -2   72.29   16.10
   0  10   2  107.79   12.80
   0  10   2   72.19    8.80
   0  10  -2   74.19   11.40
   0 -10  -2   91.69   12.00
   0  10  -2   69.69    8.60
   0  10  -2   83.49   10.90
   0 -10   2   71.39   10.40
   0  10   2   37.80   10.70
  -1   1  -2   -1.10    1.10
  -1   1  -2   -1.50    0.70
   1   1   2   -1.00    1.10
   1   1   2    1.00    0.70
   1  -1  -2   -0.30    1.00
  -1   1  -2   -0.10    1.00
   1  -1  -2   -1.20    0.90
  -1  -1   2   -1.00    0.70
  -1   1  -2   -1.10    0.90
   1  -1  -2   -0.20    1.10
   1   1   2   -1.00    1.10
   1  -1   2   -1.00    0.80
  -1   1   2   -0.40    1.00
  -1   1   2    0.10    0.90
  -1   1   2   -1.60    0.70
   1   1  -2    0.10    0.70
   1  -1   2    0.10    1.00
   1   1  -2   -1.40    0.80
   1   1  -2   -1.20    1.10
   1  -1   2    1.20    1.20
  -1   1   2   -0.20    1.00
  -1  -1  -2   -0.50    0.60
  -1   2  -2   89.09    6.90
   1  -2  -2   92.69    5.50
  -1   2  -2   84.29    6.40
  -1   2  -2   95.49    6.50
   1  -2  -2   95.79    6.50
  -1   2  -2  101.69    6.40
   1   2   2   86.49    6.90
   1  -2  -2   94.59    6.50
  -1  -2   2   87.79    5.90
   1   2   2   89.69    5.70
   1   2   2   95.09    7.10
  -1   2   2   91.59    5.50
  -1   2   2   93.49    7.30
  -1   2   2   96.39    6.60
  -1  -2  -2   93.89    6.00
   1  -2   2   89.19    5.80
   1   2  -2   78.09    6.70
  -1   2   2   91.49    6.20
  -1   2   2   85.79    6.30
   1  -2   2  101.89    6.50
   1   2  -2   96.49    6.80
   1  -2   2   98.49    6.70
   1   2  -2   83.19    5.70
   1   3   2   20.30    4.20
  -1   3  -2   10.80    2.70
  -1  -3   2   16.20    3.10
   1  -3  -2   16.70    3.40
   1  -3  -2   15.40    1.70
   1   3   2   13.90    3.60
  -1   3  -2    9.50    2.40
  -1   3  -2   16.10    3.80
  -1   3  -2   16.90    3.60
   1   3   2   12.60    2.50
   1  -3  -2   19.00    3.20
   1   3  -2   15.50    2.80
  -1   3   2   13.70    3.00
  -1   3   2   15.30    3.40
  -1  -3  -2   15.20    2.70
  -1   3   2   19.90    3.70
   1  -3   2   19.00    3.00
   1   3  -2   16.90    3.10
  -1   3   2   15.70    2.60
   1  -3   2   15.20    3.10
   1  -3   2   13.10    1.80
  -1   3   2   14.60    1.70
   1   3  -2   11.40    3.30
  -1  -4   2  487.75   26.00
  -1   4  -2  472.05   25.70
  -1   4  -2  483.25   27.20
  -1   4  -2  463.35   27.40
   1  -4  -2  519.65   26.90
   1   4   2  450.95   27.50
  -1   4  -2  480.85   25.90
   1  -4  -2  478.05   26.30
   1   4   2  444.96   25.00
   1   4   2  446.46   27.30
   1   4  -2  489.45   27.40
   1   4  -2  411.96   24.80
  -1   4   2  431.66   25.60
   1   4  -2  420.36   27.10
  -1  -4  -2  470.95   25.90
  -1   4   2  470.15   27.10
   1  -4   2  486.55   23.90
  -1   4   2  469.05   27.80
   1  -4   2  482.85   26.20
   1  -4   2  538.95   27.00
  -1   4   2  468.35   23.40
  -1   4   2  469.45   25.60
   1   5   2   38.20    4.50
   1   5   2   38.60    5.90
  -1  -5   2   31.50    4.80
  -1   5  -2   31.90    5.40
   1   5   2   30.40    5.50
  -1   5  -2   35.50    4.80
   1  -5  -2   33.70    4.70
   1  -5  -2   44.70    5.80
  -1   5  -2   38.60    5.80
  -1  -5  -2   34.80    5.00
   1  -5   2   39.70    5.10
  -1   5   2   28.00    6.00
   1   5  -2   34.30    5.70
   1   5  -2   27.30    4.00
   1   5  -2   37.90    5.60
  -1   5   2   29.80    4.60
   1  -5   2   33.20    5.20
  -1   5   2   33.30    5.70
  -1   6  -2   15.30    4.80
  -1  -6   2   13.20    4.20
  -1   6  -2   15.90    5.20
   1   6   2   12.00    4.60
   1  -6  -2   13.10    4.30
   1   6   2    6.60    3.80
  -1   6  -2   11.30    3.80
   1   6   2   12.00    3.50
   1  -6   2   14.20    4.70
  -1   6   2   15.30    5.40
  -1   6   2   11.20    4.50
  -1   6   2   11.70    3.80
   1   6  -2   11.60    4.40
  -1  -6  -2   15.70    4.40
   1   6  -2   15.80    3.90
   1   6  -2   15.70    5.10
  -1   7  -2    7.90    4.40
  -1   7  -2    9.70    4.10
  -1   7  -2    7.00    3.60
   1  -7  -2    3.90    3.60
  -1  -7   2    3.30    3.20
   1   7   2    8.40    3.30
   1   7   2    2.50    2.90
   1   7   2    5.20    4.10
   1   7  -2    2.30    2.50
  -1   7   2    1.40    3.10
   1  -7   2    9.50    4.20
  -1   7   2    1.50    2.70
   1   7  -2    7.60    4.10
  -1  -7  -2    6.00    3.80
   1   7  -2   13.20    5.40
  -1   7   2    5.10    3.40
   1   8   2    0.30    2.90
  -1  -8   2    2.20    2.90
   1   8   2    0.60    2.30
  -1   8  -2    3.00    3.00
   1  -8  -2   -1.10    2.40
   1   8   2   -5.60    1.90
  -1   8  -2   -0.60    2.70
   1  -8  -2   -4.30    2.90
  -1   8  -2   -1.00    2.10
  -1   8   2    1.00    2.80
  -1   8   2   -1.10    2.40
  -1   8   2    1.70    2.60
   1  -8   2   -1.40    2.70
   1   8  -2    0.40    2.80
   1   8  -2    1.40    2.60
  -1  -8  -2    3.60    3.20
   1   8  -2   -1.30    2.10
   1  -9  -2    0.30    3.60
   1   9   2   -0.20    1.90
  -1   9  -2   -2.40    2.70
   1  -9  -2    0.20    5.30
  -1  -9   2    1.30    3.30
  -1   9  -2   -1.20    2.20
  -1   9  -2    1.30    3.20
   1   9   2    3.20    3.20
   1   9   2   -1.80    3.20
   1   9  -2    2.00    3.40
   1   9  -2   -0.90    1.80
  -1   9   2   -2.00    3.60
  -1   9   2    1.30    2.20
  -1  -9  -2   -3.70    2.70
  -1  -9  -2   -3.00    5.50
   1  -9   2    4.80    4.00
  -1   9   2    2.20    3.00
   1   9  -2   -3.80    2.60
  -1  10  -2    0.70    3.60
   1  10   2   -8.00    2.70
  -1  10  -2   -1.20    2.00
   1 -10  -2   -3.90    5.50
   1 -10  -2   -1.30    4.20
   1  10   2    2.10    2.50
   1  10   2   -2.70    2.40
  -1 -10   2    2.30    4.20
   1  10  -2    6.30    3.80
  -1  10   2    3.50    2.50
  -1 -10  -2    0.60    6.10
  -1 -10  -2   -4.80    3.60
   1  10  -2    0.30    2.40
   1  10  -2    8.60    4.20
  -1  10   2   -2.30    3.60
   1 -10   2   -3.90    3.80
  -2   0  -2   47.60    2.90
   2   0   2   56.79    3.90
   2   0  -2   53.09    3.00
   2   0  -2   50.19    3.80
  -2   0   2   50.49    3.80
   2   0   2   50.09    3.80
  -2   0   2   44.80    2.90
   2   0   2   48.50    2.70
  -2   1  -2  253.97   13.00
   2   1   2  257.57   12.90
  -2  -1   2  223.48   11.90
   2  -1  -2  238.98   13.20
   2  -1  -2  248.78   13.00
  -2   1  -2  240.38   13.60
   2   1   2  242.78   13.50
  -2  -1   2  231.08   12.00
  -2  -1   2  240.28   13.00
   2   1   2  250.47   13.50
   2   1  -2  240.48   13.00
   2  -1   2  245.28   13.30
  -2   1   2  245.88   12.90
   2   1  -2  255.47   13.60
   2   1  -2  246.28   12.80
  -2   1   2  234.28   13.20
   2  -1   2  254.27   13.00
  -2   1   2  237.28   13.40
   2  -2  -2  163.98   10.00
   2   2   2  172.18    9.20
  -2   2  -2  155.38   10.60
  -2   2  -2  154.08   10.00
  -2  -2   2  151.98    9.00
   2  -2  -2  158.18    9.50
   2   2   2  156.98   10.60
   2  -2  -2  167.98   10.10
   2   2   2  171.78    8.70
   2   2   2  167.08    8.70
  -2   2  -2  162.38    9.70
   2   2   2  143.19   10.40
  -2   2  -2  170.98   10.00
  -2  -2   2  166.38    9.10
  -2  -2  -2  147.59    8.90
   2  -2   2  169.18   10.20
  -2  -2  -2  163.58    9.50
   2   2  -2  176.18    8.80
  -2   2   2  152.38    9.90
   2   2  -2  177.18   10.20
   2   2  -2  167.38    8.70
   2   2  -2  150.48   10.60
   2  -2   2  162.38    9.70
   2  -2   2  170.28   10.00
  -2   2   2  153.48    9.50
  -2   2   2  141.69   10.50
   2  -3  -2   57.59    5.30
  -2   3  -2   46.00    4.80
   2  -3  -2   41.70    4.70
  -2  -3   2   48.40    3.50
  -2   3  -2   45.40    4.70
   2  -3  -2   38.20    3.60
  -2   3  -2   49.30    5.60
  -2  -3   2   51.19    4.40
  -2   3  -2   39.00    4.50
   2   3   2   47.80    3.90
   2   3   2   44.50    5.40
   2   3   2   48.90    3.90
   2   3   2   41.20    5.30
  -2   3   2   51.09    4.00
  -2   3   2   46.40    4.70
   2   3  -2   41.90    5.40
   2  -3   2   46.40    4.90
  -2   3   2   40.60    4.60
  -2  -3  -2   47.60    4.30
  -2   3   2   43.40    4.60
   2   3  -2   44.40    3.90
   2  -3   2   39.80    3.90
   2   3  -2   51.99    5.30
   2  -3   2   56.49    5.20
  -2   3   2   40.10    5.40
   2   3  -2   50.19    3.90
  -2   4  -2   15.30    3.50
   2   4   2   17.60    4.60
   2  -4  -2   18.10    4.00
  -2   4  -2   18.70    4.10
   2  -4  -2   19.60    4.30
  -2   4  -2   25.60    5.50
   2  -4  -2   13.40    1.90
   2   4   2   13.80    2.70
   2   4   2   19.00    4.80
  -2   4  -2   13.20    3.70
  -2  -4   2   15.00    3.40
   2   4   2   15.10    2.70
   2   4  -2   18.90    2.90
   2  -4   2   20.20    4.40
   2  -4   2   13.80    2.20
  -2   4   2   10.60    3.10
  -2   4   2   18.80    4.30
   2   4  -2   16.80    4.30
   2   4  -2   17.70    2.60
  -2   4   2   10.40    3.80
  -2   4   2   14.70    2.20
  -2   4   2   12.90    3.20
  -2  -4  -2   13.40    3.10
   2  -4   2   16.60    3.80
   2   4  -2   10.20    3.60
   2   5   2    0.40    2.30
   2  -5  -2    4.90    2.50
   2   5   2    4.00    2.90
  -2   5  -2   -1.40    1.60
  -2   5  -2    0.00    1.70
  -2   5  -2    2.90    2.50
   2   5   2    1.70    1.80
   2  -5  -2    2.90    2.70
  -2  -5   2   -0.60    1.80
   2   5  -2   -0.80    1.90
  -2   5   2   -0.10    1.90
  -2   5   2    4.40    2.20
  -2  -5  -2    0.80    2.10
   2   5  -2    0.60    1.50
   2  -5   2    2.50    2.40
  -2   5   2    1.30    2.60
   2  -5   2    3.60    2.30
   2   5  -2    1.40    2.40
  -2  -6   2   32.70    5.30
  -2   6  -2   29.60    7.20
  -2   6  -2   19.70    5.00
   2   6   2   22.80    4.20
  -2   6  -2   15.50    5.10
   2  -6  -2   36.20    7.00
   2   6   2   13.60    5.60
   2   6   2   15.20    5.10
  -2  -6  -2   30.30    5.30
   2   6  -2   19.90    5.80
   2   6  -2   20.50    4.10
  -2   6   2   20.50    4.80
  -2   6   2   28.80    5.40
   2   6  -2   31.20    6.80
   2  -6   2   16.10    4.60
  -2   6   2   21.00    6.20
   2   7   2   82.29   10.80
  -2   7  -2   94.09   10.70
   2   7   2   74.39    9.90
   2  -7  -2   82.69    9.80
  -2  -7   2   93.59    9.50
  -2   7  -2   76.89    8.80
   2   7   2   68.29    7.20
  -2   7  -2   80.89   10.20
  -2  -7  -2   92.59    9.60
   2   7  -2   80.69    7.60
  -2   7   2   91.79   10.60
   2   7  -2  105.29   12.00
   2   7  -2   72.09    9.50
  -2   7   2   72.79    8.70
  -2   7   2   88.69   11.20
   2  -7   2   86.49   10.00
   2  -8  -2   96.59   12.70
  -2  -8   2   85.99   10.30
   2   8   2   88.29    8.20
   2   8   2   84.89   11.20
  -2   8  -2  105.69   12.50
   2  -8  -2  106.69   11.50
  -2   8  -2   82.49    9.70
  -2   8  -2  101.49   11.60
   2   8   2   94.29   12.20
   2   8  -2   78.79   10.60
  -2   8   2   92.49   11.40
  -2  -8  -2  100.39   10.90
  -2   8   2  101.59   10.50
   2   8  -2   91.29   12.20
  -2   8   2   83.19   11.50
   2  -8   2   92.49   10.90
   2   8  -2   80.19    8.00
   2  -9  -2   39.20    9.20
   2   9   2   28.10    7.80
  -2   9  -2   46.80   10.10
  -2   9  -2   40.30    9.70
  -2  -9   2   39.60    8.70
   2   9   2   40.30   10.10
   2  -9  -2   60.59   11.10
  -2   9  -2   52.19    7.70
   2   9   2   28.70    4.80
  -2   9   2   18.20    6.70
   2   9  -2   25.30    7.20
   2   9  -2   33.80    5.30
   2   9  -2   38.60    9.70
  -2   9   2   60.89    9.10
  -2   9   2   38.60    6.50
   2  -9   2   40.60    8.90
  -2  -9  -2   48.40   13.10
  -2  -9  -2   32.60    7.90
  -2 -10   2   10.20    5.60
  -2  10  -2    6.90    3.10
   2  10   2   15.60    4.90
   2  10   2    4.70    2.80
  -2  10  -2    7.00    4.40
   2  10   2   15.20    5.40
  -2 -10  -2    5.10    4.60
   2  10  -2    6.10    3.10
   2  10  -2    7.70    3.90
  -2  10   2    4.60    5.40
  -2 -10  -2   10.60    7.60
  -2  10   2    3.20    2.20
   2  10  -2    7.80    5.00
  -3   0  -2 3650.43  177.38
   3   0  -2 4014.20  175.48
   3   0   2 3610.14  177.08
  -3   0  -2 3607.94  175.58
   3   0  -2 3665.03  177.28
  -3   0   2 3790.92  176.68
  -3   0  -2 3177.18  175.98
   3   0   2 3852.41  177.38
   3   0   2 3960.80  175.28
  -3   0  -2 3510.65  175.58
   3   0   2 3825.12  176.08
   3   0  -2 3846.12  175.48
   3   0  -2 3996.40  176.08
  -3   0   2 3350.56  175.58
   3   0   2 3847.61  175.28
   3   1   2 1999.50   92.99
  -3  -1   2 1836.62   92.79
   3   1   2 1920.21   93.09
   3  -1  -2 1828.82   92.89
   3   1   2 1953.30   92.69
  -3   1  -2 1833.12   93.19
   3  -1  -2 1925.61   92.29
  -3   1  -2 1910.01   92.19
  -3   1   2 1823.52   92.09
   3  -1   2 1941.01   93.19
   3   1  -2 2102.79   92.89
   3  -1   2 1956.40   92.29
  -3   1   2 1821.22   92.89
   3   1  -2 1982.20   92.39
   3   1  -2 1988.70   92.99
  -3  -2   2    4.80    1.20
  -3   2  -2    2.20    1.80
   3  -2  -2    4.90    2.20
  -3  -2   2    4.50    1.10
   3   2   2    3.90    2.20
  -3   2  -2    4.50    1.50
   3   2   2    2.60    1.30
  -3  -2   2    3.00    1.20
   3  -2  -2    6.40    1.80
  -3   2  -2    4.20    1.90
  -3   2  -2    6.00    2.60
   3   2   2    4.10    2.40
   3  -2  -2    3.80    1.70
   3  -2  -2    3.70    1.90
   3   2  -2    6.50    2.30
  -3   2   2    4.90    2.10
   3   2  -2    2.40    2.20
   3  -2   2    2.50    1.50
  -3  -2  -2    2.60    0.90
   3  -2   2    4.20    2.00
   3  -2   2    3.30    1.70
  -3   2   2    4.70    2.20
  -3   2   2    5.00    2.40
  -3  -2  -2    5.70    1.20
  -3   2   2    6.20    1.50
   3  -3  -2   50.99    5.30
  -3   3  -2   56.29    6.40
   3   3   2   53.29    5.90
  -3   3  -2   51.39    5.30
  -3  -3   2   47.10    4.30
   3   3   2   57.99    3.60
   3   3   2   55.49    3.60
  -3   3  -2   50.39    4.90
   3  -3  -2   51.29    4.60
   3   3   2   45.20    5.80
  -3  -3   2   48.80    4.00
  -3   3  -2   43.80    5.10
   3   3   2   59.49    3.90
  -3  -3   2   50.49    4.20
   3  -3  -2   56.89    5.50
  -3  -3  -2   51.49    4.40
  -3  -3  -2   47.10    4.10
   3  -3   2   54.89    5.50
   3  -3   2   49.99    4.80
  -3   3   2   46.30    4.70
   3   3  -2   57.99    3.80
  -3  -3  -2   49.70    3.80
   3  -3   2   50.79    5.40
   3   3  -2   47.60    5.80
  -3   3   2   51.59    6.10
  -3   3   2   56.39    5.40
   3   3  -2   57.59    5.50
  -3   3   2   47.40    5.20
   3   3  -2   54.69    3.80
   3  -4  -2  534.95   29.60
  -3  -4   2  530.15   28.20
   3   4   2  556.74   27.10
   3   4   2  497.95   30.80
   3   4   2  543.75   30.70
   3   4   2  515.65   26.90
  -3   4  -2  518.25   31.10
   3  -4  -2  542.95   30.00
  -3   4  -2  505.95   29.20
  -3  -4   2  552.94   26.80
  -3   4  -2  521.15   29.20
  -3   4  -2  530.95   29.50
   3  -4  -2  539.25   27.90
   3   4  -2  548.25   27.10
  -3   4   2  503.65   29.30
  -3   4   2  515.85   29.30
  -3   4   2  535.45   28.00
   3  -4   2  533.65   29.90
   3   4  -2  552.84   27.30
   3   4  -2  538.05   30.20
  -3  -4  -2  526.75   28.20
  -3   4   2  542.75   29.30
  -3   4   2  520.75   31.10
   3   4  -2  472.35   30.40
   3  -4   2  534.65   28.20
   3  -4   2  541.75   29.60
   3   5   2  131.09    8.30
  -3   5  -2  101.99    9.70
   3   5   2  115.79    8.10
  -3   5  -2  140.99   12.10
   3  -5  -2  132.59   11.00
  -3   5  -2  143.49   10.50
   3   5   2  121.99   11.20
   3  -5  -2  114.09   10.30
  -3  -5   2  128.59    9.80
   3   5   2  104.89   11.10
  -3   5  -2  113.19   10.10
  -3   5   2  113.89   11.40
  -3  -5  -2  131.19    9.80
   3  -5   2  117.89    8.40
   3   5  -2  106.09   11.00
  -3   5   2  113.29   10.00
  -3   5   2  115.69    9.80
   3   5  -2  120.59   10.80
  -3   5   2  136.19    8.40
   3  -5   2  130.39   10.70
   3   5  -2  125.09    8.30
   3  -5   2  115.49   10.50
   3   5  -2  131.19    8.50
  -3   5   2   96.39    9.70
   3   6   2   51.79    5.00
   3   6   2   37.70    7.00
  -3   6  -2   46.70    7.40
  -3   6  -2   46.30    6.60
   3  -6  -2   60.59    7.50
   3   6   2   34.30    6.20
  -3  -6   2   56.39    6.70
  -3   6  -2   43.50    6.50
  -3   6   2   44.50    6.40
  -3  -6  -2   54.39    6.70
  -3   6   2   42.50    6.30
   3   6  -2   47.20    4.80
   3  -6   2   42.20    6.70
   3   6  -2   48.40    7.60
   3   6  -2   60.59    7.70
  -3   6   2   41.20    7.50
  -3   7  -2   35.40    6.20
   3   7   2   25.10    7.40
   3  -7  -2   21.60    6.20
   3  -7  -2   37.60    8.20
  -3   7  -2   26.60    7.40
  -3   7  -2   19.50    6.00
   3   7   2   23.90    3.70
  -3  -7   2   19.00    5.40
   3   7   2   32.20    7.80
   3   7  -2   23.20    3.80
  -3  -7  -2   27.20    5.80
   3   7  -2   28.80    7.90
   3   7  -2   26.60    7.00
   3  -7   2   20.60    6.10
  -3   7   2   28.30    7.50
  -3   7   2   21.70    5.50
  -3   7   2   27.90    6.70
   3   8   2   32.50    8.00
  -3   8  -2   44.60    8.00
  -3  -8   2   42.50    8.50
  -3   8  -2   35.20    7.50
   3   8   2   33.30    4.60
   3   8   2   43.60   10.10
  -3   8  -2   25.90    7.30
   3  -8  -2   34.10    7.90
   3  -8  -2   35.80    9.00
   3   8  -2   35.70    4.80
   3  -8   2   32.70    8.30
  -3  -8  -2   30.90    7.40
  -3   8   2   41.00   10.00
  -3   8   2   49.60    7.80
  -3   8   2   36.70    7.70
   3   8  -2   28.90    7.20
   3   8  -2   24.80    7.50
   3   9   2   23.10    7.90
   3   9   2   30.90    4.40
  -3  -9   2   37.30    8.30
   3   9   2   31.20    8.60
  -3   9  -2   28.20    6.80
  -3   9  -2   22.20    7.30
  -3  -9  -2   53.29    8.10
   3   9  -2   39.50   10.20
   3   9  -2   30.60    8.50
  -3   9   2   17.00    6.50
   3   9  -2   30.40    4.30
  -3   9   2   41.80    6.90
  -3  -9  -2   30.50    9.90
  -3 -10   2   -0.20    3.60
  -3  10  -2   -0.80    2.10
   3  10   2    1.40    1.90
   3  10   2    3.40    4.10
   3  10   2   -2.60    3.80
  -3  10  -2    2.00    4.10
   3  10  -2   -4.90    2.50
  -3  10   2   -4.70    2.50
  -3 -10  -2   -0.30    3.70
   3  10  -2    0.50    3.00
  -3 -10  -2    4.00    7.80
   3  10  -2    2.10    2.10
  -3  10   2   -3.50    1.90
   4   0   2  394.96   20.40
   4   0  -2  377.16   20.30
   4   0   2  374.16   18.70
  -4   0   2  339.87   18.20
  -4   0  -2  355.36   18.70
  -4   0   2  329.87   18.10
   4   0   2  353.66   19.90
  -4   0  -2  371.46   18.10
  -4   0   2  354.26   19.50
   4   0  -2  380.66   17.80
   4   0  -2  370.86   17.80
   4   0  -2  389.66   18.80
   4  -1  -2  311.27   16.60
   4   1   2  312.37   17.70
   4   1   2  326.87   17.60
  -4  -1   2  334.87   17.80
   4   1   2  324.97   17.50
   4  -1  -2  302.87   17.80
  -4   1  -2  292.17   17.80
  -4   1  -2  306.57   16.60
   4   1  -2  319.67   17.40
  -4   1   2  316.77   16.70
  -4   1   2  279.57   17.40
   4   1  -2  330.67   17.10
   4   1  -2  319.37   17.60
   4  -1   2  297.97   17.90
   4  -1   2  317.27   16.60
   4   2   2  306.97   18.60
  -4  -2   2  301.67   15.60
   4  -2  -2  329.37   17.70
  -4  -2   2  302.37   17.50
   4   2   2  299.57   18.30
   4  -2  -2  333.57   16.40
  -4   2  -2  323.27   17.70
   4   2   2  322.67   17.40
  -4  -2   2  293.97   15.50
  -4   2  -2  323.57   16.40
  -4   2  -2  341.57   18.00
   4  -2  -2  303.97   18.00
  -4   2  -2  293.67   18.70
   4  -2  -2  327.07   17.80
  -4   2   2  321.37   17.60
  -4   2   2  333.67   17.90
  -4  -2  -2  291.57   15.30
   4   2  -2  314.47   18.60
  -4  -2  -2  309.17   15.30
   4  -2   2  303.57   18.10
   4  -2   2  297.47   17.50
   4   2  -2  358.56   17.80
   4  -2   2  343.07   17.70
  -4   2   2  311.27   16.20
  -4   2   2  281.57   18.30
   4   2  -2  338.27   18.00
  -4   3  -2   25.30    3.00
  -4  -3   2   18.70    2.30
   4  -3  -2   23.60    3.40
   4  -3  -2   20.00    4.00
  -4   3  -2   27.40    4.60
  -4   3  -2   27.80    4.10
   4   3   2   21.70    2.70
  -4  -3   2   24.00    2.90
  -4  -3   2   17.20    2.50
   4   3   2   24.20    4.20
   4  -3  -2   18.20    3.10
  -4   3  -2   21.60    4.20
   4  -3  -2   26.70    4.90
   4   3   2   21.40    4.80
   4  -3   2   23.80    4.00
   4   3  -2   27.40    3.90
  -4  -3  -2   20.10    2.60
  -4   3   2   22.80    4.30
  -4   3   2   27.00    3.90
  -4   3   2   22.60    2.90
   4  -3   2   16.20    3.10
  -4   3   2   23.10    3.90
   4   3  -2   22.40    4.20
  -4  -3  -2   22.30    2.40
   4  -3   2   22.60    3.80
   4   4   2   56.89    3.40
  -4  -4   2   55.29    4.90
   4  -4  -2   48.70    5.10
   4   4   2   54.59    3.40
  -4   4  -2   59.19    7.30
   4   4   2   48.30    6.60
  -4  -4   2   48.70    4.40
  -4   4  -2   57.69    6.20
   4  -4  -2   51.29    6.30
   4  -4  -2   55.29    6.20
   4   4   2   45.90    6.20
  -4  -4   2   47.80    4.80
  -4   4  -2   49.90    5.90
  -4   4  -2   55.19    5.60
   4   4  -2   60.09    3.70
   4   4  -2   42.60    6.20
  -4   4   2   54.89    6.20
  -4  -4  -2   44.30    4.50
  -4   4   2   53.19    7.20
  -4   4   2   65.79    5.80
  -4  -4  -2   54.59    4.10
  -4   4   2   57.99    6.20
   4  -4   2   47.10    6.20
  -4   4   2   47.00    5.30
   4   4  -2   50.49    6.20
   4  -4   2   56.99    5.50
  -4  -4  -2   47.50    4.80
   4  -4   2   55.89    6.10
  -4  -5   2  148.49   10.70
   4  -5  -2  134.89    9.90
  -4   5  -2  134.29   11.60
   4   5   2  158.98   13.10
   4   5   2  152.48    8.70
   4  -5  -2  143.99   12.10
   4  -5  -2  175.18   12.60
  -4   5  -2  149.49   11.70
   4   5   2  153.98    8.80
  -4   5  -2  132.39   11.20
  -4   5  -2  147.69   13.40
   4   5   2  128.89   12.60
   4  -5   2  155.68   10.50
   4  -5   2  148.19   12.00
  -4   5   2  153.18   10.40
  -4   5   2  129.19   11.40
   4   5  -2  142.29    8.80
  -4  -5  -2  164.78   10.90
   4   5  -2  148.19    8.70
  -4   5   2  135.69   13.00
   4   5  -2  157.98   12.60
   4  -5   2  132.39   11.70
   4   5  -2  122.69   12.40
  -4   5   2  143.09   11.40
  -4   6  -2   32.30    5.50
   4   6   2   30.60    3.50
   4  -6  -2   35.80    8.10
  -4  -6   2   45.50    5.80
   4   6   2   40.00    7.10
   4   6   2   35.80    7.70
  -4   6  -2   23.30    6.70
   4  -6  -2   48.90    6.80
  -4   6  -2   28.50    6.10
   4  -6   2   28.90    6.70
   4  -6   2   32.50    5.70
  -4   6   2   36.60    6.00
   4   6  -2   25.60    6.80
  -4   6   2   34.30    5.60
  -4   6   2   49.00    7.60
   4   6  -2   31.50    5.80
  -4  -6  -2   50.49    6.10
   4   6  -2   33.50    3.60
  -4  -7   2   26.30    5.80
  -4   7  -2   30.30    7.00
   4  -7  -2   27.60    7.10
  -4   7  -2   22.80    7.10
   4   7   2   24.80    3.20
   4  -7  -2   25.60    6.70
   4   7   2   26.60    7.70
   4   7   2   25.10    6.70
  -4   7  -2   22.10    5.90
   4  -7   2   37.30    8.00
   4   7  -2   24.20    7.10
  -4   7   2   19.90    5.90
  -4   7   2   31.60    8.30
   4   7  -2   21.50    3.20
  -4   7   2   12.80    4.90
   4   7  -2   31.60    7.40
  -4  -7  -2   20.70    5.40
   4   8   2   -0.30    1.20
  -4  -8   2   -3.90    2.20
  -4   8  -2   -0.50    2.90
   4   8   2    3.70    3.50
  -4   8  -2   -2.10    2.30
   4   8   2    2.70    2.70
   4   8  -2   -3.50    2.20
  -4   8   2    1.90    3.60
   4   8  -2    0.80    1.30
   4   8  -2    1.00    2.80
  -4   8   2    2.30    3.00
  -4  -8  -2    3.00    3.20
  -4   9  -2    0.50    2.30
  -4  -9   2    2.60    3.00
  -4   9  -2   -0.70    2.40
   4   9   2    3.80    4.20
   4   9   2   -0.50    2.80
   4   9   2    1.20    1.30
   4   9  -2    6.40    4.00
  -4  -9  -2   -0.60    4.60
  -4  -9  -2    2.40    3.20
   4   9  -2   -3.90    3.30
   4   9  -2    0.00    1.40
  -4   9   2    0.30    2.80
  -4   9   2    3.10    3.70
   4  10   2    6.30    3.30
   4  10   2    5.30    3.90
  -4  10  -2    0.50    4.00
  -4  10  -2    4.50    2.70
   4  10   2    3.30    1.50
  -4 -10   2    2.60    3.80
  -4 -10  -2   -3.90    5.60
   4  10  -2   -1.20    2.90
  -4  10   2    7.40    3.20
   4  10  -2    1.90    1.40
  -4  10   2   -2.50    3.40
  -4 -10  -2   -0.50    3.70
   4  10  -2   -0.90    2.50
   5   0   2    1.80    1.80
  -5   0   2    2.80    1.10
  -5   0   2    1.90    1.60
   5   0   2    3.80    1.40
   5   0  -2    3.80    1.40
   5   0   2    3.80    2.30
  -5   0  -2    2.50    1.30
  -5   0  -2    1.40    1.80
  -5   0   2    1.50    1.00
  -5   0  -2    3.40    1.10
   5   0  -2    2.70    2.20
   5   1   2    3.50    1.90
   5  -1  -2    3.40    1.50
   5   1   2    1.30    1.80
   5   1   2    1.50    1.70
  -5   1  -2    3.60    1.70
  -5   1  -2    0.00    1.80
   5  -1  -2    1.90    2.00
   5  -1   2    1.20    1.80
  -5   1   2    2.80    1.70
   5  -1   2    0.60    1.20
   5   1  -2    4.20    2.10
   5   1  -2    3.80    1.90
   5   1  -2    3.30    2.10
  -5   1   2    1.40    1.90
  -5   2  -2  499.15   25.60
  -5   2  -2  425.16   26.70
   5   2   2  493.45   26.80
   5  -2  -2  476.95   23.90
   5   2   2  505.65   25.80
  -5  -2   2  459.45   25.90
   5  -2  -2  477.35   26.50
  -5   2  -2  492.55   25.90
   5  -2  -2  439.36   25.20
  -5   2  -2  484.05   23.60
   5   2   2  466.05   26.40
   5   2  -2  496.35   25.90
  -5   2   2  466.05   25.60
   5   2  -2  482.25   26.50
  -5   2   2  455.35   26.70
  -5   2   2  483.95   25.50
   5  -2   2  472.55   26.50
   5  -2   2  442.46   25.20
   5   2  -2  501.35   25.80
   5  -3  -2   -0.80    1.70
  -5   3  -2    0.50    2.20
   5   3   2    1.30    1.40
   5  -3  -2    0.20    1.20
  -5   3  -2   -0.40    0.90
   5   3   2   -0.40    1.80
  -5  -3   2    0.10    1.20
  -5  -3   2    0.60    1.00
  -5   3  -2   -0.10    1.90
   5   3   2    1.90    1.90
   5  -3  -2   -0.10    1.30
  -5  -3   2    1.40    0.90
  -5   3  -2   -0.20    1.70
   5   3  -2    2.70    1.80
  -5   3   2    1.90    2.20
   5   3  -2   -0.20    1.90
  -5   3   2   -0.10    1.50
   5  -3   2    0.30    1.50
   5   3  -2    0.00    1.60
   5  -3   2   -1.90    1.40
  -5   3   2    1.20    2.00
   5  -3   2   -0.30    1.60
  -5  -3  -2    0.70    0.90
  -5   3   2    1.50    1.00
  -5  -3  -2    0.40    0.70
   5  -4  -2  211.88   14.10
   5  -4  -2  184.38   13.90
   5   4   2  191.68   14.50
   5   4   2  226.28   15.90
  -5   4  -2  207.48   14.20
   5  -4  -2  191.38   13.30
  -5  -4   2  179.98   11.60
  -5   4  -2  196.88   12.70
   5  -4  -2  217.18   13.20
  -5  -4   2  181.78   11.80
  -5   4  -2  212.38   14.00
  -5  -4   2  203.48   12.40
  -5   4  -2  200.08   15.30
   5   4   2  227.48   12.10
   5   4  -2  208.08   15.30
   5  -4   2  215.38   14.00
   5   4  -2  204.28   14.20
  -5   4   2  199.38   14.00
  -5  -4  -2  192.78   11.90
  -5   4   2  207.78   13.90
  -5  -4  -2  175.28   11.50
   5  -4   2  200.48   14.10
  -5   4   2  168.38   14.60
  -5   4   2  186.88   12.50
  -5  -4  -2  185.18   11.70
   5  -4   2  183.58   13.30
  -5   5  -2    5.60    3.60
  -5   5  -2    5.70    2.60
   5  -5  -2    5.20    3.20
  -5   5  -2    1.30    2.40
   5   5   2    1.90    2.40
   5  -5  -2    4.40    3.10
   5   5   2    5.90    3.00
  -5  -5   2    5.50    2.40
  -5   5  -2    4.40    2.70
   5  -5  -2    3.70    2.00
   5  -5  -2    7.00    3.40
  -5   5   2    5.40    2.50
   5   5  -2    2.80    2.00
   5   5  -2    7.10    3.40
  -5  -5  -2    4.30    2.30
   5  -5   2    7.50    2.60
   5  -5   2    7.90    3.70
  -5   5   2    2.00    1.90
  -5   5   2    3.40    2.80
   5  -5   2    4.40    2.90
  -5   5   2    5.00    3.50
  -5   5   2    7.10    3.20
   5   6   2   60.49    8.90
  -5   6  -2   68.49    9.30
   5   6   2   78.69    9.40
  -5   6  -2   58.89    8.00
  -5   6  -2   59.19    7.20
   5  -6  -2   68.99    8.60
   5  -6  -2   79.59    9.00
  -5  -6   2   63.09    7.20
   5  -6  -2   76.29    8.60
   5  -6   2   71.09    8.60
  -5   6   2   56.19    8.60
   5  -6   2   64.69    8.10
  -5   6   2   59.29    7.90
  -5  -6  -2   66.29    7.20
  -5   6   2   59.29    7.10
   5   6  -2   79.19    8.90
   5   6  -2   71.19    9.50
   5   7   2    4.50    3.50
  -5   7  -2    0.00    2.90
   5   7   2    3.60    3.40
  -5   7  -2    5.60    4.00
  -5  -7   2    8.10    3.50
   5   7  -2    4.70    3.50
  -5   7   2    0.40    2.80
  -5  -7  -2   11.30    3.80
   5   7  -2    4.40    1.20
  -5   7   2    2.80    3.70
   5   7  -2    9.70    4.70
  -5   8  -2   39.10    8.40
  -5   8  -2   35.60    9.20
   5   8   2   37.50    7.10
  -5  -8   2   50.59    7.40
   5   8   2   28.90    8.50
  -5   8   2   26.10    6.90
  -5   8   2   49.60   11.00
  -5  -8  -2   43.40    7.30
   5   8  -2   31.60    9.00
   5   8  -2   33.90    7.80
  -5   9  -2    3.10    4.00
  -5  -9   2   10.00    4.90
   5   9   2    0.90    3.60
   5   9   2    5.50    3.50
  -5   9  -2    7.60    5.70
  -5  -9  -2    4.90    4.00
  -5   9   2   11.10    5.30
  -5  -9  -2   10.00    7.60
   5   9  -2   14.10    5.70
  -5   9   2    8.00    4.50
   5   9  -2    2.40    3.70
  -5  10  -2   62.59    8.60
   5  10   2   93.69   12.30
  -5 -10   2   50.69    9.00
  -5  10  -2   54.29   10.10
   5  10   2   37.30    9.40
  -5  10   2   66.19    9.20
   5  10  -2   47.60   11.30
  -5  10   2   42.30   12.20
  -5 -10  -2   57.89    9.60
  -5 -10  -2   83.59   14.40
  -6   0  -2  200.68   10.80
  -6   0   2  189.48   12.70
  -6   0  -2  190.58   13.10
  -6   0   2  192.48   10.90
   6   0  -2  209.18   11.40
  -6   0   2  195.48   10.80
   6   0   2  218.28   11.60
  -6   0  -2  202.48   11.60
   6   0  -2  212.98   13.80
   6   0   2  212.58   13.40
   6   0   2  195.08   13.50
   6   1   2   35.50    4.70
   6   1   2   32.20    4.40
   6  -1  -2   36.80    3.60
   6  -1  -2   27.50    4.60
  -6  -1   2   33.20    4.10
  -6   1  -2   33.70    3.70
   6  -1  -2   41.10    3.60
   6   1   2   38.40    4.40
  -6   1  -2   30.30    4.50
  -6   1   2   29.30    4.20
   6   1  -2   34.50    4.10
  -6   1   2   38.20    3.90
   6  -1   2   30.90    4.60
   6  -1   2   43.60    3.60
   6  -1   2   42.70    3.70
   6   1  -2   38.00    5.10
   6   1  -2   44.60    4.60
  -6   2  -2   12.10    3.70
   6   2   2   10.60    3.20
   6  -2  -2    8.80    3.10
  -6   2  -2   12.60    3.10
   6   2   2   10.70    3.50
  -6  -2   2   13.40    3.30
  -6   2  -2    7.50    2.30
   6  -2  -2   10.90    2.80
   6   2   2    9.70    2.90
  -6   2   2   18.40    3.70
   6  -2   2    9.70    3.40
  -6   2   2   12.20    3.90
   6   2  -2   12.10    3.70
   6   2  -2   13.80    3.30
  -6   2   2   12.80    3.10
   6  -2   2   11.10    2.80
   6   2  -2   11.50    3.10
   6   3   2   10.70    3.70
   6  -3  -2    7.90    2.80
   6   3   2   10.30    3.40
  -6  -3   2    9.10    1.60
  -6   3  -2    7.10    2.80
  -6   3  -2    9.60    3.80
  -6   3  -2   11.70    2.20
   6  -3  -2   10.40    1.90
   6   3   2   10.90    2.90
  -6  -3   2   10.10    2.90
  -6   3  -2   13.60    3.40
   6  -3  -2   10.50    3.10
   6  -3  -2   16.00    4.10
  -6  -3   2    8.80    1.50
  -6   3   2    6.30    2.80
  -6  -3  -2    9.60    1.40
  -6   3   2   10.10    3.20
   6   3  -2   13.10    3.30
  -6   3   2    7.80    3.80
   6   3  -2    9.00    3.00
   6  -3   2   11.20    3.60
   6  -3   2   10.40    3.10
   6  -3   2    9.00    2.80
  -6  -3  -2    8.70    1.40
   6   3  -2   13.60    4.00
  -6  -4   2   81.99    6.50
   6   4   2   98.89    7.30
  -6  -4   2   79.09    7.20
  -6   4  -2  106.59   10.40
  -6  -4   2   85.69    6.30
   6  -4  -2  103.39    7.70
   6  -4  -2   83.79    8.40
  -6   4  -2  100.49    8.90
   6   4   2   94.69    9.20
   6  -4  -2   96.39    8.70
   6   4   2  106.59   10.20
  -6   4  -2   88.89    7.00
  -6   4  -2   91.09    8.70
  -6  -4  -2   84.69    7.10
   6  -4   2  101.29    8.60
  -6  -4  -2   84.79    6.20
  -6   4   2   88.79    6.90
  -6   4   2   94.69    8.80
   6   4  -2  102.39    9.00
  -6  -4  -2   84.39    6.40
   6  -4   2  100.79    8.90
  -6   4   2   74.89    9.10
   6   4  -2  105.49   10.00
  -6   4   2   92.29    8.60
   6  -4   2   98.19    8.70
  -6   5  -2   31.10    4.20
  -6   5  -2   23.00    6.40
  -6   5  -2   31.60    5.20
   6  -5  -2   26.50    4.90
   6  -5  -2   24.80    4.20
  -6   5  -2   26.60    5.70
   6  -5  -2   37.50    7.00
  -6  -5   2   26.60    3.90
   6  -5  -2   22.50    5.40
   6   5   2   28.60    5.20
   6   5   2   21.10    6.10
  -6   5   2   26.80    5.80
  -6  -5  -2   21.50    3.70
   6  -5   2   34.00    6.80
   6   5  -2   35.10    5.50
  -6   5   2   26.10    6.90
  -6   5   2   24.10    3.90
  -6   5   2   34.20    5.50
   6   5  -2   18.40    5.70
   6  -5   2   31.10    6.50
  -6   5   2   26.80    4.50
   6  -5   2   22.60    4.30
   6   6   2   31.00    7.10
   6   6   2   39.70    8.90
   6  -6  -2   38.40    6.70
  -6   6  -2   34.80    8.40
  -6  -6   2   33.80    5.30
  -6   6  -2   30.50    6.90
  -6   6   2   38.10    6.60
  -6  -6  -2   38.10    5.50
   6  -6   2   37.20    6.50
   6   6  -2   37.50    6.30
  -6   6   2   44.00    7.80
   6   6  -2   29.40    7.50
  -6  -7   2   33.20    5.80
   6   7   2   38.70    6.80
  -6   7  -2   39.60    7.90
   6   7   2   36.50    9.30
  -6   7  -2   38.60    9.50
   6   7  -2   34.50    6.40
  -6  -7  -2   23.20    5.70
  -6   7   2   43.30    8.90
   6   7  -2   23.00    7.50
  -6   7   2   32.30    8.80
  -6  -8   2    1.60    3.10
   6   8   2   -0.90    3.10
   6   8   2    4.00    3.00
  -6   8  -2    0.70    2.90
  -6   8  -2   -1.40    3.00
  -6   8   2   11.60    4.40
  -6  -8  -2    0.00    3.00
   6   8  -2   -2.90    2.30
   6   8  -2   -3.30    3.30
  -6   8   2    1.80    3.20
  -6   9  -2    0.20    3.20
   6   9   2   -0.80    2.50
  -6   9  -2   -3.00    3.10
  -6  -9   2    2.20    4.10
   6   9   2    2.40    2.60
  -6   9   2   -0.70    2.90
  -6   9   2   -3.20    3.30
  -6  -9  -2    2.90    3.60
   6   9  -2    1.40    4.20
   6   9  -2    3.10    3.70
  -6  -9  -2    1.20    5.70
  -6  10  -2   12.20    4.20
   6  10   2    0.10    3.70
  -6  10  -2    6.00    4.40
  -6 -10   2    1.30    3.60
   6  10   2   10.90    4.80
  -6 -10  -2    3.40    4.30
   6  10  -2    3.80    4.00
  -6  10   2    7.20    4.60
  -6 -10  -2    6.70    6.00
  -6  10   2    0.00    2.30
   7   0  -2 2815.52  127.69
   7   0   2 2686.73  130.79
  -7   0  -2 2595.34  126.89
  -7   0  -2 2689.33  127.89
   7   0  -2 2397.76  130.29
   7   0   2 2835.72  127.89
  -7   0   2 2605.74  126.99
  -7   0   2 2687.43  127.19
  -7   0  -2 2620.94  130.39
   7  -1  -2  346.07   22.00
  -7  -1   2  378.66   21.40
   7  -1  -2  404.06   19.40
   7   1   2  365.76   21.50
  -7   1  -2  332.87   21.80
   7  -1  -2  386.16   19.40
   7   1   2  362.96   20.50
  -7   1  -2  364.56   19.70
   7   1   2  383.96   22.00
   7   1  -2  361.36   21.80
  -7   1   2  339.87   19.60
  -7   1   2  306.37   21.10
   7  -1   2  410.16   19.40
   7  -1   2  332.27   21.80
   7   1  -2  349.47   20.40
  -7  -1  -2  344.67   21.70
   7  -1   2  358.86   19.10
   7   1  -2  362.16   20.90
   7   2   2  387.66   23.50
   7  -2  -2  395.66   24.20
   7  -2  -2  376.86   21.90
   7   2   2  399.16   23.40
  -7   2  -2  396.16   22.30
  -7  -2   2  375.06   23.40
   7   2   2  434.16   23.60
  -7   2  -2  367.76   24.10
   7   2  -2  419.16   23.50
   7   2  -2  442.16   23.90
   7   2  -2  404.16   22.90
  -7   2   2  431.36   24.20
   7  -2   2  392.66   24.10
  -7   2   2  388.36   22.30
   7  -2   2  379.46   21.80
  -7   2   2  370.36   23.90
  -7   3  -2    0.70    0.90
  -7  -3   2    1.90    0.80
   7   3   2    1.00    1.60
  -7  -3   2    0.70    1.50
  -7   3  -2    2.30    2.50
   7   3   2    0.10    2.00
   7  -3  -2   -0.40    1.60
   7  -3  -2    0.70    0.90
  -7   3  -2    2.10    2.00
  -7  -3   2    2.00    0.70
  -7   3  -2    0.80    2.10
   7  -3  -2   -0.30    1.60
   7   3   2    3.60    2.60
   7  -3  -2    3.30    2.40
  -7  -3  -2    2.20    0.70
   7   3  -2    3.70    2.40
   7  -3   2    2.00    2.10
   7   3  -2   -0.50    1.70
   7   3  -2    3.60    2.70
  -7   3   2    1.50    1.80
  -7   3   2   -0.70    1.80
  -7   3   2    2.30    2.20
   7  -3   2    2.70    1.90
   7  -3   2    1.40    2.10
   7  -4  -2   75.99    8.00
  -7   4  -2   68.49    7.70
  -7   4  -2  101.49    8.80
  -7  -4   2   69.29    5.40
   7   4   2   75.09    8.20
  -7  -4   2   65.39    5.50
   7  -4  -2   88.49    6.30
   7  -4  -2   90.59    8.20
   7  -4  -2   75.99    7.90
   7   4   2   73.19    8.70
  -7   4  -2   79.49    6.50
   7   4   2   81.79    7.00
  -7   4  -2   83.29    9.60
  -7  -4   2   74.89    7.10
   7   4  -2   88.29    8.50
  -7   4   2   83.39    8.20
  -7  -4  -2   70.69    5.30
  -7   4   2   77.09    6.80
  -7  -4  -2   75.79    7.00
  -7  -4  -2   67.79    5.40
  -7   4   2   81.89    9.30
   7  -4   2   74.29    7.60
   7   4  -2   78.89    8.80
   7  -4   2   66.79    7.60
   7  -4   2   81.99    8.30
  -7   4   2   75.79    8.00
   7  -5  -2    1.10    2.00
   7   5   2    5.80    3.30
   7  -5  -2    3.70    2.90
  -7   5  -2    8.20    4.30
  -7  -5   2    6.90    2.60
  -7   5  -2    2.80    3.30
  -7   5  -2    9.90    3.60
   7   5   2    2.10    3.00
   7   5  -2    3.10    3.10
  -7   5   2    3.10    3.10
   7   5  -2    0.50    2.20
  -7   5   2   12.20    5.10
   7  -5   2    4.50    3.00
  -7   5   2    7.30    3.40
  -7   5   2    3.90    2.90
  -7  -5  -2    4.20    2.10
   7  -5   2    4.20    2.20
   7   6   2   31.00    8.10
  -7   6  -2   44.20    7.20
  -7  -6   2   44.30    5.70
   7  -6  -2   44.60    7.30
  -7   6  -2   46.60    8.20
   7   6   2   37.20    6.80
   7   6  -2   50.89    8.30
  -7   6   2   42.50    6.90
   7   6  -2   44.00    6.90
  -7   6   2   46.70   10.10
   7  -6   2   37.50    7.90
  -7  -6  -2   54.09    6.00
  -7   7  -2    0.10    3.00
   7   7   2   -1.80    2.70
   7   7   2    1.10    2.50
  -7   7  -2   -1.90    2.20
  -7  -7   2   -1.90    2.00
   7   7  -2   -0.50    2.50
  -7  -7  -2    4.30    2.70
  -7   7   2    2.20    3.20
  -7   7   2   -0.30    2.80
   7   7  -2   -0.70    1.90
   7   8   2   34.90    8.70
  -7  -8   2   38.70    6.70
   7   8   2   51.09   11.70
  -7   8  -2   49.40   11.30
  -7   8  -2   48.70    8.30
  -7   8   2   52.09   10.00
   7   8  -2   43.90    8.00
  -7   8   2   33.60    9.80
  -7  -8  -2   52.29    7.50
   7   8  -2   49.00    9.30
  -7   9  -2    0.00    3.00
   7   9   2    1.30    3.60
  -7  -9   2    1.30    3.40
   7   9   2    4.30    3.40
  -7   9  -2    1.50    4.30
  -7  -9  -2    3.20    3.20
  -7   9   2    9.00    4.60
  -7   9   2    3.90    4.20
  -7  -9  -2    5.00    6.50
   7   9  -2    0.80    3.10
   7  10   2    2.70    5.70
   7  10   2   30.50    9.90
  -7 -10   2   15.20    5.00
  -7  10  -2   25.80    6.60
  -7  10  -2   13.20    6.10
  -7 -10  -2   34.90   11.80
  -7 -10  -2   12.20    4.50
  -7  10   2    6.20    4.50
   7  10  -2   23.30    8.00
  -7  10   2   21.70    5.70
  -8   0  -2 1962.90  102.09
  -8   0   2 1961.70   98.59
  -8   0   2 1991.50   98.39
   8   0  -2 2217.38  103.19
  -8   0   2 2036.40  101.79
  -8   0  -2 2091.19   99.49
   8   0   2 2124.59   99.29
   8   0   2 1986.90  102.39
  -8   0  -2 1958.80   98.29
   8   0  -2 2170.98   99.19
  -8  -1   2  107.29    5.90
  -8  -1   2  111.59    5.90
   8   1   2  111.99    9.80
   8   1   2  107.99    9.50
   8   1   2  128.59    8.90
   8  -1  -2  119.09    7.30
  -8  -1   2   95.59    8.90
  -8   1  -2   99.09    7.70
   8  -1  -2   96.49    9.70
   8  -1  -2  116.39    7.30
  -8   1  -2  101.29    9.80
   8  -1   2  124.69    7.30
   8   1  -2  118.09    8.60
   8   1  -2  117.09    9.10
  -8   1   2  111.09    8.00
   8  -1   2   94.79    9.60
   8   1  -2  139.39   10.60
  -8  -1  -2  113.89   10.00
  -8   1   2   94.49    9.20
   8  -1   2  110.79    7.10
   8  -2  -2  128.99   11.40
  -8  -2   2  129.29   11.10
   8   2   2  134.29   10.70
  -8   2  -2  141.09   10.00
   8  -2  -2  121.99    9.10
   8   2   2  138.29   10.60
   8   2   2  124.69   10.60
  -8   2  -2  118.59   11.10
   8  -2   2  115.29    8.90
   8   2  -2  146.59   10.90
   8   2  -2  139.19   10.40
   8  -2   2  126.49   11.20
   8   2  -2  129.99   10.80
  -8   2   2  140.49   10.00
  -8   2   2  135.49   11.50
   8   3   2   62.19    7.30
   8   3   2   64.69    6.70
  -8  -3   2   51.49    6.40
  -8  -3   2   54.39    3.30
  -8   3  -2   53.89    7.60
  -8   3  -2   60.49    6.40
  -8   3  -2   66.49    6.80
   8   3   2   72.29    7.50
   8  -3  -2   58.19    7.10
   8  -3  -2   51.59    6.00
  -8   3   2   64.59    8.00
  -8   3   2   63.19    6.60
  -8   3   2   54.69    6.20
   8  -3   2   47.60    5.80
   8   3  -2   61.09    7.10
   8  -3   2   45.80    6.70
   8   3  -2   58.29    6.50
   8   3  -2   59.99    6.70
  -8   4  -2   -2.60    1.90
   8  -4  -2   -0.90    1.60
  -8  -4   2    0.20    1.10
  -8   4  -2   -1.60    1.30
  -8  -4   2    0.10    1.10
   8  -4  -2   -1.30    1.70
   8   4   2    2.20    2.20
  -8  -4   2    0.50    1.60
  -8   4  -2    0.00    2.00
   8   4   2   -1.60    1.20
   8   4   2    0.90    2.10
   8  -4   2    1.10    2.10
  -8  -4  -2   -1.10    0.80
   8   4  -2    1.80    2.00
   8   4  -2    2.50    2.50
  -8   4   2    2.10    2.00
  -8   4   2    2.50    2.60
   8  -4   2    0.20    2.00
  -8  -4  -2    0.10    1.00
   8   4  -2   -1.30    1.70
  -8   4   2    0.50    2.70
  -8  -4  -2   -0.10    1.40
   8  -5  -2    2.40    2.20
  -8   5  -2   -3.60    1.50
   8  -5  -2   -1.80    2.20
  -8   5  -2    3.70    2.50
  -8  -5   2    1.10    1.70
   8   5   2   -2.00    1.80
  -8   5  -2   -2.40    2.10
   8   5   2   -2.00    2.20
   8  -5   2   -0.10    2.30
  -8   5   2   -2.50    1.80
  -8   5   2   -3.40    1.90
  -8  -5  -2    0.00    1.50
   8  -5   2    1.30    2.10
   8   5  -2   -2.30    1.90
  -8   5   2   -0.90    2.70
   8   5  -2    1.20    2.70
  -8   5   2   -0.70    2.20
  -8   6  -2    0.20    3.50
   8   6   2    0.80    2.70
   8  -6  -2    1.20    3.40
  -8   6  -2    4.30    3.40
   8   6   2    0.70    2.20
  -8  -6   2   -1.00    1.70
   8  -6   2    3.20    3.70
   8   6  -2    1.20    2.50
   8   6  -2   -0.40    2.50
  -8  -6  -2    3.50    2.40
  -8   6   2   -1.00    2.40
  -8   6   2   -1.50    2.20
  -8   7  -2   16.90    6.40
  -8  -7   2   21.80    5.30
   8   7   2   26.20    7.20
  -8   7  -2   28.70    8.70
   8   7   2    6.30    5.00
   8  -7  -2   28.10    7.40
  -8  -7  -2   14.00    4.70
   8   7  -2   33.70    8.90
  -8   7   2   27.60    8.90
   8  -7   2   29.00    6.90
  -8   7   2   29.80    7.40
   8   7  -2   24.10    6.50
   8   8   2   -2.00    2.90
  -8   8  -2    2.90    3.70
  -8   8  -2    4.20    4.40
   8   8   2    8.10    4.70
  -8  -8   2    6.60    3.60
   8   8  -2    2.40    3.40
  -8  -8  -2    2.10    3.10
   8   8  -2    1.40    3.50
  -8   8   2    3.50    2.70
  -8   8   2    0.70    3.30
  -8   9  -2    2.60    3.60
  -8  -9   2    1.10    3.10
  -8   9  -2    4.10    3.10
   8   9   2    3.00    2.70
   8   9   2   -5.60    2.40
  -8   9   2    0.80    3.80
  -8  -9  -2   -1.90    5.30
  -8  -9  -2    4.40    4.00
  -8   9   2   -2.30    2.50
   8   9  -2    6.20    3.60
  -8  10  -2    5.40    4.30
  -8 -10   2    1.00    3.30
  -8  10  -2    4.30    3.10
   8  10   2    9.20    3.70
  -8  10   2   -0.60    3.40
   8  10  -2    3.30    3.70
  -8 -10  -2    9.10    3.80
  -8  10   2    5.00    3.30
  -8 -10  -2    1.40    4.90
  -9   0  -2  285.77   19.50
  -9   0   2  253.37   18.40
  -9   0   2  278.87   15.90
  -9   0   2  301.77   16.20
   9   0   2  302.97   20.00
   9   0  -2  306.37   20.10
  -9   0  -2  276.17   15.80
   9   0  -2  329.27   16.80
  -9   0  -2  288.67   16.80
   9   0   2  305.97   16.80
  -9   0  -2  296.37   16.00
   9   1   2  480.05   28.20
  -9   1  -2  466.45   25.70
  -9  -1   2  456.35   23.80
  -9   1  -2  466.65   28.90
   9  -1  -2  525.15   24.90
  -9   1  -2  497.15   24.20
   9  -1  -2  477.85   29.40
   9  -1  -2  533.85   24.20
  -9  -1   2  444.06   27.60
   9   1   2  509.45   27.00
   9   1   2  480.05   28.70
  -9  -1   2  466.45   23.70
  -9   1  -2  466.85   25.70
   9  -1  -2  471.25   24.70
   9  -1   2  503.05   24.70
  -9  -1  -2  443.46   23.30
   9   1  -2  451.45   28.60
   9  -1   2  487.75   24.60
   9   1  -2  523.15   26.90
  -9   1   2  431.96   28.10
  -9   1   2  522.05   26.20
   9  -1   2  447.36   28.80
   9   1  -2  482.85   27.60
  -9  -1  -2  471.75   28.80
  -9   2  -2  249.97   15.40
   9   2   2  247.48   16.80
  -9  -2   2  238.38   16.40
   9  -2  -2  201.38   16.70
   9   2   2  250.97   16.90
   9  -2  -2  216.98   14.30
  -9   2  -2  221.88   17.30
   9  -2  -2  282.17   15.10
   9   2   2  253.67   16.40
  -9  -2   2  221.78   16.80
  -9   2   2  234.58   15.20
   9  -2   2  214.38   16.90
   9   2  -2  240.48   16.80
  -9   2   2  228.08   17.10
   9   2  -2  262.07   16.30
   9  -2   2  275.77   14.90
   9   2  -2  229.68   15.90
   9  -2   2  206.28   14.10
   9   3   2   89.69    8.60
   9  -3  -2   78.69    9.00
  -9   3  -2   87.89    8.30
  -9   3  -2   63.59    8.80
  -9  -3   2   80.09    8.60
   9   3   2   92.39    9.20
   9   3   2   97.69    9.30
   9  -3  -2   77.79    7.70
   9   3  -2   89.89    8.50
   9  -3   2   84.19    7.80
   9   3  -2  100.29    9.10
   9   3  -2  104.89    9.60
  -9   3   2   83.99    8.20
  -9   3   2   74.09    9.10
   9  -3   2   87.59    9.40
   9  -4  -2  392.26   26.00
  -9   4  -2  398.76   27.60
  -9  -4   2  394.06   20.70
   9  -4  -2  382.66   24.40
  -9  -4   2  393.16   20.80
  -9  -4   2  397.56   25.00
   9   4   2  430.36   26.40
   9   4   2  426.76   24.70
  -9   4  -2  411.16   25.00
   9   4   2  391.86   26.40
  -9  -4  -2  390.16   24.70
  -9  -4  -2  404.66   20.50
   9  -4   2  405.16   26.20
  -9   4   2  423.76   25.30
   9   4  -2  401.86   25.40
   9   4  -2  437.16   26.90
  -9   4   2  386.26   27.00
   9   4  -2  428.06   25.00
   9  -4   2  380.66   24.40
  -9  -4  -2  387.76   20.50
  -9   5  -2  637.84   36.60
   9   5   2  574.14   37.90
   9   5   2  645.34   38.10
  -9   5  -2  659.43   40.20
   9  -5  -2  661.13   36.80
  -9  -5   2  586.44   32.40
   9  -5  -2  596.14   36.80
   9   5  -2  581.64   37.80
  -9   5   2  718.83   38.40
  -9   5   2  665.73   36.90
  -9   5   2  602.04   39.10
   9  -5   2  584.74   36.80
  -9  -5  -2  619.64   32.30
   9   5  -2  614.44   36.90
   9  -5   2  601.54   36.20
   9  -6  -2   66.29    9.00
   9   6   2   68.49   10.40
   9   6   2   69.89    9.40
  -9   6  -2   61.19   10.10
  -9  -6   2   78.19    7.40
   9   6  -2   63.09    9.70
   9  -6   2   79.29    9.50
   9   6  -2   73.09    9.30
  -9  -6  -2   67.69    6.90
  -9   6   2   85.39   11.60
   9   7   2   76.19   10.70
   9  -7  -2  111.09   12.20
  -9  -7   2  102.69    9.40
  -9   7  -2   93.39   12.80
   9   7   2   79.79   11.70
   9   7  -2  104.39   12.90
   9  -7   2  111.59   12.00
  -9  -7  -2  107.19    9.70
  -9   7   2   97.09   13.00
   9   7  -2   97.39   11.20
   9   8   2    5.40    3.70
  -9  -8   2    3.70    2.40
  -9   8  -2    2.80    4.30
   9   8   2    1.80    3.30
  -9   8   2    5.00    4.70
   9   8  -2   -1.90    2.80
  -9  -8  -2   -5.30    1.80
  -9   9  -2   32.30   10.20
   9   9   2   17.30    6.40
  -9  -9   2   25.20    7.00
   9   9  -2   35.50    9.10
  -9  -9  -2   17.80    6.10
  -9   9   2   19.10    8.60
  -9  -9  -2   23.00    9.70
 -10   0   2  304.87   17.30
  10   0  -2  314.07   21.50
  10   0   2  326.57   21.70
  10   0   2  351.06   18.20
 -10   0  -2  295.87   17.10
 -10   0   2  281.97   17.10
  10   0  -2  350.16   18.00
 -10   0   2  313.27   20.70
 -10   0  -2  325.47   18.20
 -10   0  -2  296.47   17.10
 -10   0  -2  307.87   21.10
  10   1   2    8.20    3.80
 -10   1  -2    7.10    3.40
 -10  -1   2   11.30    1.70
  10  -1  -2   11.00    2.10
  10  -1  -2    4.10    3.10
 -10   1  -2   12.80    3.10
 -10  -1   2    8.90    3.40
  10  -1  -2   11.20    1.90
  10   1   2    8.50    3.30
 -10  -1   2    7.50    1.60
  10   1   2    6.50    2.80
 -10   1   2   13.60    3.30
 -10   1   2   10.70    4.00
  10  -1   2   12.20    1.70
 -10  -1  -2    5.80    3.00
 -10  -1  -2    8.20    1.50
  10   1  -2    9.10    2.90
  10   1  -2    5.60    2.80
 -10  -1  -2   13.00    4.10
  10   1  -2    4.40    3.20
 -10  -1  -2    8.40    1.60
  10  -1   2    8.70    3.60
  10  -1   2   12.90    1.90
 -10   2  -2    7.60    2.90
  10   2   2    6.60    3.40
  10   2   2   10.60    3.60
  10  -2  -2   11.00    4.20
 -10   2  -2   10.60    4.40
  10   2   2    7.80    3.60
  10  -2  -2    8.30    2.50
 -10  -2   2    7.30    3.20
 -10  -2   2    9.00    4.10
  10   2  -2    6.70    3.10
  10   2  -2   12.90    4.30
 -10  -2  -2   13.70    4.50
  10  -2   2    9.20    2.60
  10  -2   2    6.70    3.70
 -10   2   2    7.70    3.10
 -10   2   2    6.80    3.60
  10   2  -2    9.50    3.40
  10  -3  -2   31.80    6.00
  10   3   2   21.30    5.50
 -10   3  -2   23.80    6.50
 -10  -3   2   23.60    5.60
  10   3   2   22.70    5.60
  10   3   2   27.50    5.10
 -10   3  -2   30.40    6.00
  10  -3  -2   26.10    5.10
  10   3  -2   23.60    5.30
  10  -3   2   25.00    4.40
  10   3  -2   20.90    5.20
 -10   3   2   26.80    5.40
  10   3  -2   30.50    6.70
  10  -3   2   24.30    6.00
 -10   3   2   31.80    7.40
  10   4   2   66.59    8.20
  10   4   2   58.19    7.00
  10  -4  -2   62.09    7.30
 -10  -4   2   51.09    3.90
 -10   4  -2   50.19    8.50
 -10  -4   2   52.29    7.00
  10   4   2   62.59    8.30
 -10  -4   2   55.49    4.20
  10  -4  -2   58.39    8.20
 -10   4  -2   63.89    7.60
 -10  -4  -2   44.30    6.50
  10   4  -2   64.09    7.40
  10  -4   2   52.69    6.90
  10  -4   2   48.40    7.60
 -10   4   2   60.99    7.60
  10   4  -2   59.79    7.30
 -10  -4  -2   49.90    3.70
 -10  -4  -2   50.19    3.70
  10   4  -2   55.29    8.00
 -10   4   2   65.29    9.10
 -10   5  -2   88.49   11.50
 -10   5  -2   97.29   10.10
  10   5   2   72.49    9.90
  10   5   2   72.89    9.20
 -10  -5   2   78.29    6.40
  10  -5  -2   69.89    8.80
  10  -5  -2   74.79    9.40
 -10   5   2   87.49   11.30
  10   5  -2   63.69    9.30
 -10   5   2   71.69    9.10
  10   5  -2   84.39    9.50
  10  -5   2   84.59   10.10
  10  -5   2   71.89    9.10
 -10  -5  -2   79.39    6.20
 -10   5   2   56.29    9.50
  10  -6  -2  179.38   15.70
  10   6   2  157.78   16.20
 -10   6  -2  171.98   17.50
  10   6   2  168.18   15.60
 -10  -6   2  163.98   11.90
  10   6  -2  149.09   15.90
 -10   6   2  187.48   18.20
  10  -6   2  168.88   15.20
  10   6  -2  157.48   14.90
 -10  -6  -2  185.38   12.10
  10   7   2   38.10   10.50
  10  -7  -2   43.80    9.00
  10   7   2   30.50    7.70
 -10  -7   2   33.70    5.60
 -10   7  -2   48.50   11.80
 -10  -7  -2   40.00    6.00
  10  -7   2   52.69   10.30
  10   7  -2   31.70    8.50
 -10   7   2   39.20   10.10
 -10   8  -2    3.60    4.40
  10   8   2    3.10    3.70
 -10  -8   2    1.80    2.40
  10   8   2    9.40    3.50
  10  -8   2    1.70    5.40
  10   8  -2    0.10    3.70
 -10   8   2    1.90    2.90
 -10  -8  -2    2.10    2.90
 -10  -8  -2    4.10    4.80
 -10  -9   2   29.30    6.30
  10   9   2   26.60    9.30
 -10   9  -2   23.40    8.60
 -10  -9  -2   23.50   10.20
 -10  -9  -2   32.90    6.80
  10   9  -2   19.30    7.10
 -10   9   2   26.20    8.30
 -11   0   2   -1.10    1.80
 -11   0  -2    1.60    1.00
 -11   0   2    3.30    1.80
  11   0   2    4.00    2.90
  11   0  -2    1.80    1.20
  11   0  -2    1.30    2.40
 -11   0  -2    2.80    1.30
 -11   0  -2   -0.50    1.80
 -11   0  -2    1.60    1.50
 -11   0   2    1.90    1.30
  11   0   2    1.80    1.40
 -11  -1   2  147.39   13.80
 -11   1  -2  140.29   13.30
  11  -1  -2  178.68    8.90
 -11  -1   2  156.68    9.10
  11  -1  -2  128.89   13.10
  11   1   2  158.38   13.10
  11   1   2  166.48   13.90
 -11   1  -2  135.99   10.60
 -11  -1   2  146.09    9.20
  11   1   2  172.98   12.00
  11  -1  -2  161.38    8.80
 -11  -1   2  152.08   12.90
 -11  -1  -2  159.98   12.10
 -11  -1  -2  162.28   13.60
 -11   1   2  170.38   11.30
  11  -1   2  165.68    8.50
  11   1  -2  170.68   11.80
 -11  -1  -2  151.08    9.00
  11  -1   2  122.49   12.90
  11   1  -2  161.88   13.90
 -11  -1  -2  152.28    9.00
  11  -1   2  171.18    8.50
 -11   1   2  143.59   13.10
 -11   2  -2    0.30    2.20
  11  -2  -2    2.60    2.50
 -11  -2   2    1.20    1.70
 -11  -2   2    2.90    2.60
 -11   2  -2    1.70    2.50
  11   2   2   -2.10    1.80
  11   2   2    0.90    2.10
  11   2   2    0.40    1.60
  11  -2  -2    3.10    1.80
  11  -2   2   -0.50    1.40
 -11  -2  -2   -1.10    1.70
  11   2  -2   -1.30    2.00
 -11   2   2    2.10    2.40
  11   2  -2    3.30    2.20
 -11   2   2   -0.90    1.80
  11  -2   2    4.60    3.00
  11   2  -2   -4.50    1.20
 -11   3  -2  114.99   13.00
 -11  -3   2  126.49   12.40
  11  -3  -2  118.29   12.50
  11  -3  -2  129.19   10.40
  11   3   2  153.88   12.60
  11   3   2  128.19   11.70
  11   3   2  133.99   12.10
 -11   3  -2  150.28   11.80
  11   3  -2  129.29   11.90
  11   3  -2  127.99   11.40
  11  -3   2  132.19   10.40
  11  -3   2  121.29   12.60
 -11   3   2  142.19   11.50
 -11   3   2  118.99   12.80
  11   3  -2  142.19   12.40
 -11  -4   2   53.59    7.50
  11   4   2   40.40    6.90
  11   4   2   58.49    8.10
 -11   4  -2   55.29    7.50
 -11   4  -2   70.59    9.80
  11   4   2   59.89    7.40
  11  -4  -2   63.89    7.30
  11  -4  -2   55.89    8.50
 -11  -4   2   55.79    4.00
 -11  -4   2   48.20    3.70
  11   4  -2   50.39    7.60
 -11   4   2   67.29    9.50
  11   4  -2   55.69    7.30
 -11  -4  -2   45.80    7.10
 -11   4   2   53.89    7.60
  11  -4   2   55.69    8.30
  11   4  -2   52.09    7.20
 -11  -4  -2   47.10    3.30
  11  -4   2   58.49    7.10
 -11  -5   2  131.79    9.00
  11  -5  -2  150.68   14.20
 -11   5  -2  126.39   12.40
  11  -5  -2  127.89   12.20
  11   5   2  117.79   12.60
 -11   5  -2  137.09   15.20
  11   5   2  122.69   13.50
 -11   5   2  131.69   13.70
  11  -5   2  145.19   12.60
 -11   5   2  145.39   15.50
 -11   5   2  129.79   12.50
  11  -5   2  154.58   14.40
  11   5  -2  122.79   13.50
  11   5  -2  137.89   13.10
 -11  -5  -2  125.59    8.60
  11  -6  -2    2.20    3.50
  11   6   2    3.60    4.00
 -11   6  -2   10.20    5.50
  11   6   2    4.80    2.80
 -11  -6   2    2.10    2.20
  11   6  -2    3.70    3.10
 -11   6   2    2.60    3.70
  11   6  -2   -0.80    2.50
 -11  -6  -2    5.70    2.40
  11  -6   2    9.40    4.90
  11   7   2   80.79   10.60
 -11   7  -2   67.29   11.40
 -11  -7   2   73.29    7.70
  11   7   2   76.79   11.20
  11  -7  -2  104.49   11.70
 -11  -7  -2   78.49    7.80
  11   7  -2   63.29   10.40
 -11   7   2   75.49   12.40
  11  -7   2   67.99   10.20
  11   8   2    6.80    4.60
  11  -8  -2   -2.20    2.80
 -11  -8   2    1.30    2.20
 -11   8  -2    4.20    4.60
 -11  -8  -2    7.00    4.90
  11   8  -2    0.50    4.70
 -11   8   2   -0.10    3.30
 -11  -8  -2    2.50    2.30
  11  -8   2   -3.30    2.70
 -11  -9   2   75.89    8.90
 -11   9  -2   55.39   10.60
  11   9   2   52.79   12.50
 -11   9   2   75.49   11.70
  11   9  -2   66.09   11.00
 -11  -9  -2   65.69    7.80
 -11  -9  -2   54.49   14.40
 -12   0  -2   -2.50    1.80
 -12   0   2    1.50    2.00
 -12   0   2    0.20    1.60
  12   0   2    1.30    2.60
  12   0  -2    2.50    3.40
 -12   0  -2    1.00    1.50
  12   1   2    4.60    3.40
 -12  -1   2    0.90    2.50
 -12  -1   2    0.00    1.10
 -12   1  -2    1.60    1.80
 -12   1  -2    4.60    3.30
  12  -1  -2    2.50    2.90
 -12  -1   2   -1.70    1.90
  12   1   2    3.30    2.60
 -12  -1   2    0.80    1.20
  12   1   2    5.00    2.60
  12  -1   2    3.40    3.00
 -12  -1  -2    1.80    1.30
 -12  -1  -2    0.40    1.00
 -12   1   2    5.40    3.30
 -12  -1  -2    0.50    2.70
  12   1  -2    4.20    3.40
 -12  -1  -2   -5.00    1.60
 -12   1   2   -0.80    2.00
  12   1  -2    7.50    2.70
  12   2   2   26.50    6.40
 -12  -2   2   16.30    5.20
  12   2   2   29.90    5.10
  12   2   2   25.60    6.10
 -12  -2   2   18.90    6.10
  12  -2  -2   39.60    8.50
  12  -2  -2   28.80    3.80
 -12  -2   2   22.70    2.10
 -12   2  -2   29.40    5.00
 -12   2  -2   23.00    6.90
  12   2  -2   26.50    5.00
 -12  -2  -2   21.00    5.60
  12   2  -2   25.40    4.70
 -12  -2  -2   19.10    5.70
  12  -2   2   24.20    6.60
 -12   2   2   29.00    5.00
 -12   2   2   28.20    7.10
  12  -2   2   30.60    3.70
  12   2  -2   17.80    5.30
 -12  -3   2  225.48   18.30
  12  -3  -2  238.48   16.00
  12   3   2  258.47   18.80
 -12  -3   2  240.58   19.60
  12  -3  -2  250.07   20.10
  12   3   2  232.08   18.40
 -12   3  -2  250.77   20.60
  12   3   2  240.18   18.60
 -12   3  -2  275.37   18.00
  12   3  -2  252.67   18.30
  12   3  -2  232.78   18.40
  12  -3   2  242.38   16.00
  12  -3   2  284.87   20.90
 -12   3   2  248.78   17.50
  12   3  -2  258.37   18.70
 -12   3   2  266.67   20.70
 -12  -4   2   -0.10    0.70
  12  -4  -2    1.30    3.00
  12   4   2    4.80    2.90
  12   4   2    1.10    2.80
  12   4   2   -0.90    2.30
 -12   4  -2    3.10    4.10
 -12  -4   2    0.90    2.50
  12  -4  -2    2.70    2.50
 -12   4  -2   -0.10    2.40
 -12  -4   2    1.00    0.90
  12   4  -2    0.10    2.50
 -12   4   2   -5.40    1.80
  12  -4   2   -0.20    2.40
  12  -4   2    1.10    3.10
 -12   4   2    5.40    3.40
 -12  -4  -2   -7.00    3.10
  12   4  -2    8.90    4.00
 -12   4   2    2.40    3.10
  12   4  -2    2.50    2.80
  12   5   2   -2.40    2.00
  12   5   2    1.30    2.70
  12  -5  -2   -1.80    2.30
 -12  -5   2    0.00    1.00
 -12   5  -2    5.30    4.10
  12  -5  -2    0.30    2.40
 -12   5  -2    2.10    3.10
  12  -5   2    5.30    3.20
  12   5  -2    4.90    2.90
 -12   5   2   -0.50    2.70
  12   5  -2    2.10    2.90
 -12   5   2    0.70    3.10
  12  -5   2   -1.70    1.80
 -12  -5  -2    1.00    1.20
 -12   5   2   -2.00    3.50
  12  -6  -2   -4.10    2.80
 -12  -6   2    2.30    2.00
 -12   6  -2    5.30    4.60
  12   6   2    0.70    3.40
  12   6   2    4.10    3.20
 -12  -6  -2    2.10    2.00
  12  -6   2   -0.50    3.00
 -12   6   2   10.00    5.90
  12   6  -2    1.50    3.20
  12   7   2   -1.10    3.60
  12  -7  -2   -0.30    2.60
 -12  -7   2   -0.50    1.70
 -12   7  -2   -3.60    2.20
 -12   7   2    1.80    3.90
  12   7  -2   -4.90    2.80
 -12  -7  -2   -2.60    3.80
  12  -7   2    1.40    3.20
 -12  -7  -2   -1.60    1.80
 -12  -8   2    4.10    2.80
  12  -8  -2   12.80    4.70
  12   8   2   16.00    7.60
 -12   8  -2    3.20    4.40
 -12   8   2    5.80    4.00
  12   8  -2    9.60    5.90
 -12  -8  -2   14.60    7.90
 -12  -8  -2    8.30    3.30
  12  -8   2    9.00    4.80
 -12  -9   2    5.50    2.50
  12   9   2    3.40    3.80
 -12   9  -2   -2.80    2.80
 -12  -9  -2    9.80    5.90
  12   9  -2    5.40    4.10
 -12  -9  -2    8.40    2.70
 -12   9   2    4.60    3.40
  13   0  -2   82.59   10.50
 -13   0  -2   90.69    7.10
 -13   0   2   88.49    7.20
  13   0   2   73.59    9.80
 -13   0  -2   75.79    9.80
 -13   0   2   75.89    9.30
 -13  -1   2  353.86   25.30
  13   1   2  336.57   24.30
  13  -1  -2  344.37   24.90
 -13   1  -2  339.97   24.50
 -13   1  -2  341.57   20.30
 -13  -1   2  334.87   18.30
 -13  -1   2  317.47   23.10
 -13   1   2  331.77   20.20
  13   1  -2  335.17   24.20
 -13  -1  -2  357.36   18.30
  13  -1   2  324.17   24.30
 -13   1   2  329.87   23.80
 -13  -1  -2  298.07   23.20
 -13  -2   2    0.90    2.30
  13   2   2   -0.70    2.10
  13   2   2   -5.00    1.90
 -13  -2   2    0.20    1.00
 -13  -2   2    2.20    3.00
 -13   2  -2    2.20    2.50
  13  -2  -2    1.20    2.60
 -13  -2   2   -0.40    0.90
  13   2   2   -0.70    2.10
  13  -2  -2   -1.50    1.20
 -13   2  -2    1.50    3.00
  13  -2   2    0.60    1.40
 -13  -2  -2   -0.60    0.70
  13  -2   2    0.30    2.70
  13   2  -2    1.40    2.20
 -13   2   2   -2.20    1.80
  13   2  -2    0.20    2.00
  13   2  -2   -3.20    2.00
 -13  -2  -2    1.00    2.30
 -13  -2  -2    1.00    0.80
 -13  -2  -2   -5.60    2.00
 -13   2   2    2.60    3.60
 -13   3  -2   41.80    6.20
  13  -3  -2   35.80    5.00
 -13   3  -2   46.50   10.20
  13  -3  -2   29.30    8.40
  13   3   2   33.30    7.80
  13   3   2   39.60    8.30
 -13  -3   2   35.00    6.50
  13   3   2   36.70    6.50
 -13  -3   2   49.00   10.20
 -13   3   2   33.30    5.80
 -13  -3  -2   37.80    7.10
  13   3  -2   37.50    6.10
  13   3  -2   43.20    7.20
  13  -3   2   34.90    8.40
  13   3  -2   30.70    6.80
 -13  -3  -2   24.80    6.90
 -13  -3  -2   26.60    7.50
 -13   3   2   43.00    7.90
  13  -3   2   38.70    5.00
 -13   4  -2    2.20    3.60
  13  -4  -2    1.20    2.40
  13  -4  -2    1.30    3.60
  13   4   2    2.30    2.80
 -13   4  -2    2.60    3.60
  13   4   2    1.10    2.20
 -13  -4   2    6.10    4.00
 -13  -4   2    1.30    0.90
  13   4   2    2.90    3.40
  13   4  -2    4.00    3.20
  13  -4   2    2.30    3.30
 -13  -4  -2   -2.70    2.30
 -13   4   2   -4.10    2.00
  13  -4   2    3.00    2.90
  13   4  -2    2.20    3.40
  13   4  -2    3.90    3.60
 -13   4   2    3.30    3.60
 -13   4   2    5.90    4.10
 -13   5  -2   73.89   11.40
  13   5   2   33.50    7.90
 -13   5  -2   38.10    8.30
  13  -5  -2   48.70    7.40
  13   5   2   42.50    7.80
 -13  -5   2   50.29    4.40
  13  -5  -2   51.09    8.80
  13   5  -2   30.30    8.20
 -13   5   2   39.70    8.30
 -13   5   2   41.80    7.80
 -13   5   2   38.70   10.10
 -13  -5  -2   43.30    3.90
  13  -5   2   41.40    6.90
  13  -5   2   41.00    7.70
  13   6   2    5.10    4.20
  13  -6  -2    0.50    3.20
  13   6   2    4.90    3.20
 -13   6  -2   -5.40    2.50
 -13   6  -2    2.70    4.30
 -13  -6   2    1.80    1.80
 -13   6   2   -1.00    3.50
  13   6  -2   -1.50    3.30
  13  -6   2    1.00    3.20
 -13  -6  -2   -1.70    4.20
 -13  -6  -2    0.00    1.70
  13   7   2    2.90    4.40
 -13  -7   2    1.60    2.10
  13  -7  -2   -3.50    2.40
 -13   7  -2   -2.10    2.60
 -13  -7  -2   -4.90    1.50
  13   7  -2    4.20    4.40
  13  -7   2   -1.90    2.80
 -13   7   2   -0.60    3.30
 -13  -7  -2   -0.40    5.00
  13   8   2    5.50    5.10
 -13  -8   2    3.90    2.20
  13  -8  -2    4.40    3.10
 -13   8  -2    5.30    4.60
 -13   8   2    7.20    4.40
  13   8  -2   -5.10    3.40
 -13  -8  -2   -6.40    4.20
  13  -8   2    0.40    2.90
 -13  -8  -2    0.60    1.70
  13  -9  -2   16.90    5.50
  13  -9   2    6.00    3.70
 -14   0   2   55.79    5.80
 -14   0   2   41.50    7.50
 -14   0  -2   49.30    8.40
 -14   0   2   69.39   10.30
  14   0   2   46.50    8.10
 -14   0  -2   70.69    6.20
  14   0  -2   51.29    8.80
 -14  -1   2   43.10    4.50
 -14   1  -2   52.59    8.50
  14  -1  -2   56.59    8.90
 -14   1  -2   52.89    6.10
 -14  -1   2   39.20    6.90
  14   1   2   35.10    8.60
 -14  -1   2   45.80    8.40
 -14  -1  -2   40.80    4.30
 -14   1   2   51.39    8.20
  14   1  -2   43.30    7.50
 -14   1   2   35.90    8.70
  14  -1   2   45.80    8.10
 -14  -1  -2   37.90    7.00
 -14   1   2   40.60    5.70
 -14  -2   2   -1.80    3.10
 -14   2  -2    4.50    4.40
  14   2   2    3.30    2.80
  14  -2  -2    3.20    1.50
  14  -2  -2   -3.00    1.90
  14   2   2   -0.80    2.20
  14   2   2    1.30    2.60
 -14   2  -2   -2.30    2.00
 -14  -2   2    0.60    1.20
 -14  -2   2   -1.30    2.10
 -14   2   2    4.30    4.20
 -14   2   2    1.10    2.40
 -14   2   2   -0.80    2.20
 -14  -2  -2    3.50    1.30
  14  -2   2    3.60    3.70
  14  -2   2    1.80    1.30
  14   2  -2    2.70    3.00
 -14  -2  -2    2.60    3.10
  14   2  -2    5.50    3.60
  14   2  -2    1.50    2.50
  14   3   2   21.10    6.10
 -14   3  -2    5.20    4.50
  14  -3  -2   14.30    6.10
 -14  -3   2   11.60    4.20
 -14   3  -2   21.50    5.40
  14  -3  -2   18.30    3.90
 -14  -3   2   12.00    5.60
  14   3   2    7.90    4.30
  14   3   2   13.30    4.80
 -14  -3  -2   10.10    5.10
 -14  -3  -2   12.40    4.80
  14   3  -2   18.50    5.70
  14   3  -2    7.80    4.40
  14   3  -2   13.20    5.00
 -14   3   2    6.80    4.70
 -14  -3  -2   16.00    5.80
 -14   3   2   13.20    5.50
 -14   3   2   12.90    4.50
  14  -3   2    8.00    4.60
  14  -3   2   14.70    3.70
  14   4   2  106.39   11.20
  14  -4  -2  102.09    9.80
 -14  -4   2  105.69   12.00
  14   4   2   97.49   11.10
 -14   4  -2   85.79   10.30
  14  -4  -2   98.79   12.80
  14   4   2   82.39   10.90
 -14   4  -2   99.19   13.00
 -14   4   2   85.99   10.30
  14  -4   2  130.19   10.50
  14  -4   2   99.89   12.50
  14   4  -2   99.19   11.50
 -14  -4  -2  122.19   13.20
 -14   4   2  105.69   13.40
 -14   4   2  106.09   13.40
  14   4  -2   95.09   10.90
 -14  -4  -2  126.99   12.90
 -14  -4  -2  118.79   13.20
 -14  -5   2    4.60    1.90
  14  -5  -2   11.50    4.30
  14   5   2    8.70    4.50
 -14   5  -2    6.70    5.90
  14   5   2    0.30    3.20
 -14   5  -2    6.80    4.00
  14  -5  -2   12.20    4.80
 -14  -5  -2    9.10    1.90
  14  -5   2    9.60    4.20
 -14   5   2    9.70    5.70
 -14   5   2    9.60    4.50
  14  -5   2   17.40    6.00
 -14   5   2    1.20    3.50
  14   5  -2   15.60    6.20
 -14  -5  -2    8.60    5.30
  14   6   2   34.70    8.70
 -14   6  -2   24.90    8.90
 -14  -6   2   31.30    4.10
 -14   6  -2   11.20    5.70
 -14   6  -2   32.70    9.30
  14  -6  -2   21.60    6.40
  14   6  -2   40.60    9.90
 -14   6   2   19.40    7.70
  14  -6   2   36.20    7.90
 -14  -6  -2   31.40    9.60
 -14  -6  -2   28.20    3.70
 -14  -7   2   45.20    5.30
  14  -7  -2   34.30    7.90
 -14   7  -2   40.30   11.30
  14   7   2   29.20    9.10
  14  -7   2   41.70    8.90
  14   7  -2   38.40    9.50
 -14   7   2   40.80   10.60
 -14  -7  -2   43.20    5.00
 -14  -7  -2   57.19   13.20
 -14  -8   2    7.70    2.50
  14  -8  -2   13.60    5.10
 -14   8  -2    2.60    3.70
  14   8   2    9.90    5.20
  14  -8   2    1.10    2.90
 -14  -8  -2   11.50    2.90
 -14   8   2   23.60    7.80
  14   8  -2    5.50    3.60
 -14  -8  -2   14.10    8.20
 -15   0   2    2.40    3.20
 -15   0   2    2.40    2.20
  15   0   2    4.10    3.40
 -15   0   2   -0.80    3.20
 -15   0  -2    7.00    2.60
 -15   0  -2    8.40    4.10
  15   0  -2    2.10    3.20
  15   1   2   20.90    6.70
  15  -1  -2   18.20    6.60
 -15  -1   2   12.90    6.10
 -15  -1   2   11.80    2.90
 -15   1  -2    8.50    4.60
 -15   1  -2   17.00    4.30
 -15  -1   2   13.10    5.50
  15  -1   2   21.10    6.80
 -15   1   2   15.50    5.70
 -15  -1  -2   10.80    2.90
  15   1  -2    5.90    3.60
 -15   1   2   13.80    4.00
 -15  -1  -2   13.10    5.70
 -15   1   2    6.80    4.10
  15  -2  -2    2.00    1.00
 -15   2  -2    8.50    4.30
 -15  -2   2   -2.50    2.20
  15   2   2   -2.30    2.20
  15   2   2   10.40    4.70
 -15   2  -2    2.90    2.70
  15  -2  -2   -1.40    2.90
 -15  -2   2    2.40    1.30
 -15  -2   2    4.50    3.90
 -15  -2  -2    4.60    1.40
 -15   2   2    2.70    2.80
 -15   2   2    1.30    3.40
  15  -2   2    4.10    3.70
 -15   2   2    3.30    3.50
 -15  -2  -2    5.20    3.50
  15   2  -2    4.20    3.00
  15  -3  -2   13.10    3.40
  15   3   2    9.40    4.50
  15   3   2   13.20    4.70
 -15   3  -2    7.20    5.10
 -15  -3   2   10.40    5.20
  15   3   2   14.40    5.10
  15  -3  -2    6.70    5.10
 -15   3  -2   12.30    4.60
 -15   3   2   14.30    4.90
 -15  -3  -2   10.20    4.70
 -15   3   2    1.70    3.50
  15  -3   2   10.10    3.00
 -15   3   2    9.20    4.90
 -15  -3  -2   13.00    5.80
  15  -3   2   12.10    6.20
  15   3  -2   14.60    5.30
 -15  -3  -2   17.70    6.20
  15   3  -2    8.40    4.40
  15   3  -2    8.60    4.10
  15   4   2    0.30    2.70
 -15   4  -2    6.60    5.10
 -15  -4   2    0.80    2.80
  15   4   2    2.10    2.30
  15   4   2    5.80    3.70
  15  -4  -2    4.40    2.80
  15  -4  -2    1.60    3.40
 -15   4  -2    9.20    3.90
  15   4  -2   -3.20    2.40
 -15  -4  -2   -3.20    3.40
 -15   4   2    7.70    3.60
 -15   4   2    3.90    3.20
 -15  -4  -2    3.30    3.00
 -15   4   2    9.50    5.70
  15  -4   2    5.80    4.00
  15  -4   2    1.00    2.20
  15   4  -2    1.00    2.70
 -15  -4  -2    7.90    3.90
 -15   5  -2    5.50    3.50
 -15  -5   2   -1.40    0.90
  15  -5  -2   -2.40    2.00
  15  -5  -2    0.80    2.90
 -15   5  -2    3.70    3.20
  15   5   2   -2.00    3.30
 -15   5   2   -4.90    2.70
 -15  -5  -2   -1.50    4.10
  15   5  -2   -0.60    3.40
  15  -5   2    1.10    3.50
 -15   5   2   -0.80    2.90
  15  -5   2   -2.40    2.10
 -15   5   2    1.90    4.00
 -15   6  -2   43.40   10.20
 -15   6  -2   46.30   10.70
 -15   6  -2   60.09   10.70
  15  -6  -2   46.60    7.60
 -15  -6   2   42.20    4.60
  15   6   2   45.10    8.40
 -15   6   2   38.30   10.60
 -15  -6  -2   49.90    4.50
 -15  -6  -2   45.90   11.40
  15  -6   2   30.50    7.20
  15   6  -2   47.90   10.70
 -15  -7   2    6.60    2.20
 -15   7  -2   20.50    6.90
  15   7   2    7.90    5.30
  15  -7  -2   10.90    4.40
 -15   7   2    4.70    3.90
 -15  -7  -2   16.80    6.90
 -15  -7  -2   13.00    2.80
  15   7  -2    3.70    3.80
  15  -7   2   12.80    3.80
  15  -8  -2    4.00    2.60
 -15   8  -2   -2.00    3.10
 -15  -8   2    2.40    1.70
  15   8   2    0.70    3.40
 -15  -8   2    3.70    5.20
 -15  -8  -2    2.40    1.70
 -15  -8  -2   -8.00    4.00
  15   8  -2    4.50    3.70
 -15   8   2    1.40    3.50
  15  -8   2    0.20    2.40
 -16   0   2   -3.00    1.50
 -16   0   2    4.80    3.40
 -16   0   2    3.80    4.20
 -16   0  -2    0.00    1.90
 -16   0  -2    2.30    2.40
  16   0  -2    0.30    2.80
  16   0   2    3.10    3.80
  16   1   2   87.49   11.20
  16  -1  -2   81.59   11.60
 -16  -1   2   64.09   11.90
 -16   1  -2   72.19   10.70
 -16   1  -2   85.09    8.40
 -16  -1   2   93.09   11.20
 -16  -1   2   82.09    6.90
  16  -1   2   66.29   10.50
 -16  -1  -2   83.39    7.00
 -16  -1  -2   85.49   11.50
 -16   1   2   79.69   11.90
  16   1  -2   70.99   10.40
 -16   1   2   85.39    8.50
 -16   1   2   77.19   10.90
  16   2   2   25.10    7.20
 -16  -2   2   28.30    7.30
 -16   2  -2   17.50    5.00
 -16   2  -2   14.50    6.30
 -16  -2   2   25.10    8.40
  16  -2  -2   19.00    7.00
 -16  -2   2   21.80    3.10
 -16  -2  -2   25.40    7.50
 -16  -2  -2   13.60    6.30
 -16   2   2   21.50    7.30
 -16   2   2   28.60    6.30
  16   2  -2   24.70    6.80
 -16   2   2   20.30    7.70
  16  -2   2   13.80    6.50
 -16  -2  -2   19.60    2.90
 -16  -3   2    1.20    1.00
  16   3   2    1.10    2.60
  16   3   2    1.30    2.90
 -16   3  -2    3.30    3.10
  16  -3  -2    8.20    4.70
 -16  -3   2   -5.80    3.60
  16  -3  -2    3.00    2.00
 -16   3  -2    2.30    4.10
 -16   3   2    1.70    3.60
 -16  -3  -2    0.70    0.80
 -16  -3  -2    8.20    3.80
  16  -3   2   -3.60    2.40
 -16  -3  -2   -6.60    3.40
  16   3  -2    5.50    3.90
 -16   3   2   -1.70    4.00
  16  -3   2    1.90    1.60
 -16   3   2   -2.40    3.00
  16   4   2   18.70    6.10
  16   4   2   14.00    4.90
 -16   4  -2   13.90    5.00
  16  -4  -2   19.90    4.70
 -16  -4   2   14.30    6.40
 -16  -4   2   17.50    2.00
  16  -4  -2   14.60    5.70
 -16   4  -2   14.60    6.00
  16   4   2   14.90    5.70
  16  -4   2   11.80    5.10
  16   4  -2   12.50    5.20
 -16   4   2    6.30    5.50
 -16   4   2   17.10    6.10
  16   4  -2   26.60    7.10
 -16   4   2   21.50    6.60
  16  -4   2   22.50    4.90
 -16  -4  -2   18.20    5.90
  16   5   2   10.80    5.20
 -16   5  -2    5.00    4.10
  16  -5  -2    7.30    4.20
 -16  -5   2   10.50    2.10
  16  -5  -2    7.90    3.60
 -16   5  -2    0.50    3.60
 -16   5  -2    0.20    4.00
 -16  -5  -2    5.80    6.00
 -16   5   2   10.30    5.10
 -16   5   2    5.00    4.90
  16  -5   2    7.10    3.30
 -16   5   2   -0.90    3.70
  16  -5   2    5.00    4.60
  16   5  -2    7.10    4.20
  16   6   2    9.10    4.40
 -16   6  -2    7.70    4.80
 -16   6  -2   10.00    5.20
  16  -6  -2    4.30    2.60
 -16  -6   2    6.70    2.00
 -16   6  -2   15.70    5.10
 -16   6   2    7.00    3.80
  16  -6   2    9.60    3.80
 -16  -6  -2    5.50    4.00
 -16   6   2    8.10    7.00
 -16  -6  -2    7.00    1.90
 -16   6   2   18.00    8.20
  16   6  -2   19.70    6.90
 -16  -7   2   14.80    3.40
  16   7   2   10.10    6.00
 -16   7  -2   13.90    6.30
  16  -7  -2    5.50    3.90
 -16  -7   2   12.40    6.40
  16  -7   2    9.50    3.70
 -16  -7  -2   11.80    2.80
  16   7  -2   18.00    5.90
 -16  -7  -2   15.90    8.20
 -16   7   2   13.80    5.60
 -17   0   2   22.40    7.80
 -17   0  -2   31.20    5.00
 -17   0  -2    8.50    4.70
  17   0   2   24.70    7.40
 -17   0   2   23.60    5.10
 -17   0   2   32.90    8.30
  17   0  -2   28.60    8.20
 -17  -1   2    6.80    4.70
 -17  -1   2   -0.40    2.50
  17   1   2    1.00    2.90
  17  -1  -2   -3.50    3.10
 -17   1  -2    1.00    3.40
 -17  -1   2   -1.20    1.60
  17   1  -2    2.40    3.80
 -17   1   2   -0.10    2.20
  17  -1   2    1.30    3.70
 -17   1   2    1.90    3.70
 -17  -1  -2    2.10    3.30
 -17  -1  -2    1.30    1.90
 -17   1   2    0.60    3.30
 -17  -2   2    0.70    1.40
 -17  -2   2   -1.00    2.90
  17   2   2   -1.50    2.10
  17  -2  -2    3.70    4.90
 -17   2  -2   -2.80    3.10
 -17   2  -2   -3.50    2.50
 -17   2   2    3.50    4.00
 -17  -2  -2   -1.10    1.40
 -17   2   2   -5.40    3.30
  17   2  -2    1.40    2.60
 -17  -2  -2    1.60    3.00
 -17  -2  -2    4.10    3.30
 -17   2   2    2.00    3.00
  17  -2   2   -4.60    2.70
 -17  -3   2   -0.80    3.10
  17   3   2    1.00    2.80
 -17   3  -2   -1.00    3.30
  17   3   2    3.60    3.60
  17  -3  -2    0.40    1.40
 -17   3  -2    0.40    3.00
  17  -3  -2   -0.70    4.30
 -17  -3   2   -1.40    1.10
 -17  -3  -2   -1.40    3.30
 -17   3   2   -1.40    3.10
  17   3  -2   -2.50    2.20
 -17  -3  -2   -1.70    2.50
 -17  -3  -2    0.40    1.00
 -17   3   2   -1.10    3.10
  17  -3   2   -4.90    2.40
  17  -3   2    3.10    1.60
 -17   3   2    1.00    3.90
  17  -4  -2   16.70    4.10
 -17   4  -2   27.70    8.30
 -17  -4   2   16.70    6.80
  17  -4  -2   13.90    6.10
 -17   4  -2   20.30    6.30
  17   4   2   25.20    7.30
  17   4  -2   15.10    6.40
  17  -4   2   23.00    4.70
 -17   4   2   22.50    6.20
  17  -4   2   15.30    6.70
 -17   4   2   32.80   10.50
 -17   4   2   10.20    5.60
 -17   5  -2    4.40    3.90
 -17   5  -2    5.30    4.00
  17  -5  -2    8.40    4.90
 -17  -5   2    4.50    1.40
  17   5   2    3.80    4.00
  17  -5  -2    3.40    3.30
 -17   5  -2   -5.70    2.90
  17   5  -2    6.10    5.90
  17  -5   2   -1.20    3.60
  17  -5   2   11.10    4.00
 -17   5   2    2.20    3.90
 -17   5   2    7.90    5.20
 -17   5   2    7.00    4.20
 -17   6  -2   10.60    5.50
  17  -6  -2    7.70    3.00
 -17  -6   2    3.90    4.20
 -17  -6   2    2.90    1.40
 -17   6  -2    3.10    3.90
  17   6   2    2.70    4.10
 -17   6  -2    1.70    3.40
 -17   6   2   -1.20    4.20
 -17   6   2   -4.70    4.20
  17   6  -2    3.50    3.30
 -17   6   2    0.10    3.40
  17  -6   2    1.50    2.10
 -17  -6  -2   -1.70    3.70
  17   7   2    4.10    3.50
  17  -7  -2   -2.70    2.30
 -17  -7   2    0.80    5.00
 -17   7  -2    5.00    3.70
 -17   7   2    6.50    3.50
 -17  -7  -2    4.30    5.30
  17   7  -2    7.30    4.60
 -17  -7  -2   -1.20    1.30
  17  -7   2    2.20    2.50
 -18   0  -2   -3.20    2.80
  18   0   2    2.20    3.00
 -18   0  -2    3.20    2.50
 -18   0  -2    5.20    4.10
 -18   0   2   -0.60    2.30
  18   0  -2   -3.10    2.90
 -18   0   2   -2.10    3.00
 -18   0   2    3.90    2.90
 -18  -1   2   58.19    6.50
 -18   1  -2   59.49    7.40
 -18   1  -2   61.49   10.60
  18  -1  -2   57.99   10.40
 -18  -1   2   44.70   11.80
  18   1   2   53.09    9.90
 -18  -1  -2   71.09    6.70
  18   1  -2   70.49   10.70
  18  -1   2   37.00    9.90
 -18   1   2   78.59   11.20
 -18   1   2   59.49    7.60
 -18  -1  -2   76.69   12.40
 -18  -1  -2   73.69   10.30
 -18   1   2   53.99   12.80
 -18   2  -2   -4.30    2.10
 -18   2  -2   -1.30    3.90
  18  -2  -2    3.00    4.00
  18   2   2   -2.60    3.00
 -18  -2   2    0.40    1.50
 -18  -2   2    1.80    4.40
 -18  -2  -2    1.20    1.80
 -18   2   2   -1.50    3.30
 -18   2   2    5.20    3.10
  18  -2   2   -1.60    2.50
 -18   2   2    3.40    4.00
 -18  -2  -2   -3.20    3.30
  18   2  -2   -3.50    2.50
 -18  -2  -2   -5.30    2.50
  18   3   2    1.60    3.50
 -18  -3   2   -1.60    3.90
 -18  -3   2    2.30    1.60
  18  -3  -2    5.30    4.20
 -18   3  -2    2.90    3.00
 -18   3  -2   -0.80    2.40
 -18   3  -2    5.10    4.90
 -18  -3  -2    1.60    1.40
  18   3  -2    1.00    3.50
 -18  -3  -2   -1.50    3.90
 -18   3   2   -0.70    4.20
 -18   3   2   -4.60    4.20
  18  -3   2    2.30    3.30
 -18   3   2   -3.60    2.60
  18  -4  -2    1.90    3.00
 -18   4  -2    4.00    3.50
 -18   4  -2    0.80    3.30
 -18  -4   2    1.40    1.00
  18  -4  -2    3.30    2.20
 -18   4  -2   -2.00    3.50
  18  -4   2    3.20    2.10
  18   4  -2    7.60    4.30
  18  -4   2    4.20    3.10
 -18   4   2    3.70    4.00
 -18   4   2    7.60    4.20
 -18   4   2    2.70    4.00
 -18   5  -2   52.59   10.90
 -18   5  -2   49.90   12.70
  18  -5  -2   44.60    8.40
 -18   5  -2   57.99   10.00
  18  -5  -2   40.10    6.60
 -18   5   2   61.69   13.80
  18  -5   2   34.00    9.70
  18  -5   2   50.69    7.20
 -18   5   2   55.59   13.00
 -18   5   2   60.49    9.90
 -18  -6   2    1.00    1.00
 -18   6  -2    6.70    4.80
  18  -6  -2    4.90    3.40
 -18   6  -2   10.80    4.30
 -18   6  -2    3.30    3.80
 -18   6   2   -0.50    3.30
 -18   6   2   -2.10    5.60
  18  -6   2    0.80    2.10
 -18   6   2    7.60    3.50
  19   0  -2    7.60    4.70
 -19   0  -2   12.40    5.20
  19   0   2    5.30    3.70
 -19   0   2    4.00    4.90
 -19   0  -2    5.90    5.10
 -19   0  -2   12.20    3.40
 -19   0   2    6.70    2.90
  19   1   2   52.99   11.90
 -19   1  -2   23.90    8.40
 -19   1  -2   45.80   11.40
 -19  -1   2   39.10    5.00
 -19   1  -2   38.30    6.10
  19  -1  -2   40.10   10.30
 -19  -1   2   28.50    8.70
 -19  -1  -2   42.70    7.80
 -19   1   2   44.70   10.80
  19   1  -2   26.20    7.90
 -19   1   2   24.90    6.00
 -19  -1  -2   41.80    5.20
 -19  -1  -2   21.70    7.50
 -19   1   2   46.50   11.70
  19  -1   2   35.10   10.00
 -19   2  -2   70.69   12.30
 -19  -2   2   47.50    5.20
 -19  -2   2   41.40   10.40
  19   2   2   31.80    8.90
  19  -2  -2   54.19    9.90
 -19   2  -2   61.29   10.60
 -19   2  -2   61.89    8.10
 -19  -2  -2   53.09    5.20
 -19   2   2   63.79   13.30
 -19   2   2   55.69   13.20
  19  -2   2   45.40   11.50
 -19  -2  -2   56.69   10.40
 -19   2   2   39.30    7.10
  19   2  -2   41.50   10.00
 -19  -3   2   -1.40    2.80
 -19  -3   2    1.80    1.20
 -19   3  -2   -1.30    3.80
 -19   3  -2    4.50    3.50
  19   3   2   -3.50    2.60
 -19   3  -2    9.20    6.00
  19  -3  -2    7.10    3.80
  19  -3   2    4.70    3.40
 -19   3   2    3.40    4.90
 -19  -3  -2    0.00    1.10
 -19   3   2   -1.70    2.80
 -19  -3  -2   -6.10    3.00
  19   3  -2    3.80    3.90
 -19   3   2   -6.30    3.00
 -19  -4   2  114.09    7.20
  19  -4  -2  109.39    8.40
 -19   4  -2  136.59   17.00
  19  -4  -2  110.99   14.50
 -19   4  -2  112.49   12.90
 -19   4  -2  112.29   15.90
 -19   4   2  119.39   13.30
  19  -4   2  123.49   15.40
 -19   4   2  123.79   17.10
  19  -4   2  105.89    8.10
 -19   4   2  165.68   18.40
 -19   5  -2    9.80    4.40
  19  -5  -2   -0.80    3.50
  19  -5  -2   11.70    3.20
 -19   5  -2   13.60    6.40
 -19   5  -2    8.10    5.70
 -19   5   2    2.90    3.60
  19  -5   2    4.60    2.60
 -19   5   2    5.40    5.10
 -19   5   2    9.10    5.20
  19  -5   2    5.30    3.30
 -19   6  -2   24.80    7.70
 -19   6  -2   34.90    9.40
 -19   6  -2   27.70    8.80
 -19   6   2   21.80    7.10
 -20   0  -2   48.60   12.00
 -20   0   2   31.10    9.70
  20   0  -2   33.90    9.80
 -20   0   2   35.70    5.30
 -20   0  -2   45.40   11.00
  20   0   2   33.90   10.00
 -20   0  -2   41.10    5.50
  20  -1  -2   57.39   10.90
  20   1   2   57.49   10.60
 -20  -1   2   65.09    6.90
 -20   1  -2   66.69   10.70
 -20  -1   2   37.90   11.10
 -20   1  -2   77.09    8.30
 -20   1  -2   59.99   13.80
 -20  -1  -2   72.99    6.90
  20   1  -2   56.59   11.00
 -20   1   2   74.09    8.30
 -20  -1  -2   50.09    9.90
 -20   1   2   63.99   12.30
  20  -1   2   76.29   12.50
 -20   2  -2   -0.60    3.20
 -20  -2   2    0.70    2.90
  20  -2  -2   -1.80    2.80
 -20   2  -2   -2.90    4.30
  20   2   2    2.60    3.90
 -20  -2   2   -1.60    1.20
 -20   2  -2    2.90    4.70
 -20   2   2    4.40    5.30
 -20   2   2   -0.40    3.70
 -20  -2  -2   -1.40    3.20
  20   2  -2   -0.40    3.10
 -20  -2  -2   -0.30    1.40
  20  -2   2    3.50    3.10
 -20   2   2    0.90    3.30
  20  -3  -2    1.60    3.80
 -20   3  -2    1.80    3.00
 -20  -3   2    0.20    1.20
 -20   3  -2   -2.60    3.50
  20   3   2   -1.00    3.10
 -20   3  -2    3.70    5.80
 -20  -3   2    1.00    3.20
 -20   3   2   -2.70    2.90
 -20  -3  -2    1.50    3.40
 -20   3   2    0.50    4.60
 -20   3   2   -4.50    3.20
 -20  -3  -2    1.80    1.30
  20  -3   2    0.20    3.40
  20   3  -2    5.10    4.70
 -20   4  -2    1.30    3.50
 -20   4  -2   -5.70    3.00
  20  -4  -2   -4.50    2.80
 -20   4  -2    2.40    3.90
  20  -4   2    0.30    2.90
 -20   4   2   -1.00    3.10
 -20   4   2    0.50    3.70
 -20   4   2    1.20    3.40
  20  -5  -2    0.60    1.80
 -20   5  -2    7.20    3.90
 -20   5  -2    5.90    3.10
  20  -5  -2    5.70    3.60
 -20   5  -2   -2.40    3.30
 -20   5   2   11.00    4.90
  20  -5   2   -0.40    3.00
  20  -5   2    5.90    2.00
 -20   5   2   -1.70    4.10
 -20   5   2    7.80    4.20
  21   0  -2   80.59   13.50
  21   0   2   90.29   13.80
 -21   0   2   79.29    8.40
 -21   0  -2   80.59   13.00
 -21   0  -2   71.59    8.10
 -21   0   2   89.49   13.50
 -21   1  -2   23.40    8.00
  21  -1  -2   17.40    7.80
 -21   1  -2   43.40    6.40
  21   1   2   19.90    7.60
 -21  -1   2   34.10    9.70
 -21   1  -2   39.00   10.30
 -21  -1   2   48.00    5.50
  21   1  -2   38.20   10.40
 -21  -1  -2   44.10    5.40
 -21  -1  -2   50.69    8.80
  21  -1   2   26.80    8.60
 -21   1   2   40.00    6.20
 -21   1   2   26.10    8.30
  21   2   2   19.00    7.40
 -21   2  -2   17.30    7.20
 -21   2  -2   17.80    6.80
  21  -2  -2   26.20    7.60
 -21   2  -2   30.60    7.40
 -21  -2   2   25.50    3.70
 -21  -2   2   17.40    5.90
 -21  -2  -2   25.20    7.70
  21  -2   2   20.20    6.70
 -21  -2  -2   21.70    3.30
  21   2  -2   25.80    8.90
 -21   2   2    8.80    6.10
 -21   2   2   23.10    6.30
  21   3   2   88.89   13.10
  21  -3  -2   90.79   12.70
 -21   3  -2   83.99   12.70
 -21   3  -2   81.69   13.60
 -21  -3   2   95.29   13.30
 -21   3  -2   89.89   11.50
 -21  -3   2   99.29    7.20
 -21   3   2  117.99   15.00
  21  -3   2   94.09   13.60
  21   3  -2   96.39   13.60
 -21   3   2   94.79   14.10
 -21   3   2   74.49   10.20
 -21  -3  -2   82.49   12.50
 -21  -3  -2   98.29    6.80
  21  -4  -2    5.70    3.30
 -21   4  -2   -4.90    3.50
 -21   4  -2    1.10    3.90
 -21   4  -2   -8.50    2.40
  21  -4   2    1.30    3.20
 -21   4   2    4.20    3.60
 -21   4   2    7.60    3.50
 -21   4   2    5.30    4.90
  22   0   2    4.00    3.60
  22   0  -2   -0.40    3.20
 -22   0   2    9.30    3.20
 -22   0  -2   13.20    4.00
 -22   0  -2    2.70    2.10
 -22   0   2    0.90    3.10
 -22   1  -2    2.60    3.10
 -22   1  -2    4.40    2.70
 -22  -1   2    9.70    4.20
  22   1   2   -1.10    3.30
  22  -1  -2   14.80    6.00
 -22  -1   2   -3.40    1.50
  22   1  -2   -1.60    3.70
 -22   1   2    3.60    3.90
 -22   1   2   -0.60    2.90
 -22  -1  -2   -0.70    1.60
 -22  -1  -2    5.20    4.10
  22  -1   2    2.10    3.90
  22  -2  -2   -1.70    3.00
 -22   2  -2    4.60    3.80
 -22  -2   2   -3.90    2.90
 -22  -2   2    2.10    1.50
 -22   2  -2    0.40    3.60
  22   2   2   -0.70    3.60
 -22   2  -2   -4.20    2.20
 -22  -2  -2    1.90    1.50
 -22   2   2   -2.40    2.30
  22   2  -2   -1.60    2.90
 -22  -2  -2    5.90    3.30
 -22   2   2    1.00    4.50
  22  -2   2    5.30    2.80
 -22   3  -2   -3.10    3.80
 -22  -3   2   -0.70    1.20
  22   3   2   -1.70    2.90
 -22  -3   2    1.40    4.10
  22   3  -2   10.30    4.20
 -22  -3  -2   -2.50    3.00
 -22  -3  -2    4.10    1.40
   0   1   3   -2.30    0.70
   0   1  -3   -0.60    1.10
   0   1  -3   -1.40    0.80
   0  -1  -3   -2.70    0.90
   0  -1   3   -2.90    0.60
   0   1   3   -1.40    0.80
   0  -1   3   -2.30    0.80
   0   1  -3   -1.50    0.90
   0   1   3   -2.80    0.90
   0  -2  -3  495.15   25.10
   0   2  -3  481.65   26.00
   0   2   3  474.55   25.80
   0  -2   3  478.85   25.10
   0  -2   3  509.25   24.60
   0   2  -3  474.35   25.70
   0   2   3  509.45   26.40
   0   2   3  489.45   25.10
   0   2  -3  505.65   25.20
   0   3   3   -1.60    1.50
   0   3  -3    0.00    1.10
   0   3  -3   -2.20    1.20
   0  -3   3   -1.20    1.20
   0   3  -3   -1.70    1.50
   0   3   3   -0.50    1.20
   0   3   3   -0.80    1.40
   0  -3   3   -0.10    1.20
   0  -3  -3   -2.20    1.10
   0  -3   3   -0.50    0.60
   0  -4  -3   58.69    6.00
   0  -4   3   59.09    4.00
   0   4   3   52.09    5.40
   0   4  -3   67.89    7.10
   0   4   3   55.49    6.60
   0  -4  -3   51.89    5.90
   0   4   3   63.69    7.10
   0   4  -3   47.70    5.30
   0  -4   3   57.69    5.90
   0  -4   3   61.99    6.10
   0   4  -3   55.69    6.50
   0   5  -3   -1.00    1.60
   0   5  -3   -0.20    1.60
   0   5   3   -1.30    1.80
   0  -5   3    3.10    2.60
   0  -5  -3   -1.70    1.60
   0   5   3    1.60    2.10
   0   5   3    1.50    1.90
   0   5  -3   -1.10    1.30
   0   6  -3  126.99   10.60
   0   6  -3  135.99   12.60
   0   6   3  138.59   10.80
   0   6   3  136.09   12.70
   0  -6  -3  131.49   11.60
   0  -6   3  134.19   11.60
   0   6  -3  144.59   13.00
   0   6   3  143.99   13.30
   0  -7  -3   -4.00    2.20
   0   7   3    3.80    3.10
   0   7  -3    2.30    3.20
   0   7  -3   -0.30    2.00
   0   7  -3    0.70    3.10
   0  -7   3    1.00    2.50
   0   7   3   -2.00    2.80
   0   7   3   -1.30    1.90
   0  -8   3   48.90    7.90
   0  -8  -3   45.30   11.00
   0   8   3   39.00    6.20
   0  -8  -3   47.80    7.70
   0   8  -3   51.69    6.80
   0   8  -3   63.19    9.50
   0   8  -3   27.70    7.60
   0   8   3   27.50    7.70
   0   8   3   41.80    9.50
   0   9  -3    8.20    4.50
   0   9   3   -3.10    3.40
   0  -9  -3   -2.10    3.50
   0   9   3    0.70    2.10
   0  -9   3   -1.50    3.00
   0   9   3   -1.20    2.60
   0  -9  -3   -0.30    5.20
   0   9  -3    1.50    3.40
   0   9  -3    1.00    2.20
   0 -10  -3    1.40    4.10
   0  10   3    4.00    3.60
   0 -10  -3   -1.00    5.70
   0  10  -3    4.20    2.90
   0 -10   3    4.40    4.70
   0  10   3   -3.50    2.60
   0  10  -3    6.90    3.20
   0  10   3    3.20    2.70
   0  10  -3    9.90    5.30
   1   0   3   -0.40    0.60
  -1   0   3    0.30    0.50
  -1   0   3    0.00    0.50
   1   0   3    0.00    0.40
   1   0  -3    0.10    0.50
  -1   0  -3   -0.30    0.40
   1   0   3    0.00    0.50
   1   1   3   97.09    6.60
   1  -1  -3  110.99    6.40
  -1   1  -3  104.49    6.30
  -1   1  -3  104.89    6.40
  -1  -1   3  100.09    6.20
   1  -1  -3  102.59    6.30
   1   1   3  112.79    5.80
  -1   1  -3  100.99    6.20
   1  -1  -3  103.49    6.30
  -1   1  -3  113.49    6.70
   1   1   3  105.69    6.80
  -1  -1   3  108.79    5.90
   1  -1   3  101.79    6.20
  -1  -1  -3   92.09    5.70
  -1   1   3  104.09    6.30
   1   1  -3  102.59    6.80
  -1   1   3  105.19    6.20
  -1  -1  -3  105.79    6.80
   1  -1   3  107.49    6.30
   1   1  -3  108.59    6.40
  -1   1   3  100.69    6.20
   1  -1   3  103.89    6.40
  -1   1   3  103.19    6.70
  -1   1   3  107.89    6.70
   1  -2  -3  105.19    7.10
  -1   2  -3  110.89    7.50
  -1   2  -3  102.19    7.10
   1   2   3  103.09    7.70
  -1   2  -3  108.99    7.70
   1  -2  -3  107.39    7.20
  -1  -2   3  100.69    6.30
  -1  -2   3   98.79    6.60
   1   2   3  103.69    6.50
   1   2   3  107.79    8.00
  -1  -2  -3  110.89    6.70
   1  -2   3  105.59    6.70
   1  -2   3  103.59    7.10
  -1   2   3  112.69    6.30
  -1   2   3  104.79    7.80
   1   2  -3  106.29    7.30
  -1   2   3   99.89    6.90
  -1   2   3  104.29    7.30
   1   2  -3  100.79    6.50
   1   2  -3  105.69    7.90
   1  -2   3  107.19    7.30
   1  -3  -3   18.90    2.90
   1   3   3   20.70    3.70
  -1  -3   3   18.60    2.90
   1   3   3   19.10    3.60
   1  -3  -3   19.90    3.30
  -1   3  -3   19.90    3.10
  -1  -3   3   20.30    2.10
  -1   3  -3   23.20    4.60
  -1   3  -3   21.10    3.10
   1   3   3   19.40    2.70
  -1   3  -3   18.40    3.30
   1   3  -3   23.20    3.50
  -1   3   3   19.00    3.10
   1  -3   3   17.20    3.00
  -1   3   3   16.70    2.70
   1   3  -3   20.30    2.90
  -1   3   3   17.10    3.60
   1   3  -3   18.50    4.00
   1  -3   3   22.00    2.40
   1  -3   3   23.40    3.40
  -1   3   3   21.60    4.50
  -1   3   3   22.10    2.00
  -1  -3  -3   19.00    3.00
   1   4   3   -1.00    1.20
   1  -4  -3   -0.50    1.20
  -1   4  -3    1.60    1.20
  -1  -4   3    0.30    1.80
   1  -4  -3    0.30    1.70
  -1   4  -3    0.40    2.10
   1   4   3    2.70    2.40
  -1   4  -3   -0.50    1.40
   1   4   3    2.10    2.20
  -1   4  -3    2.20    2.20
  -1  -4  -3   -2.30    1.60
   1   4  -3    2.40    2.30
  -1   4   3   -1.10    1.10
  -1   4   3    0.20    1.70
  -1   4   3   -0.80    1.70
   1  -4   3    1.10    1.60
  -1   4   3    0.10    1.70
  -1   4   3   -0.40    0.50
   1   4  -3    1.60    2.00
   1  -4   3    2.70    1.70
   1   4  -3    0.00    1.20
   1  -4   3   -0.60    0.60
  -1   5  -3   13.80    3.60
  -1   5  -3   18.80    5.00
   1   5   3   14.70    4.50
   1  -5  -3   21.30    4.50
   1   5   3   15.60    3.40
  -1  -5   3   24.70    4.30
   1  -5  -3   14.70    4.30
   1   5   3   14.20    4.50
  -1   5  -3   15.50    4.40
  -1   5   3   19.60    5.50
   1  -5   3   19.00    4.60
  -1   5   3   16.70    3.80
  -1   5   3   28.00    5.90
   1   5  -3   16.90    4.80
   1   5  -3   17.50    4.60
   1  -5   3   15.90    3.90
  -1  -5  -3   19.80    4.60
   1   5  -3   15.20    3.30
   1  -6  -3  157.68   13.20
  -1  -6   3  173.68   13.20
   1   6   3  160.58   14.50
  -1   6  -3  158.38   12.50
   1   6   3  156.18   14.40
  -1   6  -3  174.78   14.80
   1   6   3  173.38   11.90
  -1   6  -3  174.78   14.40
  -1   6   3  146.89   14.10
   1   6  -3  178.88   12.10
   1   6  -3  168.68   14.20
  -1   6   3  143.39   12.00
   1  -6   3  179.58   13.70
  -1  -6  -3  170.18   13.20
  -1   6   3  163.08   14.10
   1   6  -3  148.09   14.00
   1   7   3   66.79    7.10
  -1   7  -3   76.09    9.90
  -1   7  -3   64.89    9.10
  -1  -7   3   72.29    8.70
   1   7   3   84.99   10.70
   1   7   3   64.49    9.10
   1  -7  -3   66.59    8.60
  -1   7  -3   63.19    7.80
   1  -7   3   64.89    8.50
  -1  -7  -3   65.59    8.40
  -1   7   3   86.89   10.40
   1   7  -3   69.69    7.40
   1   7  -3   61.49    8.80
  -1   7   3   58.69    8.90
  -1   7   3   71.29    8.00
   1   7  -3   73.49   10.10
  -1   8  -3   72.59   10.30
   1   8   3   65.89   10.00
   1  -8  -3   98.79   10.70
   1   8   3   78.89    8.20
   1   8   3   71.09   10.40
  -1  -8   3   67.99    9.10
  -1   8  -3   75.39   10.10
   1  -8  -3   63.19   10.80
  -1   8  -3   72.39    8.60
   1   8  -3   76.99   10.70
   1   8  -3   68.79    7.80
  -1   8   3   73.59    8.60
  -1  -8  -3   86.09   12.10
   1   8  -3   64.79    9.50
   1  -8   3   67.49    9.40
  -1   8   3   64.79   10.40
  -1  -8  -3   79.79    9.70
  -1   8   3   78.49   10.50
   1  -9  -3    1.70    5.00
   1   9   3   -0.90    2.10
  -1   9  -3   -3.60    2.90
  -1   9  -3   -4.00    2.70
  -1  -9   3    0.40    3.40
  -1   9  -3   -0.10    2.30
   1  -9  -3   -1.80    3.30
   1   9   3    6.10    4.40
   1   9   3   -0.30    2.00
  -1   9   3    5.00    4.70
  -1   9   3   -1.40    2.50
  -1  -9  -3   -0.90    3.00
  -1   9   3    4.30    2.50
   1   9  -3   -2.60    2.40
   1   9  -3    0.40    2.30
   1   9  -3    1.70    2.30
  -1  -9  -3    3.70    5.90
   1  -9   3    3.70    4.30
   1 -10  -3   22.80    6.90
  -1  10  -3   32.70    7.10
   1  10   3   25.90    5.60
   1  10   3   31.40    9.00
   1 -10  -3   32.90   10.80
   1  10   3   49.90   11.30
  -1 -10   3   35.90    8.70
  -1  10  -3   22.90    7.70
  -1  10   3   24.90    8.70
  -1 -10  -3   38.50    9.70
   1  10  -3   30.00    6.20
  -1 -10  -3   38.20   12.90
  -1  10   3   29.10    6.30
   1  10  -3   40.10    9.80
  -2   0   3   -1.10    0.50
   2   0   3    0.50    1.10
  -2   0   3   -0.80    0.90
   2   0  -3   -1.70    0.80
   2   0   3   -1.30    1.00
  -2   0  -3   -0.10    0.60
   2   0   3   -0.10    0.60
   2   0  -3   -1.00    1.10
   2   0  -3   -1.20    0.60
  -2   0  -3   -0.50    1.00
  -2   0  -3   -0.90    0.70
   2  -1  -3 1232.78   59.69
   2   1   3 1279.27   59.39
   2  -1  -3 1207.08   59.39
  -2   1  -3 1259.87   60.19
   2  -1  -3 1224.58   58.99
  -2  -1   3 1210.88   59.59
  -2   1  -3 1248.78   59.09
   2   1   3 1196.08   60.09
  -2   1  -3 1194.98   59.29
  -2  -1   3 1142.89   58.49
   2   1   3 1213.38   59.99
   2  -1   3 1299.67   59.99
  -2   1   3 1219.38   59.29
   2   1  -3 1250.07   58.99
   2   1  -3 1231.18   60.09
  -2   1   3 1220.18   59.89
   2   1  -3 1285.57   58.29
  -2  -1  -3 1157.88   59.89
   2   1  -3 1285.47   58.29
   2  -1   3 1250.17   59.39
  -2  -1  -3 1164.48   58.19
  -2  -1  -3 1176.38   58.29
  -2   1   3 1269.97   59.79
   2   2   3  161.48    8.70
  -2   2  -3  155.98    9.90
   2  -2  -3  160.58    9.90
  -2   2  -3  162.78    9.80
   2   2   3  154.78   10.50
  -2   2  -3  155.28   10.40
   2  -2  -3  166.78    9.70
   2   2   3  147.39   10.40
  -2  -2   3  143.89    8.80
   2   2   3  168.38    8.50
   2  -2  -3  155.98    9.30
   2   2   3  159.08    8.40
  -2   2  -3  154.08    9.60
  -2  -2   3  146.79    8.90
   2   2  -3  167.18    9.90
   2  -2   3  161.38    9.70
   2   2  -3  152.48   10.50
   2  -2   3  148.59    9.60
  -2   2   3  147.19    9.70
  -2   2   3  162.78    9.40
   2   2  -3  162.98    8.70
  -2   2   3  141.99   10.30
   2  -2   3  162.58   10.00
  -2   2   3  153.28    9.70
  -2  -2  -3  145.59    8.70
   2   2  -3  161.48    8.60
  -2   2   3  157.58    9.50
  -2  -3   3   55.29    4.20
  -2   3  -3   54.99    6.00
   2   3   3   58.09    6.20
  -2   3  -3   53.89    5.30
   2  -3  -3   58.89    5.60
  -2   3  -3   67.09    5.70
   2   3   3   60.29    4.40
   2  -3  -3   61.19    5.60
   2   3   3   62.29    4.50
   2   3   3   47.10    5.80
   2  -3  -3   50.69    4.30
  -2   3  -3   50.69    5.30
  -2  -3   3   60.09    5.00
  -2   3   3   58.09    4.50
   2   3  -3   49.70    5.90
   2  -3   3   60.89    4.80
  -2   3   3   52.89    5.30
   2   3  -3   59.39    4.50
   2  -3   3   61.49    5.70
  -2  -3  -3   54.69    4.90
   2   3  -3   65.49    4.60
   2   3  -3   59.79    5.70
  -2   3   3   69.69    6.70
  -2   3   3   50.19    5.20
   2  -3   3   50.49    5.40
  -2   4  -3   62.69    7.10
   2   4   3   52.09    4.80
   2  -4  -3   47.90    5.90
   2   4   3   50.69    6.70
  -2  -4   3   59.69    4.00
  -2   4  -3   60.69    6.10
   2   4   3   42.00    6.10
   2   4   3   62.19    5.00
  -2   4  -3   59.99    5.90
  -2  -4   3   55.29    5.60
   2  -4  -3   53.69    6.10
  -2   4  -3   49.40    6.00
   2   4  -3   65.49    6.60
   2   4  -3   59.09    5.00
  -2   4   3   56.39    4.40
   2  -4   3   61.99    6.30
  -2  -4  -3   65.39    5.90
   2   4  -3   41.90    6.00
  -2   4   3   47.40    5.90
   2  -4   3   59.29    4.90
   2   4  -3   66.49    5.20
  -2   4   3   48.70    5.70
  -2   4   3   42.10    6.30
   2  -4   3   68.59    6.60
  -2   4   3   55.49    5.70
   2  -5  -3   10.10    3.70
  -2   5  -3    7.80    3.70
   2   5   3    7.50    2.50
  -2   5  -3    5.00    2.80
  -2   5  -3    6.10    2.80
   2   5   3    8.40    3.90
   2  -5  -3   10.40    3.20
  -2  -5   3    5.60    3.00
   2   5   3    4.90    3.00
   2   5  -3    2.70    2.80
  -2  -5  -3    4.10    2.60
   2  -5   3   10.60    3.60
   2   5  -3    6.20    3.10
  -2   5   3    6.00    3.50
  -2   5   3    6.80    2.90
   2  -5   3    9.70    2.60
  -2   5   3    7.00    3.00
   2   5  -3    5.20    2.20
   2  -5   3    5.50    2.50
  -2  -6   3   23.20    5.20
   2  -6  -3   36.10    5.70
   2   6   3   12.00    4.50
  -2   6  -3   24.20    5.70
   2   6   3   21.70    6.40
  -2   6  -3   25.40    6.60
   2   6   3   27.80    4.10
  -2   6  -3   15.20    4.50
   2   6  -3   14.40    4.70
  -2  -6  -3   21.80    5.50
   2   6  -3   24.10    4.50
  -2   6   3   21.40    6.40
   2  -6   3   20.80    5.30
  -2   6   3   17.60    5.20
   2   6  -3   27.70    6.70
  -2   6   3   22.80    5.30
  -2   7  -3   67.59    9.00
  -2   7  -3   59.19    8.40
   2   7   3   62.89    9.50
   2   7   3   58.89    8.40
   2   7   3   50.29    5.90
   2  -7  -3   62.79    9.30
  -2  -7   3   42.60    6.70
  -2   7  -3   57.19    7.50
   2  -7  -3   64.29    8.60
  -2   7   3   38.00    9.00
   2   7  -3   49.90    5.90
  -2   7   3   58.19    8.50
   2  -7   3   60.19    8.40
   2   7  -3   74.99   10.10
  -2  -7  -3   49.99    7.10
  -2   7   3   43.20    6.80
   2   7  -3   61.49    8.40
   2   8   3   48.90    8.40
  -2   8  -3   51.69    7.70
   2   8   3   52.59    6.20
  -2   8  -3   61.59    9.20
   2   8   3   51.79    9.20
  -2  -8   3   49.60    8.00
   2  -8  -3   52.79    9.90
  -2   8  -3   55.09    9.20
   2  -8  -3   60.29    9.20
  -2   8   3   54.79    7.90
   2  -8   3   83.69   10.00
  -2   8   3   78.29   10.30
   2   8  -3   49.99    8.40
  -2  -8  -3   51.59    8.20
   2   8  -3   52.89    9.60
   2   8  -3   54.99    6.50
  -2   8   3   62.79    9.80
   2  -9  -3   52.79    9.20
  -2  -9   3   45.60    8.10
  -2   9  -3   56.89    9.60
   2  -9  -3   55.19   13.00
   2   9   3   43.40    9.90
  -2   9  -3   45.90    7.30
   2   9   3   48.20    6.10
   2   9   3   66.69   10.50
  -2   9  -3   59.99    9.00
   2  -9   3   49.10   10.00
   2   9  -3   49.30    9.40
  -2   9   3   74.69   10.40
   2   9  -3   47.60    8.80
  -2   9   3   54.69    7.60
   2   9  -3   42.90    6.00
  -2   9   3   50.99    9.20
  -2  -9  -3   48.90   12.70
  -2  -9  -3   48.10    8.00
  -2  10  -3   23.60    7.50
   2  10   3   36.40    9.20
   2  10   3   22.60    7.70
  -2 -10   3   26.60    7.90
  -2  10  -3   37.20    6.20
   2  10   3   25.70    5.40
   2  10  -3   24.60    7.30
   2  10  -3   30.80    5.30
  -2 -10  -3   19.90   10.30
  -2  10   3   29.60    6.50
  -2 -10  -3   41.50   10.00
   2  10  -3   39.00    9.10
  -2  10   3   31.30    9.60
   3   0   3   -0.90    1.30
   3   0  -3    1.00    1.10
  -3   0  -3   -1.40    0.80
   3   0   3   -0.40    0.50
  -3   0   3   -0.10    0.70
   3   0  -3   -0.70    1.40
   3   0   3   -1.70    1.20
  -3   0  -3   -0.70    0.60
  -3   0   3   -0.50    0.90
  -3   0   3   -0.90    1.30
  -3   0  -3   -2.80    0.90
  -3   1  -3 2051.49   96.39
   3   1   3 2220.38   96.99
   3   1   3 2050.39   97.09
   3  -1  -3 2058.59   96.49
   3   1   3 2031.70   97.39
   3  -1  -3 1958.20   97.09
  -3   1  -3 2132.69   97.79
  -3  -1   3 2068.99   97.09
  -3  -1   3 1812.82   94.99
  -3  -1   3 1864.81   94.99
   3   1  -3 1879.51   96.79
   3  -1   3 2014.90   97.39
   3   1  -3 2110.29   96.29
  -3   1   3 2077.89   97.39
   3   1  -3 2065.89   97.19
   3  -1   3 1955.40   96.29
  -3  -1  -3 1940.71   97.09
  -3   1   3 1986.90   96.29
  -3   1   3 1909.71   96.99
   3  -2  -3 1714.43   82.29
   3   2   3 1771.02   82.29
   3   2   3 1644.94   83.99
  -3   2  -3 1651.73   83.99
   3  -2  -3 1727.23   83.19
   3  -2  -3 1719.33   82.99
  -3   2  -3 1704.63   82.99
  -3   2  -3 1800.22   82.49
  -3   2  -3 1798.82   83.39
  -3  -2   3 1704.43   82.69
  -3  -2   3 1611.44   81.59
  -3  -2   3 1631.64   81.49
   3  -2  -3 1697.43   83.09
   3  -2   3 1779.22   83.09
   3  -2   3 1688.83   83.09
   3   2  -3 1793.12   80.69
  -3  -2  -3 1710.83   81.49
  -3   2   3 1658.53   82.89
   3   2  -3 1751.52   82.99
  -3   2   3 1759.32   83.29
   3  -2   3 1720.43   83.39
  -3  -2  -3 1634.14   81.39
   3   2  -3 1670.33   83.99
  -3   2   3 1702.43   82.29
  -3   2   3 1575.14   83.79
  -3   2   3 1708.13   83.19
   3   3   3    1.90    0.90
   3   3   3    0.30    1.70
   3   3   3    2.00    1.90
  -3  -3   3   -0.80    1.00
   3  -3  -3   -0.40    1.60
   3   3   3    1.20    0.80
   3  -3  -3    2.00    1.70
   3   3   3   -0.10    0.70
  -3   3  -3    0.50    1.70
   3  -3  -3    0.10    1.00
  -3  -3   3    0.90    0.80
  -3   3  -3    0.20    1.50
   3  -3  -3    1.10    2.00
  -3   3  -3    4.70    2.50
  -3  -3   3    1.80    1.00
  -3   3  -3    1.00    1.20
   3   3  -3    0.40    1.00
  -3  -3  -3    1.60    1.20
  -3   3   3    0.20    1.20
   3  -3   3    1.70    1.90
  -3   3   3    0.50    1.60
  -3   3   3    4.80    2.60
  -3  -3  -3    1.10    1.30
  -3   3   3   -0.80    1.40
   3   3  -3    1.00    1.90
  -3   3   3    0.90    1.30
   3   3  -3   -0.60    1.50
   3  -3   3    0.20    1.20
   3  -3   3    1.80    2.00
   3   3  -3    1.60    1.00
   3  -4  -3   65.09    5.50
   3   4   3   70.39    5.20
  -3  -4   3   76.89    6.30
   3   4   3   58.39    7.30
  -3  -4   3   74.99    5.20
  -3   4  -3   73.69    8.00
   3   4   3   77.79    5.30
   3  -4  -3   80.59    7.40
  -3   4  -3   58.49    6.40
   3  -4  -3   62.79    6.90
   3   4   3   64.49    7.50
  -3   4  -3   70.59    6.80
  -3   4  -3   64.69    6.70
   3   4  -3   69.09    7.70
  -3  -4  -3   71.19    6.10
  -3   4   3   54.09    6.20
  -3   4   3   70.39    5.80
   3  -4   3   72.29    7.00
   3   4  -3   76.89    5.50
  -3   4   3   70.79    6.90
   3  -4   3   61.49    6.70
   3  -4   3   70.19    5.90
  -3   4   3   71.79    8.00
   3   4  -3   68.49    5.20
  -3   4   3   65.89    6.70
   3   4  -3   73.89    7.20
   3   5   3    9.40    2.30
   3   5   3    8.00    2.10
  -3  -5   3    5.10    2.70
   3  -5  -3    5.80    3.40
   3   5   3    8.90    3.70
  -3   5  -3    5.90    3.00
  -3   5  -3   10.20    4.30
  -3   5  -3    3.80    2.40
   3   5   3    3.30    3.30
  -3   5  -3   -0.40    2.10
   3  -5  -3    8.80    3.20
  -3  -5  -3    4.10    2.50
  -3   5   3    4.50    2.70
  -3   5   3    9.10    3.20
   3   5  -3    8.40    2.30
  -3   5   3    8.80    4.10
   3   5  -3    4.50    3.80
  -3   5   3    8.30    2.10
   3   5  -3    9.40    3.40
   3  -5   3    7.50    3.20
   3  -5   3    6.00    1.60
   3  -5   3    5.60    2.80
   3   5  -3    4.90    1.90
  -3   5   3    6.90    3.10
  -3  -6   3    2.90    2.50
   3   6   3    3.80    3.60
   3   6   3    8.40    4.20
   3  -6  -3    6.00    3.70
  -3   6  -3    7.30    3.40
  -3   6  -3   -0.60    2.40
  -3   6  -3    6.70    3.40
   3   6   3    6.00    2.20
   3  -6  -3    9.60    4.80
   3  -6   3   14.30    4.90
  -3   6   3    3.30    2.80
   3   6  -3    8.60    4.40
   3   6  -3    2.00    2.60
  -3   6   3    7.90    4.30
  -3  -6  -3   10.10    3.80
   3   6  -3    7.60    2.50
  -3   6   3    9.10    3.70
   3   7   3    6.20    3.80
  -3   7  -3   14.40    5.50
  -3   7  -3   20.10    5.70
  -3  -7   3    8.70    3.70
   3  -7  -3    9.90    5.20
  -3   7  -3   10.60    4.90
   3  -7  -3   15.20    5.40
   3   7   3    8.70    4.70
   3   7   3   11.30    3.00
  -3  -7  -3    9.60    4.20
   3   7  -3    6.60    5.00
  -3   7   3    9.20    3.90
   3   7  -3   13.40    4.60
  -3   7   3   10.10    4.30
  -3   7   3    7.20    4.40
   3   7  -3   10.60    3.10
   3  -7   3    9.30    4.80
   3   8   3   22.50    3.90
  -3   8  -3   25.80    6.20
   3  -8  -3   22.30    8.00
   3  -8  -3   16.70    5.80
  -3   8  -3   22.80    6.70
  -3  -8   3   21.00    6.10
  -3   8  -3   10.20    5.50
   3   8   3   23.10    7.50
   3   8   3   15.40    5.30
  -3   8   3   26.10    7.10
   3  -8   3   23.70    6.40
   3   8  -3   16.40    5.60
   3   8  -3   28.60    8.30
   3   8  -3   22.90    4.40
  -3  -8  -3   30.70    7.10
  -3   8   3   26.30    7.70
  -3   8   3   20.80    5.90
  -3   9  -3   -2.40    2.50
  -3  -9   3    1.70    2.90
   3   9   3    1.20    1.90
   3   9   3   -3.60    2.30
   3   9   3    8.50    5.30
  -3   9  -3   12.70    5.50
  -3   9   3    1.90    3.00
   3   9  -3    5.40    4.00
   3   9  -3    1.80    3.40
   3   9  -3    4.00    2.10
  -3  -9  -3    4.60    3.50
  -3   9   3    3.70    3.80
  -3  -9  -3   10.70    7.10
  -3  10  -3    3.70    4.10
   3  10   3    5.90    2.40
   3  10   3    2.20    2.90
  -3  10  -3    2.80    2.70
   3  10   3    6.50    5.20
  -3 -10   3   -1.60    3.50
   3  10  -3    0.40    2.00
  -3 -10  -3    4.20    7.40
  -3 -10  -3    1.90    3.80
   3  10  -3   -4.40    2.60
   3  10  -3    9.50    3.70
  -3  10   3    4.70    4.40
  -3  10   3   -2.50    1.80
  -4   0   3   -0.30    0.80
  -4   0   3    1.80    1.20
   4   0  -3   -1.30    1.60
   4   0  -3   -0.80    0.50
   4   0   3    2.00    1.90
  -4   0   3   -0.20    0.70
  -4   0  -3   -1.50    0.90
  -4   0   3   -1.50    1.30
  -4   0  -3   -0.20    0.60
   4   0  -3   -0.30    0.60
  -4   0  -3   -0.30    0.70
   4   0   3   -0.10    0.50
   4   0  -3   -0.30    1.00
   4   0   3   -1.40    1.40
  -4   0  -3    0.10    1.70
   4   0   3   -0.50    0.50
   4  -1  -3  843.12   44.60
  -4   1  -3  843.72   44.70
   4  -1  -3  827.12   43.30
   4   1   3  871.91   44.60
  -4   1  -3  849.91   43.30
  -4  -1   3  860.01   44.50
   4   1   3  972.10   44.60
   4   1   3  940.61   44.40
   4   1  -3  886.91   44.20
  -4   1   3  881.91   44.40
  -4   1   3  854.71   43.30
   4  -1   3  881.01   43.20
   4   1  -3  902.51   43.50
   4  -1   3  869.91   44.80
   4   1  -3  891.41   44.40
   4  -2  -3  369.76   18.50
  -4  -2   3  320.57   17.70
   4   2   3  352.76   20.70
  -4   2  -3  361.46   21.00
  -4   2  -3  363.66   18.60
   4  -2  -3  373.56   19.70
  -4  -2   3  339.47   17.90
  -4   2  -3  359.56   19.70
  -4   2  -3  383.66   20.10
   4   2   3  349.07   20.60
   4  -2  -3  354.26   19.80
   4   2   3  365.66   19.40
   4  -2  -3  363.86   20.30
  -4  -2   3  341.27   19.60
   4   2  -3  377.66   19.80
   4  -2   3  352.76   19.70
   4  -2   3  357.36   20.50
  -4   2   3  363.16   19.70
  -4   2   3  379.76   19.90
  -4   2   3  337.57   20.60
   4  -2   3  366.76   19.60
  -4  -2  -3  348.27   17.50
   4   2  -3  373.36   20.90
  -4  -2  -3  330.97   17.40
   4   2  -3  391.96   19.90
   4   3   3  158.98   11.60
  -4   3  -3  150.58   10.60
  -4   3  -3  139.09    9.60
   4  -3  -3  158.88   10.00
  -4   3  -3  155.18   11.90
  -4   3  -3  155.28   10.70
   4  -3  -3  150.98   10.60
   4   3   3  162.18    9.40
  -4  -3   3  148.89    9.70
   4  -3  -3  142.39   10.20
  -4  -3   3  142.89    9.00
  -4  -3   3  144.79    8.90
   4   3   3  148.49   11.60
   4   3  -3  147.69   11.50
   4  -3   3  144.69   10.60
   4   3  -3  173.38   11.00
  -4  -3  -3  140.99    8.80
   4  -3   3  164.98   10.80
  -4   3   3  143.29    9.60
  -4   3   3  154.08   10.50
  -4   3   3  159.88   10.70
  -4   3   3  136.99   11.40
  -4   3   3  152.68   10.70
   4  -3   3  149.19   10.60
  -4  -3  -3  151.38    8.90
   4  -4  -3   41.10    5.70
  -4  -4   3   42.00    4.20
   4   4   3   45.70    6.20
   4  -4  -3   47.30    5.60
   4   4   3   48.00    3.60
   4   4   3   52.59    6.70
   4  -4  -3   44.70    5.30
  -4  -4   3   37.90    4.20
   4  -4  -3   35.90    4.20
  -4   4  -3   37.80    5.20
   4   4   3   40.80    2.80
  -4   4  -3   42.40    6.10
  -4  -4   3   37.20    3.80
  -4   4  -3   43.90    5.00
   4   4   3   42.20    2.80
  -4   4  -3   35.30    5.20
  -4   4   3   37.60    4.70
   4   4  -3   45.30    3.20
   4   4  -3   38.50    6.00
  -4   4   3   33.30    5.60
   4  -4   3   38.50    5.20
  -4   4   3   43.70    5.40
   4  -4   3   39.30    4.50
  -4  -4  -3   37.70    4.00
  -4   4   3   39.90    5.40
  -4   4   3   40.90    4.70
   4   4  -3   42.10    3.20
  -4  -4  -3   27.30    3.90
   4  -4   3   37.20    5.50
   4   4  -3   42.80    5.40
  -4  -4  -3   36.90    3.40
   4  -5  -3   60.49    7.20
  -4   5  -3   55.59    6.90
  -4  -5   3   66.19    6.40
  -4   5  -3   69.99    8.50
   4   5   3   58.79    7.90
   4   5   3   57.19    4.40
   4   5   3   61.69    4.50
  -4   5  -3   51.19    6.20
  -4   5  -3   67.29    7.00
   4   5   3   56.79    7.50
   4  -5  -3   61.79    5.50
   4  -5  -3   64.09    7.40
   4  -5  -3   61.69    7.40
   4  -5   3   45.00    5.10
  -4   5   3   55.99    6.50
  -4   5   3   59.19    6.60
  -4   5   3   51.69    7.60
   4  -5   3   71.79    7.60
  -4   5   3   57.19    6.90
   4   5  -3   60.69    4.70
   4   5  -3   53.99    6.90
  -4   5   3   67.69    5.90
   4   5  -3   40.80    6.90
  -4  -5  -3   63.89    6.30
   4  -5   3   64.19    7.50
   4   5  -3   61.19    4.60
  -4  -6   3   57.39    6.70
   4   6   3   47.60    7.40
  -4   6  -3   68.29    7.60
  -4   6  -3   57.29    7.50
   4   6   3   51.79    4.60
   4  -6  -3   52.09    7.80
  -4   6  -3   53.79    8.20
   4  -6  -3   52.49    7.50
   4  -6  -3   53.19    9.00
   4   6   3   59.69    8.70
   4   6  -3   59.09    4.90
  -4   6   3   44.10    6.70
  -4  -6  -3   58.89    6.80
   4   6  -3   67.39    8.90
  -4   6   3   40.30    6.60
   4  -6   3   55.09    7.40
   4   6  -3   54.99    7.40
  -4   6   3   51.19    8.10
   4  -6   3   55.79    7.40
   4  -7  -3    6.10    4.40
  -4  -7   3   14.40    4.50
   4   7   3   16.30    5.80
   4   7   3    7.10    3.60
  -4   7  -3    7.70    3.90
   4   7   3    7.40    2.20
  -4   7  -3   12.10    4.90
  -4   7  -3    8.00    4.30
   4  -7  -3    9.40    5.10
   4   7  -3    7.10    3.40
  -4  -7  -3    5.80    3.60
   4   7  -3    8.00    2.30
  -4   7   3    7.00    4.50
  -4   7   3    1.50    3.40
   4  -7   3    7.00    4.40
   4   7  -3    9.10    4.40
  -4   7   3   16.60    5.40
  -4  -8   3    8.70    4.50
   4   8   3    3.40    1.90
  -4   8  -3   -2.00    2.50
   4   8   3    7.70    4.50
   4   8   3    2.80    3.20
  -4   8  -3    4.60    3.80
   4   8  -3    1.90    3.30
   4   8  -3   13.40    5.90
   4   8  -3    7.40    2.10
  -4   8   3   11.20    4.60
  -4  -8  -3    8.90    4.40
  -4   8   3    6.00    4.60
  -4  -9   3    1.20    2.90
   4   9   3   -2.70    2.10
  -4   9  -3   -0.20    2.60
   4   9   3   -1.60    1.10
   4   9   3    2.80    3.80
  -4   9  -3    8.90    5.30
  -4  -9  -3   -1.60    3.90
  -4   9   3   10.00    5.10
   4   9  -3   -1.60    1.20
  -4  -9  -3    0.90    3.10
   4   9  -3   -1.60    2.90
  -4   9   3   -0.60    2.30
   4   9  -3   -0.40    3.40
  -4 -10   3    9.50    4.80
  -4  10  -3    7.20    3.60
  -4  10  -3    5.60    3.50
   4  10   3    3.40    4.30
   4  10   3    3.70    3.60
   4  10   3   10.50    2.40
   4  10  -3   10.00    4.50
   4  10  -3    5.20    3.50
  -4 -10  -3    6.70    7.80
  -4  10   3    8.20    3.40
  -4  10   3    6.80    5.30
   4  10  -3    8.10    2.20
  -4 -10  -3   11.50    4.80
   5   0   3   -0.20    1.40
   5   0  -3   -0.50    1.50
  -5   0   3    0.90    0.80
   5   0  -3   -0.70    0.50
  -5   0  -3    0.90    0.70
  -5   0  -3   -0.70    0.90
  -5   0   3   -0.50    0.70
  -5   0   3    0.80    1.50
   5   0  -3    0.10    0.90
   5   0   3    0.70    1.10
  -5   0   3   -1.20    0.80
   5   0  -3    0.40    0.60
  -5   0  -3   -0.10    0.70
  -5   0  -3    1.60    1.70
   5   0   3   -0.20    1.60
   5   1   3   14.20    3.30
   5  -1  -3   11.00    2.20
   5  -1  -3    8.50    2.90
   5   1   3   11.40    3.10
   5   1   3   16.60    3.00
  -5   1  -3    8.70    2.10
  -5  -1   3   11.00    3.00
  -5   1  -3    9.40    3.00
   5  -1   3    8.00    2.70
   5   1  -3    9.90    2.60
   5   1  -3    9.80    2.80
  -5   1   3   10.40    2.80
   5   1  -3   11.80    2.70
  -5   1   3   12.80    2.50
   5  -1   3   10.10    2.00
   5  -2  -3    1.50    1.70
  -5   2  -3    2.30    1.00
   5  -2  -3    1.10    1.50
  -5  -2   3    1.00    1.40
  -5   2  -3    0.60    1.40
  -5  -2   3    0.90    0.40
  -5  -2   3    0.90    0.60
   5  -2  -3   -0.10    0.70
  -5   2  -3    0.50    1.50
   5  -2  -3    0.80    1.40
  -5   2  -3   -0.60    1.70
   5   2   3    0.10    1.50
   5   2   3    2.90    2.00
   5   2   3    1.10    1.50
   5   2  -3    1.40    1.60
  -5   2   3   -0.20    1.30
   5  -2   3    1.60    1.60
  -5   2   3    1.10    2.10
  -5   2   3    1.20    1.70
   5   2  -3   -0.40    1.70
   5  -2   3    1.40    1.60
   5   2  -3    0.60    1.30
  -5  -3   3    0.50    0.90
  -5  -3   3    0.90    0.80
  -5   3  -3    0.60    1.90
   5  -3  -3    2.30    2.10
   5  -3  -3    0.80    1.30
   5   3   3    2.60    1.50
  -5  -3   3    0.60    0.90
   5  -3  -3    0.60    1.90
  -5   3  -3    2.50    2.30
   5  -3  -3    0.20    1.40
  -5   3  -3   -0.20    0.70
   5   3   3    1.50    1.80
  -5   3  -3   -0.40    1.60
   5   3   3   -1.40    1.80
  -5   3   3   -0.10    1.40
   5   3  -3   -1.00    1.10
   5  -3   3   -0.30    1.40
   5   3  -3    1.50    2.40
  -5   3   3    1.10    1.80
  -5   3   3    0.70    1.00
  -5   3   3    1.30    2.20
   5  -3   3    1.20    1.80
   5  -3   3   -1.10    1.60
  -5   3   3    0.40    1.50
  -5  -3  -3    1.60    0.90
  -5  -3  -3    0.90    1.00
   5  -4  -3   43.80    5.40
   5   4   3   58.89    6.90
  -5   4  -3   50.39    6.10
  -5  -4   3   50.79    4.60
  -5  -4   3   52.79    4.80
  -5   4  -3   52.59    7.20
   5  -4  -3   49.80    5.60
   5  -4  -3   57.59    6.50
  -5   4  -3   50.39    5.20
   5  -4  -3   63.79    6.60
  -5   4  -3   48.20    5.80
  -5  -4   3   49.70    4.80
   5   4   3   57.59    7.30
   5   4   3   60.49    4.80
   5  -4   3   58.69    6.70
  -5   4   3   51.79    6.10
  -5   4   3   44.30    6.60
  -5   4   3   58.89    6.10
  -5   4   3   50.39    5.20
  -5  -4  -3   53.79    4.60
  -5   4   3   55.79    6.40
   5   4  -3   58.79    6.50
  -5  -4  -3   51.49    4.60
   5  -4   3   56.29    6.20
   5   4  -3   46.30    6.80
  -5  -4  -3   48.80    4.70
   5  -4   3   49.90    5.80
  -5   5  -3    0.40    1.40
  -5   5  -3    0.70    2.70
  -5   5  -3    2.30    2.40
  -5   5  -3   -0.30    2.10
   5   5   3    2.90    2.60
   5   5   3    0.10    2.10
   5  -5  -3   -0.30    2.10
  -5  -5   3    0.00    1.50
   5  -5  -3    0.00    1.50
   5  -5  -3    0.50    2.40
   5  -5  -3    1.10    2.60
  -5   5   3   -1.20    1.20
  -5   5   3    0.30    1.80
   5  -5   3    1.10    1.60
  -5   5   3    0.50    1.50
  -5   5   3    0.70    1.90
   5  -5   3   -1.00    2.40
   5  -5   3   -1.80    2.00
   5   5  -3   -0.10    1.90
   5   5  -3    2.00    2.30
  -5  -5  -3   -0.40    1.40
  -5   5   3    0.20    2.40
   5   6   3   -1.20    2.60
  -5   6  -3    3.10    3.20
   5  -6  -3    8.00    4.30
  -5   6  -3    3.30    3.20
   5  -6  -3    3.60    3.50
  -5  -6   3    4.40    2.90
   5   6   3    6.60    3.70
  -5   6  -3    5.00    2.90
   5  -6  -3    4.00    3.60
   5  -6   3    5.00    3.10
   5   6  -3    6.00    1.20
   5   6  -3    3.10    3.00
  -5   6   3    1.90    3.10
   5   6  -3    0.30    2.80
  -5   6   3    6.60    3.00
   5   6  -3    4.70    1.20
   5  -6   3    6.30    3.50
  -5   6   3    1.50    2.60
  -5  -6  -3    1.50    2.30
  -5   7  -3  149.79   13.10
  -5   7  -3  152.08   14.80
   5   7   3  135.49   14.20
   5   7   3  120.69   12.80
  -5  -7   3  122.49   11.10
   5   7  -3  118.09   13.40
  -5   7   3  114.09   13.30
  -5   7   3  124.39   12.30
   5   7  -3  109.09    6.90
   5   7  -3   94.39   11.30
  -5  -7  -3  139.09   11.60
  -5  -8   3   26.20    6.70
  -5   8  -3   31.40    7.20
   5   8   3   39.60   10.10
   5   8   3   32.00    8.10
  -5   8  -3   25.10    7.70
   5   8  -3   32.70    8.90
  -5   8   3   33.80    7.50
   5   8  -3   40.60    8.90
  -5   8   3   26.40    7.70
  -5  -8  -3   16.80    5.40
   5   9   3    0.60    3.40
   5   9   3   -5.10    1.90
  -5  -9   3    1.80    3.20
  -5   9  -3    2.00    3.30
  -5   9  -3    0.50    3.10
   5   9  -3   -0.30    2.70
  -5  -9  -3   -3.60    2.50
  -5   9   3   -0.60    2.70
  -5   9   3    0.20    3.40
   5   9  -3   -4.90    2.60
  -5  -9  -3    3.10    5.30
   5  10   3    1.80    3.50
   5  10   3    2.00    3.50
  -5 -10   3   -0.50    3.70
  -5  10  -3    4.90    4.40
  -5  10  -3    4.70    3.00
  -5  10   3    3.90    4.20
  -5  10   3    0.60    2.20
  -5 -10  -3   -1.70    3.60
  -5 -10  -3    2.80    5.90
   5  10  -3   -1.40    3.00
   6   0   3    0.40    1.10
   6   0   3    0.60    1.80
  -6   0  -3   -0.30    1.00
  -6   0  -3   -0.60    1.50
  -6   0   3    0.20    0.70
   6   0  -3   -1.30    0.90
  -6   0   3    1.50    1.30
   6   0  -3   -1.90    1.40
   6   0   3    0.00    1.50
  -6   0  -3   -0.60    0.60
  -6   0  -3   -0.80    0.80
  -6   0   3    1.50    1.00
  -6  -1   3   79.99    7.50
  -6   1  -3   80.49    6.00
   6   1   3   84.69    7.30
  -6   1  -3   69.79    7.10
   6  -1  -3   67.99    7.10
   6   1   3   81.99    6.70
   6   1   3   82.89    7.30
   6  -1  -3   81.29    5.90
  -6  -1   3   74.89    6.50
   6  -1  -3   91.69    6.50
   6   1  -3   80.09    6.50
   6  -1   3   91.89    5.90
  -6   1   3   85.99    6.20
  -6   1   3   72.39    6.90
   6   1  -3   82.79    7.50
  -6  -1  -3   72.99    6.50
   6   1  -3   78.59    6.50
   6  -1   3   76.49    7.40
   6  -1   3   74.49    5.60
  -6   2  -3  172.48   11.00
  -6  -2   3  154.28   11.40
  -6   2  -3  135.39   11.90
   6  -2  -3  156.38   11.80
   6  -2  -3  147.79   10.50
   6   2   3  169.28   12.00
  -6   2  -3  175.28   11.20
   6   2   3  173.98   11.40
   6   2   3  177.48   12.10
   6  -2   3  160.08   12.00
  -6   2   3  168.08   10.90
   6   2  -3  165.58   11.00
   6   2  -3  170.98   11.80
   6  -2   3  158.48   10.60
   6   2  -3  169.88   11.60
  -6   2   3  147.99   11.80
  -6   2   3  167.78   11.10
  -6  -3   3  189.68   13.00
  -6   3  -3  196.68   13.30
  -6   3  -3  172.28   14.20
  -6   3  -3  203.48   11.30
  -6   3  -3  194.38   13.50
   6  -3  -3  208.78   11.30
   6   3   3  199.48   14.30
   6   3   3  216.48   12.90
   6  -3  -3  209.08   13.20
  -6  -3   3  185.98   10.60
  -6  -3   3  185.28   10.70
   6  -3  -3  202.18   13.30
   6   3   3  217.38   14.70
   6  -3  -3  191.88   13.70
   6   3  -3  218.18   13.60
   6   3  -3  215.88   13.20
  -6  -3  -3  175.78   10.30
   6  -3   3  202.78   13.00
   6   3  -3  184.98   14.10
   6  -3   3  189.38   13.10
  -6   3   3  191.08   13.10
  -6  -3  -3  193.88   10.40
   6  -3   3  194.78   13.90
  -6   3   3  170.68   14.10
  -6   3   3  195.88   13.40
  -6  -4   3   47.00    4.30
   6  -4  -3   48.50    6.10
   6  -4  -3   56.29    5.60
   6   4   3   65.99    7.70
  -6  -4   3   46.40    4.50
  -6  -4   3   47.60    5.10
   6   4   3   57.29    5.30
  -6   4  -3   46.40    4.70
   6  -4  -3   50.39    6.40
   6   4   3   65.59    7.30
  -6   4  -3   49.50    6.30
  -6   4  -3   52.49    6.50
   6  -4  -3   53.49    6.40
  -6   4  -3   53.39    7.30
  -6   4   3   55.49    6.70
  -6  -4  -3   50.69    5.00
   6   4  -3   55.99    7.20
  -6  -4  -3   52.29    4.40
  -6   4   3   50.69    4.80
   6  -4   3   56.69    6.30
  -6   4   3   59.79    6.60
   6  -4   3   53.89    6.30
   6  -4   3   51.59    6.20
   6   4  -3   55.69    6.40
  -6   4   3   55.69    6.30
  -6   4   3   37.20    6.40
  -6  -4  -3   49.50    4.50
   6  -5  -3  118.39    9.60
  -6   5  -3  117.49   10.30
   6  -5  -3   99.49    8.80
  -6   5  -3   96.09   11.20
   6   5   3  119.09   11.10
   6  -5  -3   90.59    9.70
  -6   5  -3   92.69    9.70
  -6  -5   3   87.99    7.80
  -6   5  -3  107.59    8.70
   6   5   3  106.29   11.20
  -6   5   3   96.89   11.00
   6  -5   3  109.99    9.50
   6  -5   3  106.89   10.00
   6   5  -3  106.09   11.10
  -6   5   3  101.19    9.90
  -6  -5  -3   89.19    7.80
   6   5  -3  125.59   10.70
  -6   5   3   98.29    8.50
  -6   5   3  118.09   10.30
  -6   5   3  105.09    9.30
   6  -5   3  104.49   10.00
  -6  -6   3    0.30    2.00
   6   6   3    0.50    2.30
  -6   6  -3    4.10    3.00
   6  -6  -3    0.00    2.50
  -6   6  -3    0.20    2.40
   6   6   3    3.10    3.20
  -6   6   3    3.40    2.80
   6   6  -3    1.50    3.10
   6   6  -3    0.80    2.30
  -6   6   3    0.90    3.10
   6  -6   3    0.00    2.40
  -6  -6  -3    2.20    2.30
  -6  -7   3    3.00    2.90
  -6   7  -3    1.90    2.90
  -6   7  -3    8.80    4.80
   6   7   3    2.90    2.70
   6   7   3    2.80    4.40
  -6  -7  -3    2.50    2.90
  -6   7   3   -2.70    2.70
   6   7  -3    5.10    4.60
  -6   7   3    5.50    3.60
   6   7  -3    2.00    2.80
  -6   8  -3   39.40    8.40
  -6   8  -3   12.10    6.20
   6   8   3   30.90    8.20
   6   8   3   30.00    9.20
  -6  -8   3   15.60    5.70
  -6   8   3   28.20    6.80
   6   8  -3   36.40    9.40
   6   8  -3   33.10    8.50
  -6   8   3   31.50    9.00
  -6  -8  -3   25.90    6.50
  -6  -9   3    4.40    4.30
   6   9   3   -0.30    3.30
  -6   9  -3    2.50    3.50
  -6   9  -3    0.70    2.80
   6   9   3   -5.20    2.50
  -6   9   3    7.40    4.20
   6   9  -3    4.40    6.10
   6   9  -3   -1.20    3.20
  -6  -9  -3    8.70    5.10
  -6   9   3    4.00    3.90
  -6  -9  -3    8.60    6.70
  -6 -10   3   -3.50    3.00
   6  10   3    8.40    3.80
  -6  10  -3    2.30    3.20
   6  10   3    0.90    3.00
  -6  10  -3    0.00    2.90
  -6 -10  -3    1.10    3.70
   6  10  -3    1.20    2.80
  -6 -10  -3   -3.60    5.40
  -6  10   3    6.20    3.60
  -6  10   3   -4.80    2.40
   7   0  -3   -1.70    2.30
  -7   0   3   -2.10    1.00
  -7   0  -3   -0.10    0.90
  -7   0  -3    0.20    1.30
  -7   0   3   -0.50    1.00
   7   0   3    0.70    2.10
  -7   0  -3    0.20    0.60
  -7   0   3   -0.30    0.80
   7   0  -3    0.80    1.20
   7   0   3   -0.70    1.20
  -7   0  -3   -1.40    1.60
   7   0   3    1.90    2.10
  -7  -1   3   -0.70    1.30
  -7   1  -3    0.50    1.70
  -7   1  -3   -0.90    0.70
  -7  -1   3    0.30    0.40
   7   1   3   -1.80    1.70
   7   1   3   -0.70    1.50
  -7  -1   3    1.40    2.10
   7   1   3    3.30    1.90
   7  -1  -3   -0.40    1.80
  -7  -1   3    0.40    0.50
   7  -1  -3    0.10    0.80
  -7   1  -3   -0.80    1.10
   7  -1  -3   -0.90    1.00
  -7  -1  -3   -0.90    1.40
   7  -1   3    0.00    0.80
   7   1  -3    0.00    2.00
   7  -1   3    0.00    1.50
   7   1  -3   -0.90    1.30
   7  -1   3    0.40    1.20
   7   1  -3   -0.80    1.40
  -7   1   3    0.30    1.80
  -7   1   3   -0.30    1.30
  -7  -1  -3    0.00    1.70
   7  -2  -3    5.30    2.20
   7   2   3    5.60    2.90
   7   2   3    6.50    3.10
  -7   2  -3    8.70    2.80
  -7   2  -3    4.10    2.90
  -7  -2   3   -0.50    1.90
   7   2   3    5.90    2.70
   7  -2  -3    4.10    2.60
  -7   2   3    4.90    2.30
   7   2  -3    5.00    2.70
   7   2  -3    8.20    3.30
   7   2  -3    5.90    2.30
  -7   2   3    4.20    2.80
  -7   2   3    6.90    2.70
   7  -2   3    7.30    2.50
   7  -2   3    2.70    2.60
  -7   3  -3   -1.20    1.30
  -7  -3   3    2.20    1.80
   7  -3  -3    3.00    2.10
  -7  -3   3    0.80    0.80
   7   3   3   -1.20    1.80
   7   3   3    0.40    1.50
  -7   3  -3    4.50    2.80
   7   3   3    0.60    2.20
   7  -3  -3    0.80    1.00
   7  -3  -3    5.40    2.30
  -7   3  -3   -0.50    1.70
  -7  -3   3    1.40    0.80
   7  -3  -3    2.90    2.30
  -7   3  -3    1.90    0.90
   7   3  -3    0.00    1.60
   7  -3   3    5.10    2.70
  -7   3   3    1.00    1.60
   7   3  -3    1.00    1.70
   7  -3   3    1.00    1.50
  -7   3   3    2.80    2.40
  -7  -3  -3    0.90    0.70
   7  -3   3    1.20    1.90
  -7  -3  -3    0.30    0.60
  -7   3   3    3.20    2.50
   7   3  -3   -1.00    1.90
  -7   4  -3   20.60    2.70
   7  -4  -3   10.80    3.70
   7   4   3   17.80    5.00
   7  -4  -3   14.40    4.20
  -7  -4   3   18.00    2.40
  -7   4  -3   11.10    4.50
  -7   4  -3   12.40    4.30
  -7  -4   3    9.60    3.10
   7   4   3   17.30    5.10
  -7   4  -3   21.40    5.10
   7   4   3   16.50    3.60
  -7  -4   3   15.60    2.60
   7  -4  -3   21.00    3.10
   7  -4  -3   15.10    4.20
  -7  -4  -3   12.00    2.10
  -7   4   3   17.90    4.50
   7  -4   3   27.50    5.90
  -7  -4  -3   14.60    2.40
   7   4  -3   22.40    5.00
   7  -4   3   18.30    4.50
   7  -4   3   16.80    4.30
  -7  -4  -3   15.20    2.90
   7   4  -3   20.30    5.60
  -7   4   3   18.30    4.70
  -7   4   3   18.40    5.40
  -7   4   3   17.10    4.60
   7  -5  -3   20.20    4.60
  -7  -5   3   16.80    3.50
  -7   5  -3   16.80    5.70
   7   5   3   10.70    4.10
   7  -5  -3   17.50    5.10
  -7   5  -3   24.10    6.00
  -7   5  -3   21.90    5.60
   7   5   3    5.70    3.90
  -7  -5  -3   20.50    3.50
  -7   5   3   12.00    4.30
   7   5  -3   23.70    6.30
  -7   5   3   19.30    6.30
  -7   5   3   19.80    4.90
   7   5  -3   19.90    4.90
   7  -5   3   19.00    4.70
  -7   5   3   13.60    4.20
   7  -5   3   18.40    5.20
  -7   6  -3    7.10    4.20
   7   6   3    8.50    3.90
  -7   6  -3    5.10    4.40
   7  -6  -3    4.50    3.90
   7   6   3    8.60    4.70
  -7  -6   3    7.40    3.10
  -7   6   3    7.10    3.60
  -7   6   3    4.20    4.10
   7   6  -3    4.40    3.10
  -7  -6  -3   10.40    3.50
   7   6  -3    9.10    4.80
   7  -6   3    3.30    3.60
  -7  -7   3   18.00    4.80
   7   7   3   19.90    6.00
  -7   7  -3   28.60    8.30
   7   7   3   23.90    7.40
  -7   7  -3   13.90    4.70
  -7  -7  -3   20.80    5.10
  -7   7   3   17.40    5.70
   7   7  -3   16.10    6.30
  -7   7   3   18.50    6.50
   7   7  -3   12.90    4.40
  -7   8  -3   27.20    7.10
  -7  -8   3   28.00    6.10
  -7   8  -3   18.60    6.80
   7   8   3   25.60    7.90
   7   8   3   23.80    6.80
   7   8  -3   14.20    5.10
  -7   8   3   39.80    8.90
  -7   8   3   16.00    6.60
   7   8  -3   23.10    6.80
  -7  -8  -3   27.90    6.70
  -7   9  -3    5.40    5.20
   7   9   3    4.80    4.40
  -7   9  -3    0.00    3.40
  -7  -9   3    6.30    4.40
   7   9   3   -1.80    2.60
  -7  -9  -3    1.70    5.40
  -7  -9  -3    8.40    4.00
  -7   9   3    5.60    3.20
  -7   9   3    3.30    4.20
   7   9  -3    0.30    2.80
  -7 -10   3   -1.10    2.90
  -7  10  -3   -1.20    2.70
   7  10   3   -2.70    3.30
  -7  10  -3   -1.50    3.00
   7  10   3   -0.90    3.80
  -7 -10  -3    2.30    5.80
  -7  10   3    2.60    2.50
  -7  10   3   -0.20    3.60
   7  10  -3   -9.50    2.60
  -7 -10  -3   -3.50    3.00
  -8   0  -3   -0.40    1.20
   8   0  -3    1.20    1.20
  -8   0  -3    0.50    1.90
  -8   0   3   -0.20    1.00
  -8   0  -3    0.70    1.00
   8   0   3    0.70    1.40
   8   0   3    0.60    2.20
  -8   0   3    1.30    1.60
  -8   0  -3   -0.50    0.60
  -8   0   3    1.00    1.30
   8   0  -3   -3.80    2.10
  -8  -1   3    1.00    1.80
   8  -1  -3    1.40    0.80
   8  -1  -3    2.00    1.40
  -8   1  -3    3.70    2.70
   8  -1  -3    1.00    1.10
  -8  -1   3    1.20    0.70
  -8  -1   3    1.00    0.70
   8   1   3    0.50    1.70
   8  -1  -3   -1.20    1.50
   8   1   3    3.80    2.60
  -8  -1   3    0.60    2.20
  -8   1  -3    1.30    1.00
   8   1   3    2.10    1.90
  -8   1  -3    0.90    1.50
   8   1  -3    0.50    1.50
  -8   1   3    1.80    2.10
  -8  -1  -3    1.20    2.20
   8   1  -3   -1.30    1.00
  -8   1   3    0.10    1.50
   8   1  -3    0.80    2.10
   8  -1   3    2.30    1.20
  -8  -1  -3    2.70    2.00
   8  -1   3    0.30    1.10
   8  -1   3   -0.10    1.90
   8   2   3  312.47   18.70
   8   2   3  289.67   18.80
   8   2   3  308.97   18.80
   8  -2  -3  267.97   19.00
  -8  -2   3  252.77   18.50
   8  -2  -3  261.87   16.60
  -8   2  -3  280.07   19.40
  -8   2  -3  300.57   17.50
   8   2  -3  284.57   18.60
  -8   2   3  285.97   17.30
   8   2  -3  312.67   18.10
   8  -2   3  273.87   19.10
   8   2  -3  308.97   18.50
  -8   2   3  294.07   19.30
   8  -2   3  259.17   16.40
   8  -3  -3   15.20    3.80
  -8  -3   3    9.90    1.30
   8   3   3   13.60    4.10
  -8   3  -3   15.30    5.00
   8  -3  -3    5.50    3.30
  -8  -3   3   10.70    1.40
   8   3   3   13.70    4.30
  -8   3  -3   13.30    3.60
  -8   3  -3   13.40    3.80
   8   3   3    9.40    3.20
  -8  -3   3   10.70    3.50
   8   3  -3   12.80    4.10
  -8   3   3    9.80    3.20
   8   3  -3   16.90    4.30
   8  -3   3   14.00    4.40
   8  -3   3   12.00    3.40
  -8   3   3   13.30    4.60
   8   3  -3   13.20    3.70
  -8   3   3   14.10    3.70
   8   4   3    0.50    1.70
   8  -4  -3    0.30    1.90
   8  -4  -3    0.40    1.90
   8   4   3    0.40    1.90
  -8   4  -3    1.00    2.60
  -8  -4   3    0.70    1.30
  -8  -4   3    0.70    1.80
  -8   4  -3    1.50    2.00
  -8   4  -3    2.00    2.40
  -8  -4   3    0.40    0.90
   8   4   3    1.80    2.40
  -8  -4  -3    0.50    1.10
   8  -4   3    0.90    1.90
  -8   4   3   -2.00    2.30
  -8   4   3   -0.90    2.00
   8   4  -3    1.70    2.60
  -8   4   3    4.80    2.30
   8  -4   3    3.10    2.30
   8   4  -3    1.10    1.80
  -8  -4  -3   -1.90    1.30
  -8   4   3    1.20    2.20
  -8  -4  -3    0.80    1.00
   8  -5  -3    9.30    4.10
  -8   5  -3    9.40    4.50
  -8  -5   3    9.40    2.80
   8   5   3    7.00    3.40
   8   5   3    8.40    4.40
  -8   5  -3    9.70    3.70
  -8   5  -3   11.00    4.00
   8  -5  -3    8.90    3.60
  -8  -5  -3    9.30    2.70
   8   5  -3   13.90    5.00
  -8   5   3    7.00    3.80
   8  -5   3   10.80    4.20
  -8   5   3   10.40    4.40
   8  -5   3    7.00    3.20
  -8   5   3    5.20    4.30
   8   5  -3    6.50    3.30
  -8   5   3    3.00    2.90
  -8   6  -3   44.10    9.90
   8  -6  -3   39.50    7.90
  -8  -6   3   30.50    4.80
   8   6   3   31.60    7.90
  -8   6  -3   24.20    7.70
   8   6   3   21.30    6.00
   8   6  -3   35.40    6.20
  -8   6   3   30.30    8.20
  -8  -6  -3   34.50    4.90
  -8   6   3   18.30    5.60
   8   6  -3   12.10    5.20
   8  -6   3   34.10    7.80
   8  -7  -3    9.20    4.20
  -8   7  -3    3.60    3.80
  -8   7  -3    4.10    5.00
   8   7   3    5.90    3.50
   8   7   3    4.30    4.50
  -8  -7   3    3.80    2.70
  -8   7   3   14.90    5.10
  -8  -7  -3    8.20    4.00
  -8   7   3   11.20    5.50
   8   7  -3    6.20    5.00
   8   7  -3    8.30    4.40
   8  -7   3    9.70    4.90
  -8  -8   3   61.89    7.70
   8   8   3   41.70    7.80
  -8   8  -3   58.99    9.80
   8   8   3   46.30   10.90
  -8   8  -3   49.60   11.50
  -8  -8  -3   35.70   10.50
  -8   8   3   62.69    8.90
  -8   8   3   60.09   10.20
  -8  -8  -3   46.00    7.20
   8   8  -3   51.09    9.40
   8   9   3    6.20    4.00
  -8   9  -3    1.20    3.50
  -8  -9   3    0.50    3.10
   8   9   3    1.20    2.40
  -8   9  -3    9.40    5.20
  -8   9   3    3.10    4.20
  -8  -9  -3    5.90    4.00
  -8  -9  -3    9.60    8.20
   8   9  -3   -3.10    2.30
  -8   9   3    0.90    2.70
  -8 -10   3    6.60    3.80
  -8  10  -3   17.20    5.00
  -8  10  -3    7.20    4.60
   8  10   3   11.90    3.80
  -8  10   3   29.80    7.30
  -8  10   3   15.20    5.30
   8  10  -3   14.70    6.00
  -8 -10  -3    8.80    4.10
  -8 -10  -3   13.90    5.70
  -9   0   3   -1.00    1.00
   9   0  -3   -1.40    1.90
  -9   0  -3    1.60    1.20
   9   0  -3    0.20    1.20
  -9   0   3   -0.80    0.80
  -9   0  -3   -1.70    1.40
   9   0   3   -1.90    1.60
  -9   0  -3   -0.30    0.90
  -9   0   3   -0.40    1.80
  -9   0  -3   -1.70    0.90
   9   0   3   -1.80    1.10
   9  -1  -3  137.89    7.10
   9  -1  -3  135.09    7.90
   9   1   3  133.99    9.80
   9  -1  -3   90.89   10.20
   9  -1  -3  123.99    7.90
  -9   1  -3  109.99   10.70
  -9   1  -3  109.79    8.40
  -9  -1   3  106.49   10.70
  -9  -1   3  116.99    7.10
  -9  -1   3  121.49    7.00
  -9  -1   3  117.09   10.00
  -9   1  -3  129.39    8.90
   9   1   3  119.49   10.80
  -9   1  -3  127.29    7.50
   9   1   3  146.99   11.20
  -9   1   3  133.89    9.00
   9  -1   3  129.59   11.50
   9   1  -3  127.09    9.50
  -9  -1  -3  118.89    6.70
   9   1  -3  128.29   10.10
  -9  -1  -3  120.99   11.00
  -9  -1  -3  119.29    9.70
  -9   1   3  113.79   10.50
   9   1  -3  129.69   11.30
  -9  -1  -3  113.59    6.60
   9  -1   3  136.29    7.90
   9  -1   3  132.39    7.70
   9  -2  -3   51.59    5.00
   9  -2  -3   48.20    6.80
   9   2   3   62.39    6.90
  -9  -2   3   48.50    6.30
  -9   2  -3   39.90    6.50
  -9   2  -3   52.49    5.80
   9  -2  -3   43.70    5.00
   9   2   3   57.49    6.40
  -9  -2   3   40.30    6.40
   9   2   3   59.19    7.00
  -9   2   3   62.69    7.60
   9  -2   3   63.09    7.50
   9   2  -3   65.19    6.60
   9  -2   3   68.59    5.60
   9   2  -3   53.89    6.30
   9   2  -3   54.49    6.90
  -9   2   3   48.90    5.70
   9  -2   3   43.60    4.90
  -9  -3   3   15.60    4.10
  -9   3  -3   22.00    4.90
   9  -3  -3   30.60    5.30
  -9  -3   3   24.50    1.80
   9   3   3   20.80    4.80
   9   3   3   24.60    5.70
  -9  -3   3   23.10    1.80
   9  -3  -3   23.60    4.10
  -9   3  -3   22.80    6.20
   9   3   3   25.80    5.90
   9   3  -3   32.00    5.10
   9   3  -3   25.60    4.80
   9   3  -3   31.60    4.70
  -9   3   3   21.80    5.90
   9  -3   3   28.80    5.30
  -9   3   3   27.10    5.40
   9  -3   3   26.80    4.50
  -9  -4   3   27.90    3.10
   9   4   3   35.90    5.30
   9   4   3   38.40    6.60
   9  -4  -3   34.60    6.10
  -9   4  -3   28.30    7.30
  -9  -4   3   29.20    3.00
   9   4   3   38.30    6.20
   9  -4  -3   34.10    5.60
  -9   4  -3   44.60    6.30
  -9  -4   3   30.30    5.20
   9  -4   3   37.10    5.70
   9   4  -3   40.20    5.70
  -9   4   3   26.00    6.90
  -9  -4  -3   31.40    5.20
   9  -4   3   31.60    5.70
  -9  -4  -3   26.90    2.80
  -9  -4  -3   24.80    2.80
   9   4  -3   35.90    6.40
  -9   4   3   32.60    6.20
   9   4  -3   26.70    5.00
  -9   4   3   43.40    6.20
  -9  -5   3   29.00    3.90
  -9   5  -3   15.60    6.70
   9   5   3   37.20    8.40
   9   5   3   29.50    7.30
  -9   5  -3   24.20    6.30
   9  -5  -3   31.00    7.00
   9  -5  -3   30.90    5.90
   9  -5   3   38.70    6.30
  -9   5   3   31.80    6.70
   9   5  -3   36.90    5.90
   9  -5   3   46.70    7.10
  -9   5   3   43.20    9.50
  -9  -5  -3   29.90    4.00
   9   5  -3   38.50    8.40
  -9   5   3   30.60    7.00
   9   6   3    5.40    3.50
  -9   6  -3   12.60    5.90
   9   6   3   10.70    5.00
   9  -6  -3   17.30    5.60
  -9  -6   3   11.10    3.40
   9   6  -3   19.00    6.60
  -9   6   3   11.00    5.80
   9  -6   3   13.00    4.60
   9   6  -3   18.10    5.30
  -9  -6  -3   12.30    3.50
   9   7   3   55.39   10.10
   9   7   3   61.89    9.30
  -9  -7   3   63.39    7.50
   9  -7  -3   82.69   10.30
  -9   7  -3   55.29   10.30
  -9   7   3   67.49   10.80
   9  -7   3   86.59   10.40
  -9  -7  -3   72.89    7.90
   9   7  -3   52.49    9.50
   9   7  -3   67.79   10.40
   9   8   3    2.50    3.10
  -9  -8   3    1.40    2.10
   9   8   3   -0.10    2.40
  -9   8  -3    1.30    3.00
  -9  -8  -3    4.10    4.90
  -9   8   3    1.60    2.50
  -9  -8  -3   -1.00    1.90
   9   8  -3   -2.30    3.20
  -9   9  -3    1.20    3.50
  -9  -9   3    1.40    3.70
   9   9   3    6.80    5.00
   9   9   3    3.00    2.90
  -9  -9  -3    2.60    6.10
  -9   9   3    9.60    5.40
   9   9  -3    8.70    4.40
  -9  -9  -3   -1.80    3.00
 -10   0   3   -1.10    1.00
  10   0   3   -0.60    1.30
  10   0  -3    1.00    2.50
 -10   0  -3   -0.50    1.00
 -10   0   3   -1.10    0.90
  10   0   3    0.80    2.40
 -10   0  -3   -0.10    1.10
  10   0  -3   -2.20    1.00
 -10   0  -3    1.40    1.20
 -10   0   3   -0.80    1.30
 -10   0  -3    0.90    2.00
 -10  -1   3    8.10    1.70
 -10  -1   3    7.20    1.70
  10  -1  -3    2.70    2.50
  10   1   3    7.90    3.80
  10   1   3    6.10    3.10
  10  -1  -3   11.40    1.80
 -10   1  -3    5.60    2.40
  10   1   3    5.90    2.70
  10  -1  -3    8.40    1.90
 -10   1  -3   12.70    4.20
 -10  -1   3    1.40    2.50
 -10  -1   3    7.50    3.00
  10   1  -3    7.30    3.60
 -10  -1  -3    5.90    1.40
  10  -1   3    8.10    3.70
 -10  -1  -3    8.30    3.40
  10  -1   3    7.20    1.60
 -10   1   3    7.40    3.30
 -10   1   3    4.90    2.20
 -10  -1  -3    7.60    3.10
  10  -1   3   10.00    1.80
  10   1  -3    8.50    2.90
 -10  -1  -3    8.60    1.50
  10  -2  -3   -0.30    1.80
  10   2   3   -0.50    1.80
 -10  -2   3   -1.30    1.80
 -10  -2   3   -0.60    1.50
 -10   2  -3   -1.60    1.40
 -10   2  -3   -1.80    1.80
  10   2   3    1.00    2.10
  10   2   3    2.20    2.10
  10  -2  -3    2.40    1.80
  10  -2   3   -0.80    1.10
  10   2  -3    0.20    1.50
 -10  -2  -3   -0.90    1.70
  10   2  -3    1.90    2.10
  10  -2   3   -1.20    1.70
 -10  -2  -3    1.00    2.20
  10   2  -3    1.70    2.20
 -10   2   3    2.30    2.30
 -10   2   3    0.20    2.30
 -10   3  -3   52.29    8.40
  10   3   3   64.09    7.60
  10   3   3   66.59    8.00
  10   3   3   59.69    7.60
 -10  -3   3   56.39    7.40
  10  -3  -3   49.60    6.20
 -10   3  -3   67.99    7.30
  10  -3  -3   61.39    8.10
  10  -3   3   52.39    7.60
  10   3  -3   64.59    7.60
  10  -3   3   55.19    6.30
  10   3  -3   71.19    8.00
 -10   3   3   52.79    7.80
  10   3  -3   66.99    7.30
 -10   3   3   57.79    7.00
 -10   4  -3  150.88   12.80
  10  -4  -3  147.39   12.40
 -10  -4   3  144.59    9.10
  10   4   3  176.38   13.10
 -10   4  -3  170.88   15.70
  10   4   3  161.08   14.20
 -10  -4   3  153.38   13.10
  10  -4  -3  152.78   14.00
 -10  -4   3  147.79    8.90
  10   4   3  174.98   14.30
 -10   4   3  166.18   14.60
  10  -4   3  155.98   12.50
  10   4  -3  169.18   13.40
 -10  -4  -3  138.79   12.50
 -10   4   3  176.48   15.60
 -10   4   3  175.88   13.50
 -10  -4  -3  150.28    8.60
 -10  -4  -3  146.79    8.50
  10   4  -3  156.38   13.80
  10   4  -3  165.48   13.10
  10  -4   3  135.89   13.50
 -10  -5   3   72.39    6.20
  10   5   3   66.99    8.90
 -10   5  -3   80.49   11.10
  10  -5  -3   73.29    9.00
  10   5   3   62.49    9.40
 -10   5  -3   83.89    9.30
  10  -5  -3   66.29    8.90
 -10   5   3   76.49   10.40
  10   5  -3   85.69    9.20
 -10  -5  -3   67.09    5.90
  10  -5   3   92.89    9.80
 -10   5   3   62.79    8.60
  10   5  -3   75.69   10.10
 -10   5   3   66.49   10.40
  10  -5   3   68.29    9.20
 -10   6  -3   18.00    6.50
  10  -6  -3    6.20    4.00
 -10  -6   3   10.20    3.30
  10   6   3   11.70    4.50
  10   6   3    2.50    3.50
  10   6  -3    3.20    3.80
  10  -6   3    3.90    3.80
  10   6  -3   11.80    4.00
 -10   6   3    6.00    5.60
 -10  -6  -3   11.00    3.20
  10  -7  -3   80.09   10.90
 -10  -7   3  103.19    9.40
  10   7   3   83.59   12.20
 -10   7  -3   85.09   12.70
  10   7   3   89.29   11.50
  10  -7   3  112.49   12.60
 -10   7   3   99.79   13.40
 -10  -7  -3   83.89    8.60
  10   7  -3   85.89   12.20
  10   8   3    1.80    3.60
 -10   8  -3   -2.80    3.70
 -10  -8   3    2.80    2.00
  10   8   3    3.90    3.30
 -10  -8  -3   -6.20    1.80
  10  -8   3    1.90    3.60
 -10   8   3   -1.50    3.00
 -10  -8  -3    3.10    4.90
  10   8  -3    5.60    4.30
 -10  -9   3   -3.70    1.80
 -10   9  -3   -5.00    4.70
  10   9   3    3.30    5.00
 -10  -9  -3    2.90    3.00
 -10   9   3    2.70    3.50
 -10  -9  -3   -5.60    5.30
  10   9  -3   -1.20    3.40
 -11   0   3    0.20    1.30
 -11   0  -3   -1.70    1.60
 -11   0   3   -0.90    1.60
 -11   0   3    0.10    1.80
 -11   0  -3   -0.80    0.70
  11   0  -3    0.40    2.10
 -11   0   3   -0.40    1.30
  11   0  -3    0.50    1.10
 -11   0  -3    0.10    1.20
  11   0   3    2.80    2.50
 -11   0  -3    0.90    1.30
  11  -1  -3    0.60    2.20
  11   1   3    0.00    2.00
  11   1   3    4.10    2.60
 -11  -1   3    4.50    1.60
  11  -1  -3    3.60    1.20
 -11   1  -3    1.30    1.60
  11   1   3    2.70    2.00
 -11  -1   3    8.00    3.40
 -11  -1   3    2.90    1.40
  11  -1  -3    2.10    1.00
 -11   1  -3   -0.70    2.40
 -11  -1   3    5.30    3.00
  11  -1   3    4.00    1.00
 -11  -1  -3    3.10    1.40
  11  -1   3    3.50    1.00
 -11   1   3    4.40    2.40
  11  -1   3    1.70    2.60
 -11  -1  -3    3.10    2.90
  11   1  -3    2.80    2.20
 -11  -1  -3    2.50    1.20
 -11   1   3    3.40    2.50
 -11  -1  -3    4.40    2.80
  11   1  -3    2.60    2.60
 -11  -2   3   16.40    5.10
 -11   2  -3   21.80    4.80
  11   2   3   24.20    5.70
  11  -2  -3   21.60    4.00
 -11  -2   3   26.90    6.40
 -11   2  -3   20.50    6.20
 -11  -2   3   19.60    1.70
  11  -2  -3   25.00    6.20
  11   2   3   20.20    5.40
  11   2   3   20.80    5.30
 -11  -2  -3   24.10    6.40
  11  -2   3   22.10    3.50
  11   2  -3   17.90    4.70
  11   2  -3   25.90    6.40
 -11   2   3   14.40    5.00
 -11   2   3   29.50    4.80
  11  -2   3   15.60    5.10
  11   2  -3   20.70    4.80
 -11  -2  -3   15.60    4.70
 -11   3  -3    6.10    4.10
 -11   3  -3    1.90    2.70
  11   3   3    6.20    3.20
  11   3   3   -4.30    1.50
  11  -3  -3    2.50    2.30
 -11  -3   3   -1.70    1.60
  11   3   3    1.20    2.50
  11  -3  -3   -1.40    2.00
  11   3  -3    0.00    1.80
 -11   3   3    1.70    3.20
  11  -3   3    1.70    2.40
 -11   3   3    3.30    2.90
 -11   3   3   -1.70    2.20
  11   3  -3    5.00    2.70
  11  -3   3    1.60    2.30
  11   3  -3    1.00    2.30
 -11   4  -3    7.50    4.70
  11   4   3    6.30    3.90
 -11   4  -3    5.60    3.80
  11  -4  -3   16.80    4.70
  11   4   3   10.70    4.30
  11   4   3   13.80    4.30
 -11  -4   3    8.60    1.90
 -11  -4   3    6.40    1.60
 -11  -4   3    8.10    4.00
  11  -4  -3    2.80    3.00
  11  -4   3   12.70    4.90
 -11  -4  -3    4.40    3.50
  11   4  -3    9.60    3.80
  11   4  -3    2.90    2.60
 -11   4   3   14.30    4.80
  11  -4   3   16.00    4.40
 -11   4   3    9.80    4.50
 -11   4   3   15.50    5.60
 -11  -4  -3    8.70    1.30
  11   4  -3    7.30    3.30
  11  -5  -3   94.59   11.00
  11  -5  -3   87.39    9.70
  11   5   3   86.79   10.40
  11   5   3   76.29   10.30
 -11   5  -3   99.39   12.80
 -11  -5   3   86.59    6.70
 -11   5  -3   88.39   10.20
 -11  -5  -3   81.19    6.30
  11   5  -3   66.99   10.00
  11   5  -3   90.49   10.10
 -11   5   3   80.79   10.80
 -11   5   3   94.99   10.30
 -11   5   3   84.39   11.60
  11  -5   3   83.79    9.60
  11  -5   3   83.39   10.40
 -11  -6   3   12.40    3.40
 -11   6  -3    8.40    4.90
  11   6   3    6.50    3.60
  11  -6  -3    5.90    3.60
  11   6   3    2.70    3.80
  11   6  -3    4.70    3.70
  11  -6   3   13.40    5.00
 -11   6   3   10.00    5.50
 -11  -6  -3    8.30    2.70
  11   7   3    6.20    3.90
  11   7   3   -2.30    2.40
 -11   7  -3   -3.60    2.70
  11  -7  -3   -0.20    2.50
 -11  -7   3    2.00    2.20
 -11  -7  -3    0.90    4.40
  11   7  -3    4.10    3.60
 -11   7   3    1.50    3.60
  11  -7   3   -3.20    2.70
 -11  -7  -3    1.60    2.40
  11   8   3   -2.20    3.40
 -11  -8   3   -2.00    1.90
  11  -8  -3    7.00    4.30
 -11   8  -3    1.70    4.80
  11   8  -3   10.20    5.20
 -11   8   3   -1.70    2.60
  11  -8   3    4.90    3.20
 -11  -8  -3   -2.40    1.90
 -11  -8  -3   -1.00    4.20
 -11  -9   3    7.00    2.60
 -11   9  -3    0.70    4.30
  11   9   3    1.70    3.10
 -11   9   3    6.00    3.00
 -11  -9  -3    3.00    5.30
  11   9  -3    1.00    3.00
 -11  -9  -3    6.90    2.80
  12   0   3   -1.10    2.20
 -12   0   3   -0.10    1.80
 -12   0  -3    0.40    2.10
 -12   0   3    1.20    2.80
 -12   0  -3    0.80    1.50
  12   0  -3   -1.90    2.50
 -12   0   3   -1.90    1.20
  12   1   3   14.90    5.20
  12   1   3   10.70    4.00
 -12   1  -3    6.50    2.60
  12   1   3   10.70    3.40
 -12  -1   3    5.70    3.70
 -12  -1   3    8.50    3.70
 -12  -1   3   13.60    2.50
 -12   1  -3    7.00    3.90
 -12  -1   3   10.50    2.40
  12  -1  -3    7.60    3.80
  12  -1   3   11.20    4.50
 -12   1   3   12.50    4.70
 -12  -1  -3   11.30    2.00
 -12  -1  -3    7.00    3.70
  12   1  -3    5.10    3.80
 -12  -1  -3    8.00    3.50
  12   1  -3   11.30    3.20
 -12   1   3   14.10    5.10
 -12   1   3    5.60    2.90
 -12   2  -3    5.70    2.90
 -12  -2   3    4.30    1.20
 -12  -2   3    2.60    1.10
 -12   2  -3   -0.10    2.40
 -12  -2   3    5.80    3.00
  12   2   3   -0.10    2.20
  12   2   3    3.90    3.00
  12  -2  -3    4.70    2.00
 -12  -2   3    2.90    3.40
  12  -2  -3    3.70    3.50
  12   2   3    2.70    2.90
 -12  -2  -3   -1.50    2.30
  12  -2   3    1.10    1.50
  12  -2   3    3.20    3.60
 -12   2   3    5.80    3.50
 -12   2   3    0.40    2.10
  12   2  -3    6.20    2.80
 -12  -2  -3    4.30    3.40
  12   2  -3    0.10    1.70
  12   2  -3    2.70    3.00
 -12  -3   3   16.80    4.90
 -12  -3   3    8.20    4.60
  12   3   3   15.80    4.90
 -12   3  -3   13.20    4.50
  12   3   3   13.70    4.70
  12  -3  -3    6.50    3.10
 -12   3  -3   13.50    6.00
  12   3   3   10.90    4.20
  12  -3  -3   20.10    6.50
 -12   3   3   14.10    4.50
  12   3  -3    8.60    4.20
  12  -3   3    7.90    2.90
  12   3  -3    8.60    3.90
 -12   3   3   10.10    5.30
  12  -3   3   13.00    5.30
  12   3  -3    7.30    3.60
 -12   3   3   15.80    6.50
 -12  -3  -3    8.60    4.50
  12  -4  -3  193.58   14.60
 -12   4  -3  208.98   15.80
  12   4   3  149.09   15.30
  12   4   3  188.48   16.20
 -12   4  -3  203.68   18.50
 -12  -4   3  199.48   10.80
 -12  -4   3  169.88   15.70
  12   4   3  205.18   15.90
  12  -4  -3  224.28   18.20
  12  -4   3  216.28   17.90
 -12   4   3  193.88   15.50
  12   4  -3  183.88   15.20
  12  -4   3  187.78   14.40
  12   4  -3  208.38   16.40
 -12  -4  -3  156.68   15.60
  12   4  -3  180.98   16.00
 -12   4   3  177.08   17.30
 -12   4   3  209.48   18.40
  12   5   3   64.29    9.00
  12  -5  -3   63.19    9.10
 -12   5  -3   57.89    8.30
 -12  -5   3   67.79    5.50
  12   5   3   54.79    8.80
 -12   5  -3   78.39   11.30
  12  -5  -3   52.99    7.70
 -12  -5  -3   58.79    4.90
  12  -5   3   81.19   10.50
 -12   5   3   55.09   10.00
  12   5  -3   57.09    8.70
 -12   5   3   56.39    8.30
 -12   5   3   66.59    9.80
  12  -5   3   57.49    7.90
  12   6   3   80.79   10.20
  12   6   3   78.99   11.30
 -12  -6   3   88.09    7.60
 -12   6  -3   78.09   12.10
  12  -6  -3   79.89   10.10
 -12   6   3   83.79   12.40
 -12  -6  -3   92.99   13.40
  12   6  -3   92.79   11.70
 -12  -6  -3   82.59    7.20
  12  -6   3   94.69   10.80
  12   7   3   30.30    7.70
 -12   7  -3   30.90    9.30
  12  -7  -3   24.40    7.00
  12   7   3   32.30    8.70
 -12  -7   3   31.10    4.80
 -12   7   3   25.90    8.20
  12   7  -3   13.40    5.60
 -12  -7  -3   24.90    4.90
 -12  -7  -3   32.50    9.90
  12  -7   3   20.90    6.90
  12  -8  -3    5.30    3.70
  12   8   3   -1.30    3.50
 -12   8  -3    0.60    4.30
 -12  -8   3    0.90    2.00
  12  -8   3   -1.00    3.20
 -12  -8  -3    3.80    4.90
 -12  -8  -3    2.20    2.50
  12   8  -3   -6.60    2.90
 -12   8   3   -1.40    3.50
  12   9   3   -3.40    3.60
 -12   9  -3    8.90    5.50
 -12  -9   3    1.60    2.10
 -12   9   3    2.30    4.20
 -12  -9  -3   18.50    7.50
 -12  -9  -3    1.60    2.10
  12   9  -3    6.10    4.60
  13   0   3    0.40    2.10
 -13   0  -3    0.50    1.60
 -13   0   3   -0.40    2.20
 -13   0  -3    0.40    3.10
 -13   0   3    0.30    2.50
  13   0  -3   -1.70    1.80
 -13   0   3    2.80    1.70
 -13  -1   3    1.30    1.50
 -13   1  -3    1.20    2.80
 -13  -1   3    1.00    2.10
 -13   1  -3    2.50    2.20
 -13  -1   3    3.10    3.50
  13   1   3   -0.10    2.30
  13  -1  -3    4.10    3.50
 -13  -1  -3   -2.30    2.20
  13  -1   3   -1.20    2.00
  13   1  -3    0.20    2.50
 -13  -1  -3    1.70    1.50
 -13   1   3   -0.90    1.90
 -13   1   3    3.70    2.70
 -13   1   3    2.90    3.10
  13  -2  -3   -0.60    1.20
  13   2   3   -0.20    2.40
 -13  -2   3   -1.20    2.30
 -13  -2   3    0.80    2.20
  13  -2  -3   -0.20    2.60
  13   2   3    0.00    2.20
 -13  -2   3   -0.50    0.90
 -13   2  -3    0.90    2.30
 -13   2  -3    0.70    3.00
 -13  -2   3    0.90    1.00
  13   2   3   -3.40    1.70
  13  -2   3    2.20    1.50
  13  -2   3   -0.70    2.70
 -13   2   3    1.00    2.70
  13   2  -3    0.00    2.00
  13   2  -3    3.20    3.00
  13   2  -3   -1.30    1.90
 -13   2   3    4.10    3.40
 -13  -2  -3   -1.30    2.40
 -13  -2  -3   -1.40    2.60
 -13   2   3    4.00    2.90
 -13  -2  -3    1.10    0.90
 -13  -2  -3   -0.10    0.80
 -13  -3   3   -4.20    2.60
  13   3   3   -1.50    2.10
 -13  -3   3   -0.40    2.30
  13   3   3   -0.60    3.00
  13   3   3    1.70    3.00
  13  -3  -3   -0.10    1.50
 -13   3  -3    4.40    4.30
 -13   3  -3    0.40    2.30
  13  -3  -3   -0.60    3.20
 -13   3   3    0.70    3.30
  13  -3   3    0.90    3.30
  13   3  -3   -0.10    2.60
 -13   3   3    0.30    2.40
  13   3  -3    4.80    2.90
 -13  -3  -3    4.70    3.40
 -13  -3  -3   -0.20    3.00
  13  -3   3    0.90    1.80
 -13   3   3    0.60    2.50
  13   3  -3   -0.90    2.60
 -13   4  -3    0.40    2.80
 -13  -4   3    1.00    1.00
  13  -4  -3    2.10    3.40
  13   4   3    3.70    3.30
 -13  -4   3   -1.50    2.70
  13   4   3   -0.80    2.80
  13   4   3    0.20    2.30
 -13   4  -3   -1.70    3.20
  13  -4  -3    0.70    2.60
  13   4  -3    1.30    2.60
 -13   4   3   -3.40    2.30
 -13  -4  -3    2.90    3.10
 -13   4   3    5.90    4.30
 -13   4   3   -1.90    2.80
  13  -4   3   -2.80    2.60
  13   4  -3    1.20    2.60
  13  -4   3    1.30    2.30
  13   4  -3    1.20    2.50
 -13  -4  -3   -3.20    2.90
  13   5   3   -1.10    2.80
  13  -5  -3    2.90    3.20
 -13   5  -3    3.10    4.40
 -13  -5   3    4.00    1.70
  13   5   3    4.20    3.10
 -13   5  -3   10.50    4.10
  13  -5  -3    1.50    3.00
  13  -5   3    2.60    3.00
  13  -5   3    4.70    3.60
 -13  -5  -3    3.20    1.70
 -13   5   3    7.40    5.00
 -13   5   3    4.10    3.40
 -13  -5  -3    6.90    4.40
 -13   5   3   -0.50    2.80
  13   5  -3    4.40    3.60
  13   6   3   12.20    5.70
  13   6   3   16.70    5.50
 -13  -6   3    6.20    2.60
 -13   6  -3    6.30    5.50
  13  -6  -3   14.10    5.60
  13  -6   3   29.30    7.50
 -13   6   3    1.70    4.50
  13   6  -3    8.80    5.30
 -13  -6  -3    9.70    2.80
 -13  -6  -3   11.50    6.40
  13   7   3   38.10    9.80
  13  -7  -3   51.09    8.20
 -13  -7   3   30.90    4.90
 -13   7  -3   28.50    9.40
  13   7  -3   37.40    9.90
 -13  -7  -3   36.80   10.70
 -13   7   3   58.29   10.40
  13  -7   3   42.80    8.80
 -13  -7  -3   41.60    5.20
 -13  -8   3    2.70    1.70
  13  -8  -3    4.50    3.20
  13   8   3   11.70    6.00
 -13   8  -3    6.00    4.60
 -13  -8  -3   -0.70    4.40
  13  -8   3    7.30    3.80
  13   8  -3    4.90    4.60
 -13  -8  -3    4.30    2.10
 -13   8   3    4.40    2.80
  13  -9  -3   11.80    3.80
  13  -9   3    5.80    3.80
 -14   0   3   -2.20    2.20
 -14   0   3    1.70    3.00
 -14   0   3   -0.90    1.80
  14   0   3   -4.10    1.80
  14   0  -3    4.30    3.00
 -14   0  -3   -1.10    2.90
 -14   0  -3    1.40    1.90
 -14  -1   3   17.20    3.30
 -14  -1   3   13.40    5.50
 -14  -1   3   14.00    5.10
  14   1   3   22.90    6.70
 -14   1  -3   22.30    4.60
  14  -1  -3   14.10    5.70
 -14   1  -3   17.50    6.20
  14   1  -3   19.50    5.90
  14  -1   3   21.60    6.60
 -14   1   3   15.40    5.90
 -14   1   3   15.60    4.20
 -14  -1  -3   13.50    5.20
 -14  -1  -3   16.10    2.90
 -14   1   3   23.60    6.80
  14   2   3    0.70    2.20
 -14   2  -3    0.10    3.60
 -14  -2   3    2.70    2.20
  14   2   3   -3.10    1.70
 -14   2  -3   -1.80    1.90
  14  -2  -3   -1.10    1.10
 -14  -2   3   -3.00    2.70
  14   2   3   -3.10    2.30
  14  -2  -3    0.30    2.60
 -14  -2   3   -0.10    1.20
 -14  -2  -3    1.10    0.90
  14  -2   3   -0.30    1.10
 -14   2   3    0.30    2.80
  14  -2   3    0.30    3.10
 -14   2   3    1.00    3.30
 -14   2   3   -1.10    2.30
 -14  -2  -3   -2.30    2.50
  14   2  -3    3.50    2.80
  14   2  -3   -3.00    2.00
  14   3   3   95.79   10.60
 -14  -3   3  105.49   11.20
  14   3   3   93.29   10.90
 -14  -3   3   98.69   11.70
 -14  -3   3  102.79    5.80
 -14  -3   3   73.69    6.60
 -14   3  -3  104.39   10.30
  14   3   3  117.19   11.90
  14  -3  -3   88.99    8.10
  14  -3  -3  106.79   12.70
 -14   3  -3  110.59   13.40
 -14   3   3   91.49    9.90
 -14  -3  -3   83.69   10.80
  14  -3   3   98.19   12.40
  14   3  -3   97.09   10.50
  14   3  -3   79.59    9.80
  14   3  -3   89.19   10.80
 -14   3   3  110.49   12.70
 -14   3   3  103.49   13.10
  14  -3   3   98.69    8.20
 -14  -3  -3  117.89   12.90
  14  -4  -3    5.30    3.10
 -14   4  -3    7.80    4.00
 -14  -4   3    5.60    3.80
 -14  -4   3    8.70    1.70
  14  -4  -3    7.40    5.10
 -14   4  -3    8.40    4.50
  14   4   3    2.40    3.40
  14   4   3    2.80    2.70
  14   4   3    4.20    3.40
 -14   4   3    4.30    4.40
  14   4  -3    4.80    3.70
 -14   4   3    4.70    3.40
 -14   4   3    4.60    4.80
  14  -4   3    4.40    3.80
  14  -4   3    6.90    3.10
 -14  -4  -3    5.10    3.90
 -14  -4  -3    3.20    4.10
  14   4  -3    7.60    3.50
  14  -5  -3    4.20    3.20
  14   5   3    4.00    3.50
  14  -5  -3    0.50    2.70
  14   5   3    2.60    2.80
 -14  -5   3    4.50    1.70
 -14   5  -3    4.60    3.90
 -14   5  -3    1.40    4.60
  14  -5   3    0.10    2.60
 -14  -5  -3    0.40    1.10
 -14  -5  -3    2.30    4.40
  14   5  -3   -4.40    2.80
 -14   5   3    7.50    4.90
 -14   5   3    4.30    3.20
  14  -5   3    3.90    3.70
 -14   5   3    1.70    3.10
 -14  -6   3    1.60    1.80
  14   6   3    1.70    3.60
  14  -6  -3    3.10    3.00
 -14   6  -3   -1.70    3.50
 -14   6  -3   -4.40    3.00
 -14  -6  -3   -1.00    1.50
  14  -6   3    0.50    3.10
 -14   6   3    0.00    3.60
  14   6  -3    2.40    3.10
 -14  -6  -3   -2.20    4.70
 -14  -7   3   -1.30    1.50
 -14   7  -3    1.50    3.70
  14   7   3    0.80    3.60
  14  -7  -3    5.00    3.20
 -14  -7  -3   -1.90    4.00
 -14   7   3    1.50    3.80
  14   7  -3    0.80    3.60
  14  -7   3    5.20    3.60
 -14  -7  -3   -2.70    1.50
  14   8   3   -0.10    3.10
 -14  -8   3    3.90    2.00
  14  -8  -3    4.50    2.70
 -14   8  -3    1.40    2.80
 -14   8   3   13.90    5.40
 -14  -8  -3    0.50    4.60
  14   8  -3    8.70    4.10
  14  -8   3   -5.40    2.40
 -14  -8  -3    0.10    1.60
  15   0  -3    1.10    2.90
  15   0   3    0.90    2.90
 -15   0   3   -1.00    2.70
 -15   0   3    0.30    2.00
 -15   0   3   -0.40    2.80
 -15   0  -3    0.00    1.50
 -15   0  -3   -1.90    2.00
 -15  -1   3   60.89    9.00
 -15   1  -3   89.89   11.30
 -15  -1   3   78.69   11.20
  15   1   3   66.59    9.80
 -15  -1   3   79.09    6.40
 -15   1  -3   67.59    7.50
  15  -1  -3   70.39   10.50
 -15  -1  -3   71.59    6.00
  15   1  -3   62.59    9.60
 -15   1   3   61.79   10.10
 -15   1   3   91.39   11.00
 -15   1   3   76.29    7.90
 -15  -1  -3   75.89   10.60
  15  -1   3   69.49   10.30
  15   2   3   16.80    5.40
  15  -2  -3    3.20    4.00
  15   2   3    0.10    3.60
  15  -2  -3   15.50    2.00
 -15   2  -3   15.50    4.60
 -15  -2   3   12.00    5.20
 -15  -2   3   16.60    2.80
 -15   2  -3   24.50    7.10
 -15  -2   3   11.90    4.90
 -15   2   3    9.80    5.20
  15   2  -3   17.40    5.90
 -15  -2  -3   20.30    2.40
 -15   2   3   18.60    5.10
 -15  -2  -3   11.00    4.40
 -15   2   3   25.90    7.50
  15  -2   3    2.60    3.60
  15   3   3    1.30    2.80
  15   3   3   -1.20    2.10
 -15  -3   3   -0.90    1.00
  15  -3  -3    3.00    2.10
 -15   3  -3    2.00    3.40
  15  -3  -3   -4.70    2.90
  15   3   3   -3.40    1.90
 -15  -3   3   -2.70    2.10
 -15   3  -3   -1.10    2.40
  15   3  -3    1.50    2.20
 -15  -3  -3    1.60    3.50
 -15   3   3    4.00    3.90
  15   3  -3   -2.20    2.60
 -15   3   3   -3.10    2.20
 -15  -3  -3   -3.00    2.30
 -15  -3  -3   -3.80    2.40
  15  -3   3   -0.50    3.50
 -15   3   3   -2.20    3.30
  15  -3   3    0.40    1.60
  15   4   3   -1.10    2.50
  15  -4  -3    3.70    3.90
  15   4   3    2.70    3.50
 -15   4  -3    1.20    3.10
 -15  -4   3   -1.50    2.90
 -15   4  -3    1.70    2.50
  15  -4  -3    3.20    2.40
  15   4   3    2.60    2.70
 -15  -4   3    1.80    1.10
 -15   4   3    3.00    3.40
  15  -4   3   -1.60    3.00
 -15  -4  -3    1.20    2.90
  15   4  -3    1.30    3.10
 -15  -4  -3    6.30    4.60
  15  -4   3    2.80    2.50
 -15  -4  -3    3.30    2.60
 -15   4   3    9.40    4.70
 -15   4   3    0.70    3.90
  15   4  -3   -0.10    2.60
  15  -5  -3   21.10    5.50
 -15   5  -3   26.80    7.50
  15  -5  -3   24.80    7.50
 -15   5  -3   22.80    8.10
 -15  -5   3   24.50    3.10
  15   5   3    8.30    5.20
  15   5   3   22.90    6.80
 -15  -5  -3   15.00    2.10
  15  -5   3   17.90    6.00
 -15  -5  -3    9.00    6.00
 -15   5   3   14.40    6.30
 -15   5   3   16.30    5.60
 -15   5   3   32.30    9.50
  15  -5   3   12.40    4.70
  15   5  -3    9.90    4.90
 -15   6  -3   13.60    6.20
  15   6   3   13.40    6.40
 -15  -6   3   10.80    2.70
 -15   6  -3    5.10    6.40
 -15   6  -3    5.00    4.90
  15  -6  -3    8.10    4.00
  15   6  -3    5.80    4.00
  15  -6   3    0.50    2.50
 -15  -6  -3    7.20    5.10
 -15  -6  -3   10.20    2.40
 -15   6   3   17.70    6.80
 -15  -7   3   -2.10    1.30
  15   7   3    3.10    3.90
 -15   7  -3   -0.70    3.30
  15  -7  -3    0.20    1.90
 -15  -7  -3   -1.90    1.30
 -15   7   3    1.30    4.40
 -15  -7  -3    1.30    3.40
  15  -7   3   -0.60    2.30
  15   7  -3    3.50    3.60
  15   8   3   23.80    6.90
 -15  -8   3   10.00    2.60
 -15   8  -3    4.20    6.30
  15  -8  -3    9.00    3.10
 -15  -8  -3   14.00    7.10
 -15   8   3    6.00    3.90
  15  -8   3    7.30    3.10
 -15  -8  -3    8.70    2.80
  15   8  -3   10.40    4.20
 -16   0  -3    2.20    2.20
  16   0   3    0.00    3.10
 -16   0  -3    1.90    2.70
 -16   0   3    6.90    3.80
 -16   0   3   -0.50    4.00
 -16   0   3   -2.10    1.80
  16   0  -3    3.40    3.50
 -16  -1   3   49.80    5.20
  16   1   3   38.20    7.50
 -16   1  -3   57.59    9.70
  16  -1  -3   48.50    9.10
 -16   1  -3   33.90    5.50
 -16  -1   3   38.10    8.80
 -16  -1   3   38.80   11.10
 -16  -1  -3   44.50    5.00
 -16   1   3   42.60    7.90
 -16   1   3   41.20    6.10
 -16  -1  -3   49.30    8.40
 -16   1   3   53.49    9.80
  16  -1   3   28.40    8.10
  16   1  -3   39.50    7.70
  16  -2  -3   39.90    9.80
  16   2   3   47.00    8.50
 -16   2  -3   60.39    7.70
 -16   2  -3   65.09   10.30
 -16  -2   3   42.90    4.60
 -16  -2   3   47.80   11.10
 -16   2   3   47.40    7.20
 -16   2   3   53.29    9.30
 -16   2   3   51.19    9.80
 -16  -2  -3   46.90    8.30
  16  -2   3   63.99   10.30
  16   2  -3   53.39    8.70
 -16  -2  -3   60.29    4.70
 -16  -3   3    1.90    3.30
  16   3   3    0.30    2.60
 -16  -3   3    0.00    1.10
  16  -3  -3    1.40    1.80
 -16   3  -3    0.90    2.70
  16   3   3    1.30    3.00
 -16   3  -3    8.90    4.90
  16  -3  -3    1.40    3.30
 -16  -3  -3   -1.40    3.80
  16  -3   3    0.60    1.40
 -16   3   3    2.40    3.60
  16  -3   3   -1.00    3.10
 -16   3   3    2.20    3.60
 -16  -3  -3    2.70    1.00
 -16   3   3   -1.70    3.60
 -16  -3  -3   -0.40    2.80
  16   3  -3    5.80    3.60
 -16   4  -3    3.30    4.40
 -16   4  -3    2.60    3.30
 -16  -4   3    7.30    4.60
  16   4   3    0.20    3.10
  16  -4  -3    4.20    2.60
  16  -4  -3    5.00    4.00
 -16  -4   3    7.30    1.60
  16   4   3    7.00    3.60
  16   4   3   -0.70    3.10
 -16   4   3    2.70    4.00
  16  -4   3    7.30    2.80
  16   4  -3    9.70    4.70
 -16  -4  -3   -5.40    5.80
 -16   4   3    1.60    2.90
  16  -4   3    5.30    4.80
  16   4  -3   12.20    4.90
 -16  -4  -3    5.10    4.00
 -16   4   3    1.80    3.10
 -16  -4  -3    6.10    4.10
 -16  -5   3    8.50    2.00
 -16   5  -3   19.10    6.90
  16   5   3   15.70    6.90
  16  -5  -3   12.80    4.30
  16  -5  -3    6.90    4.30
 -16   5  -3   11.10    4.80
  16  -5   3    4.20    3.00
 -16   5   3    8.90    4.80
  16  -5   3   16.10    6.50
 -16   5   3   14.00    6.60
 -16  -5  -3    1.40    4.70
 -16   5   3    5.40    5.30
  16   5  -3    2.80    3.50
 -16   6  -3    2.40    3.80
  16  -6  -3    8.00    3.50
 -16   6  -3    4.10    4.40
  16   6   3    7.00    5.30
 -16  -6   3    5.60    2.00
 -16   6  -3    1.50    4.10
  16  -6   3    7.80    3.20
 -16   6   3    8.20    4.50
 -16  -6  -3    5.80    4.60
 -16  -6  -3    6.90    1.60
  16   6  -3    4.90    4.00
  16   7   3    7.60    4.60
 -16   7  -3    8.60    3.90
  16  -7  -3    5.40    2.70
 -16  -7   3    2.60    1.70
 -16  -7  -3   -1.20    1.40
  16  -7   3    0.30    2.80
 -16   7   3    5.60    4.50
 -16  -7  -3   22.90    9.30
  16   7  -3    2.00    3.60
  17   0   3   -3.90    2.10
 -17   0   3   -0.40    2.20
 -17   0  -3    0.00    3.60
  17   0  -3    2.70    3.50
 -17   0   3    0.70    3.60
 -17   0  -3    1.40    2.30
 -17   0   3   -2.20    2.60
 -17   1  -3    2.90    4.50
 -17  -1   3    8.00    5.40
  17  -1  -3    5.30    4.50
 -17  -1   3    8.70    2.90
 -17  -1   3    8.10    4.90
 -17   1  -3   12.40    4.00
  17   1   3    3.60    3.50
 -17  -1  -3    8.30    2.80
 -17   1   3    0.70    4.20
 -17   1   3   16.70    4.50
  17  -1   3    6.50    4.90
 -17  -1  -3    6.00    4.10
  17   1  -3    2.90    3.60
 -17   1   3    7.70    4.80
 -17   2  -3   22.30    7.50
  17  -2  -3   24.50    8.30
 -17   2  -3   14.00    4.90
  17   2   3   20.30    6.00
 -17  -2   3   21.20    7.30
 -17  -2   3   25.10    3.50
 -17   2   3   21.20    7.50
 -17  -2  -3   20.00    6.70
  17   2  -3   24.90    7.10
 -17   2   3   19.70    5.50
 -17  -2  -3   12.70    5.00
 -17   2   3   21.10    8.20
 -17  -2  -3   18.10    3.30
  17  -2   3   13.80    5.80
 -17   3  -3   12.70    5.10
 -17   3  -3   26.10    9.10
  17   3   3   34.70    8.60
 -17  -3   3   29.10    8.80
  17  -3  -3   21.40    3.10
  17  -3  -3   26.40    9.30
 -17  -3   3   36.80    3.40
  17   3   3   42.30    7.80
 -17  -3  -3   18.10    6.30
  17   3  -3   27.60    7.70
 -17   3   3   39.40   10.70
 -17   3   3   39.40    9.90
  17  -3   3   27.40    3.30
 -17   3   3   21.70    6.70
  17  -3   3   23.00    8.00
 -17  -3  -3   26.80    9.10
 -17  -3  -3   30.40    2.70
 -17  -4   3   21.70    6.20
 -17   4  -3    7.80    5.60
 -17   4  -3    6.40    3.90
  17   4   3    1.40    3.90
  17  -4  -3    9.30    3.10
 -17  -4   3    8.90    1.90
  17  -4  -3    7.70    4.20
  17   4  -3   15.50    5.80
 -17   4   3    1.70    4.00
  17  -4   3    2.40    2.10
 -17   4   3   24.90    7.30
  17  -4   3    9.10    5.10
 -17   4   3    5.40    4.50
 -17   5  -3   18.40    6.30
 -17   5  -3   26.80    7.20
  17   5   3   33.10    9.50
  17  -5  -3   17.50    5.30
 -17  -5   3   25.70    2.90
 -17   5  -3   26.60    8.00
  17  -5  -3   26.00    9.00
  17  -5   3   21.60    7.40
 -17   5   3   20.70    6.80
  17   5  -3   27.00    9.30
 -17   5   3   31.10    8.20
  17  -5   3   23.00    5.70
 -17   5   3   30.80    9.00
 -17  -6   3    6.10    4.10
 -17   6  -3   18.50    6.70
 -17   6  -3   11.70    5.00
 -17  -6   3   17.20    2.40
 -17   6  -3   14.20    6.10
  17  -6  -3   18.40    5.00
  17   6   3   10.40    5.50
 -17  -6  -3   16.20    6.70
 -17   6   3   13.80    9.20
 -17  -6  -3   21.80    2.10
  17   6  -3    6.80    3.70
  17  -6   3   11.20    3.90
 -17   6   3    5.70    3.60
  17   7   3   -2.30    3.80
  17  -7  -3   -2.60    2.20
 -17  -7   3   -0.70    1.20
 -17   7  -3    9.00    5.40
 -17  -7   3    1.80    4.40
 -17   7   3    3.60    4.00
 -17  -7  -3    1.00    1.30
  17   7  -3    1.20    3.20
  17  -7   3   -1.40    2.10
 -17  -7  -3    5.40    6.20
 -18   0   3   -0.10    3.40
 -18   0  -3   -0.50    2.80
 -18   0  -3   -0.10    2.20
  18   0   3    5.30    4.10
  18   0  -3   -2.90    3.00
 -18   0   3   -0.20    2.60
 -18   0   3   -0.90    2.00
 -18   1  -3   65.79    7.50
  18   1   3   51.99    9.30
 -18  -1   3   41.10    5.60
  18  -1  -3   34.90    9.70
 -18  -1   3   47.60   12.30
 -18   1  -3   44.90   11.20
  18   1  -3   56.29   10.20
 -18  -1  -3   49.90    9.10
 -18  -1  -3   49.20    5.70
 -18   1   3   46.80    8.30
 -18  -1  -3   50.39   12.10
 -18   1   3   32.80   10.60
  18  -1   3   33.80    9.00
 -18   1   3   46.90    6.80
  18  -2  -3   12.40    6.10
 -18  -2   3   15.70    3.50
 -18   2  -3   24.30    8.70
  18   2   3   11.10    5.30
 -18  -2   3   11.80    6.10
 -18   2  -3    3.30    3.40
 -18   2   3   10.20    5.40
  18  -2   3   16.10    6.70
 -18  -2  -3    5.70    4.40
 -18  -2  -3   14.00    5.20
  18   2  -3    7.80    5.10
 -18   2   3   20.90    5.60
 -18  -2  -3   12.80    3.10
 -18   2   3   11.70    5.70
 -18   3  -3   53.49   12.40
  18   3   3   49.90    9.50
 -18  -3   3   56.09   10.40
  18  -3  -3   65.29   10.70
 -18  -3   3   57.29    5.00
 -18   3  -3   57.69    8.40
 -18   3   3   58.29    8.70
 -18   3   3   74.99   12.00
 -18  -3  -3   50.09   12.00
  18   3  -3   50.59    9.50
  18  -3   3   66.89   10.90
 -18   3   3   74.09   12.60
 -18  -3  -3   52.59    4.40
 -18   4  -3    1.40    3.50
 -18  -4   3    1.40    1.10
  18  -4  -3    0.70    2.00
 -18   4  -3   -7.50    2.70
  18  -4  -3    2.80    2.50
 -18   4  -3    3.30    3.90
 -18   4   3    0.00    3.10
  18   4  -3   -2.00    3.00
 -18   4   3   -5.80    3.50
  18  -4   3    1.90    2.80
 -18   4   3    5.60    4.60
  18  -4   3   -0.50    1.80
  18  -5  -3   16.10    6.90
 -18   5  -3    7.20    6.00
  18  -5  -3   15.30    4.60
 -18   5  -3   19.10    7.60
 -18  -5   3   13.40    2.00
 -18   5  -3   15.60    6.60
 -18   5   3   10.10    6.70
  18  -5   3   11.70    5.10
  18  -5   3   17.60    4.70
 -18   5   3   17.90    7.00
 -18   5   3    8.70    4.00
 -18   6  -3    3.70    3.70
 -18   6  -3    4.50    3.90
  18  -6  -3   -0.20    2.40
 -18   6  -3   -4.00    2.90
 -18  -6   3   -1.20    1.10
  18  -6   3    5.80    3.20
 -19   0  -3    0.40    1.70
  19   0   3   -3.00    2.80
 -19   0   3    1.20    1.90
 -19   0  -3   -1.80    3.00
 -19   0   3   -0.50    3.00
 -19   0  -3   -0.60    3.00
  19   0  -3    0.70    3.30
 -19   1  -3   32.60    5.50
 -19   1  -3   35.40    9.80
  19   1   3   15.80    6.00
 -19  -1   3   26.20    4.30
 -19  -1   3   18.60    8.00
  19  -1  -3   27.50    8.20
 -19   1   3   25.40    5.90
 -19  -1  -3   26.30    8.60
 -19   1   3   21.70    8.40
  19  -1   3   21.50    7.50
 -19  -1  -3   14.00    5.50
 -19   1   3   36.30    9.30
 -19  -1  -3   29.20    4.60
  19   1  -3   28.90    8.60
 -19   2  -3    8.20    3.80
 -19   2  -3   19.20    7.70
  19  -2  -3   16.10    6.10
  19   2   3    8.30    5.70
 -19  -2   3   14.50    3.40
 -19  -2   3   14.50    6.00
 -19   2   3   -2.00    3.90
 -19   2   3   18.60    5.50
 -19  -2  -3   16.80    3.30
 -19  -2  -3   -0.40    3.50
  19  -2   3   11.70    5.00
 -19   2   3    7.60    5.20
  19   2  -3   15.50    5.40
  19  -3  -3    2.10    3.40
 -19   3  -3    1.90    3.80
  19   3   3    0.10    2.40
 -19   3  -3   -1.40    3.10
 -19  -3   3   -1.10    3.00
 -19   3  -3   -0.10    2.80
 -19  -3   3    1.00    1.30
 -19  -3  -3    2.40    3.30
  19   3  -3    5.70    4.20
 -19   3   3   -1.00    4.50
 -19   3   3   -2.70    2.90
 -19   3   3   -5.00    3.50
 -19  -3  -3    1.10    1.10
  19  -3   3   -0.20    3.20
 -19   4  -3   11.30    5.40
 -19   4  -3   21.70    6.60
 -19   4  -3   31.30    9.90
 -19  -4   3   16.70    2.30
  19  -4  -3   23.80    8.00
  19  -4  -3   20.10    3.30
  19  -4   3   16.30    3.10
  19  -4   3   10.10    4.60
 -19   4   3    7.40    6.00
 -19   4   3   19.50    6.80
 -19   4   3   14.90    6.10
 -19   5  -3    4.20    4.40
 -19   5  -3   -3.30    3.60
 -19   5  -3    3.60    3.20
  19  -5  -3   -2.70    3.40
  19  -5  -3   -0.90    2.10
 -19   5   3   -4.20    3.00
 -19   5   3    1.20    3.80
 -19   5   3    2.10    4.30
  19  -5   3    1.90    3.20
  19  -5   3    0.80    2.30
 -19   6  -3    9.20    4.20
 -19   6  -3   15.20    5.70
 -19   6  -3    1.60    3.30
 -19   6   3   17.10    5.90
 -20   0   3    2.40    2.00
  20   0  -3    0.50    4.40
 -20   0   3   -3.70    3.10
 -20   0  -3    3.60    2.10
 -20   0  -3   -4.50    2.90
 -20   0  -3    2.40    2.60
  20   0   3   -1.70    4.10
 -20   1  -3    9.80    5.20
  20   1   3    9.90    5.50
 -20   1  -3   36.20    9.10
 -20  -1   3   17.70    4.30
  20  -1  -3   12.50    6.60
 -20   1  -3   26.00    5.40
 -20  -1   3    9.90    6.20
 -20  -1  -3   11.00    4.20
 -20  -1  -3   18.00    6.70
 -20  -1  -3   22.90    3.90
 -20   1   3   23.00    5.50
  20  -1   3   15.90    7.10
 -20   1   3   22.20    8.00
  20   1  -3   15.40    7.00
  20   2   3    4.70    4.20
 -20  -2   3    0.90    3.10
 -20   2  -3    2.00    3.20
 -20   2  -3   -2.10    3.80
 -20  -2   3   -0.10    1.40
 -20   2  -3    0.60    3.20
  20  -2  -3   -4.10    2.50
  20  -2   3   -0.70    2.80
 -20  -2  -3    1.20    1.50
 -20   2   3    3.50    4.60
  20   2  -3   -1.10    3.60
 -20  -2  -3   -7.40    2.90
 -20   2   3   -1.70    3.10
 -20   2   3    0.10    3.10
 -20  -3   3   34.80    9.40
  20  -3  -3   24.60    6.70
 -20   3  -3   17.60    6.30
 -20   3  -3   14.20    7.80
  20   3   3   16.40    6.10
 -20   3  -3   24.20    7.60
 -20  -3   3   18.80    2.90
 -20   3   3   24.70    7.90
 -20   3   3   21.80    7.10
 -20  -3  -3   27.00    2.90
  20  -3   3   19.00    6.60
 -20   3   3   15.10    7.70
 -20  -3  -3   16.40    6.70
  20   3  -3   17.10    6.30
  20  -4  -3   -1.20    2.60
 -20  -4   3    2.50    1.10
 -20   4  -3   -2.80    3.70
 -20   4  -3    0.80    4.20
 -20   4  -3   -0.50    2.90
  20  -4   3   -7.00    3.00
 -20   4   3   -3.70    3.10
 -20   4   3   -1.60    3.60
 -20   4   3    2.30    3.40
 -20   5  -3    9.80    4.00
  20  -5  -3    0.10    3.40
 -20   5  -3   13.30    5.70
 -20   5  -3   11.40    5.30
  20  -5  -3    6.10    2.20
 -20   5   3    1.50    3.10
  20  -5   3    2.90    2.00
 -20   5   3    6.40    4.60
 -20   5   3   11.10    4.70
  20  -5   3    6.70    3.30
 -21   0  -3    8.30    3.10
 -21   0   3   -1.80    1.90
  21   0  -3    1.30    3.60
 -21   0  -3   -8.70    3.40
 -21   0  -3   -1.60    1.80
 -21   0   3    8.70    4.80
  21   0   3    7.00    5.40
 -21  -1   3   22.50    3.90
  21   1   3   11.80    5.90
 -21   1  -3   10.00    4.60
 -21  -1   3   18.20    6.50
 -21   1  -3   13.00    6.40
 -21   1  -3   28.00    5.90
  21  -1  -3   19.70    7.90
 -21  -1  -3    8.90    6.60
  21   1  -3   10.70    5.30
 -21  -1  -3   16.90    3.60
  21  -1   3    5.10    5.00
 -21   1   3   17.90    5.00
 -21   1   3    9.40    4.80
  21   2   3   11.00    5.70
 -21  -2   3   16.20    5.40
 -21   2  -3    9.10    4.60
 -21   2  -3   19.00    6.30
  21  -2  -3    6.80    3.80
 -21  -2   3   11.70    3.00
 -21   2  -3    7.70    5.40
 -21   2   3   12.00    5.00
 -21  -2  -3   12.30    3.00
 -21  -2  -3   13.50    4.40
  21  -2   3    8.70    3.80
 -21   2   3    3.70    5.90
  21   2  -3   14.10    6.50
 -21  -3   3   -1.20    1.10
 -21   3  -3   -1.70    3.70
 -21  -3   3   -2.10    3.20
  21   3   3   -3.00    3.40
 -21   3  -3   -4.80    3.30
  21  -3  -3   -5.70    2.80
 -21   3  -3    2.10    3.50
  21  -3   3   -1.60    2.60
 -21  -3  -3    4.90    3.10
 -21   3   3    3.20    3.80
 -21   3   3    1.10    3.30
 -21   3   3    5.10    4.80
  21   3  -3    5.00    4.10
 -21  -3  -3    1.80    1.20
  21  -4  -3    1.80    3.40
 -21   4  -3    2.30    3.00
 -21   4  -3    4.30    3.60
 -21   4  -3    4.80    3.80
 -21   4   3    7.40    4.40
  21  -4   3    3.20    3.90
 -21   4   3    7.00    3.50
 -21   4   3    1.40    3.30
  22   0   3    3.80    3.60
 -22   0  -3    4.20    4.10
 -22   0   3    2.90    2.90
  22   0  -3    0.30    3.00
 -22   0   3   -0.60    2.10
 -22   0  -3    2.50    2.10
 -22   1  -3    2.00    3.30
 -22  -1   3   10.80    4.40
 -22  -1   3    1.10    2.10
  22  -1  -3    3.90    3.60
 -22   1  -3   -1.90    2.70
  22   1   3    3.70    3.20
 -22   1  -3    0.80    2.20
 -22   1   3    4.70    2.60
 -22   1   3    5.90    4.10
  22   1  -3   -3.70    4.00
 -22  -1  -3   -3.90    3.30
 -22  -1  -3   -0.20    1.70
  22  -1   3    0.20    3.40
  22   2   3    9.80    4.10
  22  -2  -3    3.80    3.00
 -22   2  -3    6.50    4.00
 -22   2  -3   19.00    5.30
 -22  -2   3    7.40    2.20
 -22   2  -3    4.30    4.10
 -22  -2   3    0.50    2.90
 -22  -2  -3   21.80    5.40
  22   2  -3    9.00    3.60
 -22   2   3   11.90    4.40
 -22  -2  -3   14.60    2.80
 -22   2   3   12.80    6.20
  22  -2   3   13.60    4.00
 -22   3  -3   25.30    6.70
 -22  -3   3   16.40    6.30
 -22  -3   3   21.90    3.10
  22   3   3    8.00    3.50
 -22  -3  -3    4.00    4.00
  22   3  -3    8.20    4.20
 -22  -3  -3   17.40    2.40
   0   0  -4 1240.88   59.89
   0   1   4   -6.00    1.10
   0   1  -4   -5.60    1.00
   0  -1   4   -5.20    1.00
   0   1  -4   -5.10    1.30
   0   1   4   -5.80    0.90
   0   1   4   -6.90    0.90
   0   1  -4   -5.10    1.10
   0  -1  -4   -5.40    0.90
   0  -1  -4   -5.80    1.20
   0  -1   4   -5.90    1.00
   0   1   4   -3.60    1.20
   0   2   4 1569.24   76.29
   0   2  -4 1492.95   75.89
   0   2   4 1537.55   74.79
   0  -2   4 1606.54   74.69
   0   2   4 1497.85   75.69
   0  -2   4 1509.65   74.99
   0  -2  -4 1557.94   74.99
   0   2  -4 1559.84   75.49
   0  -2  -4 1558.64   75.89
   0   2  -4 1568.84   74.99
   0  -3  -4    1.60    1.70
   0   3   4    0.00    1.60
   0   3   4    0.50    1.60
   0  -3   4   -0.60    0.60
   0   3  -4    0.50    1.40
   0  -3   4    0.80    1.20
   0   3  -4    0.70    1.50
   0   3   4   -1.70    1.00
   0  -3   4   -0.90    1.30
   0   3  -4    2.90    1.90
   0  -4  -4  944.61   48.50
   0   4   4  931.11   50.29
   0   4  -4  890.31   49.40
   0  -4  -4  986.10   48.90
   0  -4   4  993.00   46.40
   0   4   4  932.51   49.90
   0   4  -4  907.71   49.70
   0  -4   4  954.30   48.60
   0   4  -4  887.11   47.90
   0  -4   4 1015.30   49.20
   0   4   4  918.41   47.90
   0   5  -4    1.30    2.00
   0   5  -4   -1.20    1.30
   0  -5  -4    0.30    2.10
   0   5   4    0.20    1.80
   0   5   4   -2.70    1.50
   0   5  -4    1.40    2.20
   0   5   4   -0.20    1.60
   0  -5   4   -0.30    1.80
   0   6   4  452.65   30.20
   0   6  -4  490.95   27.60
   0  -6  -4  505.55   28.80
   0   6  -4  474.65   30.10
   0   6   4  413.16   29.30
   0   6  -4  461.45   29.70
   0   6   4  480.45   27.30
   0  -6   4  505.35   28.70
   0   7  -4   -1.90    1.70
   0   7  -4   -4.70    1.70
   0   7   4    1.90    2.90
   0   7   4    0.70    3.00
   0   7  -4   -0.40    2.20
   0   7   4   -1.70    1.80
   0  -7  -4   -5.50    2.80
   0  -7   4   -0.20    2.20
   0  -7  -4    2.00    2.80
   0   8   4  295.17   23.90
   0  -8  -4  324.47   22.60
   0  -8   4  304.37   22.00
   0   8  -4  257.07   22.30
   0   8   4  261.87   19.00
   0  -8  -4  334.17   25.80
   0   8  -4  271.77   19.50
   0   8   4  312.07   24.10
   0   8  -4  305.17   23.90
   0  -9   4    0.30    3.40
   0  -9  -4    6.50    6.10
   0   9  -4    4.10    2.70
   0   9   4   -2.40    4.30
   0   9  -4   -3.40    2.70
   0  -9  -4    2.00    3.90
   0   9  -4   -0.50    3.30
   0   9   4   -2.60    1.50
   0   9   4   -4.20    1.90
   0  10   4  108.39   11.40
   0  10  -4  144.79   15.60
   0 -10  -4  119.59   17.60
   0  10  -4  109.29   14.20
   0  10   4  171.98   16.90
   0  10  -4  111.19   11.50
   0 -10  -4  144.69   15.40
   0 -10   4  166.18   16.20
   0  10   4  128.19   15.90
   1   0   4    2.10    1.10
  -1   0  -4    0.90    0.70
  -1   0  -4    1.50    1.00
  -1   0   4    3.00    0.90
   1   0  -4    1.60    0.80
   1   0  -4    1.10    1.10
  -1   0   4    0.80    0.90
   1   0   4    1.50    0.80
   1   0   4    0.70    0.80
  -1   1  -4   40.50    3.40
   1  -1  -4   47.80    3.70
  -1  -1   4   37.10    3.30
   1  -1  -4   43.80    3.40
  -1   1  -4   42.20    3.60
   1   1   4   40.90    3.70
  -1   1  -4   45.50    3.70
   1   1   4   47.30    3.30
   1   1   4   41.80    3.80
  -1   1  -4   41.90    3.30
   1  -1  -4   40.00    3.40
  -1  -1   4   43.60    3.20
   1   1   4   44.70    3.00
   1   1  -4   38.90    3.00
  -1   1   4   40.70    3.40
   1  -1   4   44.20    3.40
  -1  -1  -4   41.30    3.90
  -1   1   4   40.70    3.30
   1   1  -4   38.30    3.90
   1  -1   4   38.80    3.50
  -1   1   4   47.30    3.80
  -1  -1  -4   41.40    3.00
  -1   1   4   41.10    3.40
   1  -1   4   41.00    3.40
  -1   2  -4    3.60    1.80
   1   2   4    2.30    1.90
   1  -2  -4    3.30    1.70
  -1   2  -4    1.80    1.40
  -1  -2   4    0.10    1.10
  -1   2  -4    0.80    1.60
  -1  -2   4    3.80    1.40
  -1   2  -4    0.20    1.40
   1  -2  -4    0.10    1.50
   1  -2  -4    1.30    1.70
   1   2   4    1.80    1.10
   1   2   4   -0.20    1.70
   1  -2   4    1.80    1.50
  -1   2   4    0.10    1.40
   1  -2   4   -1.00    0.90
  -1   2   4    1.40    1.00
  -1  -2  -4   -0.80    1.90
   1   2  -4    1.00    1.20
  -1  -2  -4    0.40    1.20
  -1   2   4    1.20    1.40
   1  -2   4    0.00    1.10
  -1   2   4   -0.70    1.30
  -1   2   4   -2.70    0.90
   1   2  -4    2.30    1.60
   1   2  -4    2.40    1.80
  -1  -3   4    0.30    0.70
   1  -3  -4    0.80    1.30
  -1   3  -4    0.30    1.40
  -1   3  -4   -0.60    1.40
   1   3   4    0.60    2.10
  -1   3  -4   -1.10    1.30
   1   3   4    0.10    1.10
  -1  -3   4   -0.70    1.10
   1  -3  -4   -0.30    1.30
  -1   3  -4   -0.50    1.20
   1   3   4   -0.50    1.30
  -1   3   4    0.40    1.10
  -1   3   4    2.30    1.70
   1  -3   4   -0.60    1.10
  -1  -3  -4   -0.20    1.40
   1  -3   4    0.30    0.70
   1  -3   4    2.20    1.90
   1   3  -4   -1.70    1.30
  -1   3   4    1.30    2.10
   1   3  -4    1.60    1.30
  -1   3   4    0.50    1.60
   1   3  -4    1.10    1.50
  -1   3   4   -0.40    0.70
  -1   4  -4  160.28   12.10
  -1   4  -4  151.38   11.10
   1  -4  -4  173.98   11.90
   1   4   4  156.88   10.50
   1  -4  -4  169.98   11.70
  -1   4  -4  176.98   11.30
  -1   4  -4  170.48   12.60
   1   4   4  165.78   12.90
  -1  -4   4  171.88   11.50
   1   4   4  142.19   12.20
  -1  -4   4  165.68    9.30
  -1   4   4  165.78    9.10
  -1  -4  -4  182.78   11.60
   1  -4   4  176.48   11.70
   1   4  -4  161.88   12.10
  -1   4   4  160.78   12.80
  -1   4   4  158.98   11.20
   1  -4   4  163.98   11.70
   1   4  -4  145.39   10.40
  -1   4   4  165.38   12.20
   1   4  -4  141.29   12.10
   1  -4   4  176.28   10.00
  -1   4   4  156.68   10.90
  -1   5  -4   97.29    8.40
  -1   5  -4   91.69    9.20
   1  -5  -4  107.59    9.20
   1   5   4  105.69   10.20
   1  -5  -4  115.29    9.50
   1   5   4   85.99    7.50
   1   5   4  104.09   10.20
  -1   5  -4   93.59    9.70
  -1  -5   4   92.99    8.50
  -1   5   4   95.89    9.50
   1   5  -4   85.89    7.60
   1  -5   4   97.29    8.90
   1   5  -4   98.39    9.90
  -1   5   4   99.39    8.40
   1  -5   4   95.69    8.90
  -1   5   4  109.79   10.50
   1   5  -4  104.89    9.70
  -1  -5  -4   94.69    8.60
  -1   6  -4   48.30    7.30
   1   6   4   58.89    6.30
   1  -6  -4   68.19    7.90
   1   6   4   58.89    8.40
  -1   6  -4   62.09    8.40
  -1   6  -4   50.99    6.60
   1   6   4   55.19    8.00
  -1  -6   4   64.69    7.50
  -1   6   4   55.19    6.80
   1   6  -4   58.99    7.90
   1   6  -4   54.99    8.10
   1   6  -4   64.89    6.60
  -1   6   4   66.99    8.80
  -1   6   4   58.29    7.80
  -1  -6  -4   60.69    7.30
   1  -6   4   70.29    7.90
   1   7   4   37.60    7.20
   1  -7  -4   39.30    9.30
  -1   7  -4   49.70    7.90
   1   7   4   41.00    5.70
  -1   7  -4   39.90    6.30
   1  -7  -4   43.80    7.10
  -1   7  -4   65.49    8.80
  -1  -7   4   37.90    6.50
   1   7   4   45.70    8.00
   1   7  -4   36.60    6.70
  -1   7   4   47.70    6.60
   1   7  -4   42.60    5.80
   1   7  -4   52.59    8.50
  -1  -7  -4   36.80    6.50
   1  -7   4   49.20    7.30
  -1   7   4   44.90    8.00
  -1   7   4   48.60    8.10
  -1   8  -4   33.90    8.20
   1  -8  -4   37.90    8.10
  -1   8  -4   57.29    8.70
   1  -8  -4   44.40   10.60
   1   8   4   45.80   10.10
   1   8   4   32.80    6.20
  -1   8  -4   35.50    7.10
   1   8   4   33.60    8.50
  -1  -8   4   37.50    8.00
   1  -8   4   44.30    7.50
   1   8  -4   41.90    6.00
  -1   8   4   37.40    6.30
  -1  -8  -4   35.50    9.30
   1   8  -4   30.80    8.30
  -1  -8  -4   31.60    7.50
   1   8  -4   25.10    7.50
  -1   8   4   30.30    8.20
  -1   8   4   49.40    8.40
   1   9   4    2.10    3.10
  -1   9  -4    3.10    3.80
   1   9   4    2.60    2.90
   1  -9  -4   -5.80    2.90
  -1   9  -4    3.20    3.60
   1   9   4    1.60    2.40
   1  -9  -4    7.60    6.10
  -1  -9   4    1.60    3.40
  -1   9  -4   -0.80    2.00
   1   9  -4    1.60    2.20
  -1  -9  -4   -2.50    3.30
   1  -9   4   -2.50    3.40
  -1  -9  -4    6.00    6.00
   1   9  -4    3.00    3.50
  -1   9   4   -2.90    1.80
  -1   9   4    0.40    3.10
   1   9  -4    1.50    3.00
  -1   9   4   -2.30    3.60
   1  10   4    8.80    3.90
  -1  10  -4    2.60    2.60
   1  10   4    4.10    2.80
   1  10   4   -1.10    3.10
  -1 -10   4    0.10    3.60
  -1  10  -4    4.20    4.40
   1 -10  -4    8.30    7.30
   1  10  -4    0.10    2.50
  -1 -10  -4    2.70    5.60
   1  10  -4   -0.60    4.20
  -1  10   4    0.20    2.00
   1  10  -4    4.70    3.90
  -1  10   4   -2.00    4.20
  -1 -10  -4    1.70    4.50
   2   0  -4   31.90    2.60
   2   0   4   38.10    3.60
  -2   0  -4   34.90    3.60
   2   0   4   34.60    3.40
  -2   0   4   31.30    3.30
   2   0   4   37.20    2.50
  -2   0   4   33.90    2.60
   2   0  -4   33.90    3.10
  -2   0  -4   32.40    3.00
  -2   0  -4   33.10    2.60
  -2  -1   4  340.87   17.90
   2   1   4  359.86   17.70
   2  -1  -4  329.47   17.60
  -2   1  -4  344.27   17.60
  -2  -1   4  321.97   16.90
   2   1   4  343.87   18.20
   2  -1  -4  319.57   17.80
   2   1   4  341.17   18.40
  -2   1  -4  340.17   18.30
   2   1   4  363.46   16.40
   2   1   4  342.87   16.40
   2  -1  -4  328.87   17.40
  -2   1  -4  351.46   17.60
  -2   1   4  322.07   17.90
   2  -1   4  326.87   18.10
  -2   1   4  310.17   17.80
   2  -1   4  315.07   17.50
  -2  -1  -4  319.17   18.20
  -2   1   4  337.47   17.70
  -2  -1  -4  325.57   17.00
   2   1  -4  341.27   18.40
   2   1  -4  344.97   17.00
  -2   1   4  338.47   17.60
   2   1  -4  359.96   16.70
  -2  -2   4 1297.47   65.09
   2  -2  -4 1283.77   65.49
   2   2   4 1404.86   64.59
   2  -2  -4 1361.86   65.89
   2   2   4 1404.76   64.99
   2  -2  -4 1316.47   65.89
   2   2   4 1316.07   66.89
  -2   2  -4 1318.17   66.69
   2   2   4 1374.96   67.09
  -2  -2   4 1278.17   65.39
  -2   2  -4 1357.76   66.09
   2  -2  -4 1355.66   66.19
   2   2   4 1362.06   64.59
  -2   2  -4 1392.86   65.99
  -2   2  -4 1293.57   65.79
   2   2  -4 1449.46   65.99
  -2   2   4 1326.67   65.79
   2  -2   4 1387.66   66.19
   2  -2   4 1336.17   65.99
  -2  -2  -4 1220.88   64.79
   2   2  -4 1326.77   66.99
  -2   2   4 1320.57   65.79
  -2   2   4 1380.56   65.69
  -2   2   4 1297.47   66.79
   2   2  -4 1407.46   64.79
   2   2  -4 1433.56   64.99
   2  -2   4 1312.87   66.09
  -2   2   4 1386.26   66.09
   2   3   4    4.40    1.50
  -2  -3   4    4.90    1.40
  -2   3  -4    4.10    2.00
   2  -3  -4    4.50    2.00
  -2  -3   4    2.30    1.60
   2   3   4    2.50    2.40
  -2   3  -4    4.70    2.20
  -2   3  -4    2.20    1.90
   2  -3  -4    2.90    2.10
  -2   3  -4    3.50    2.20
   2   3   4    5.70    2.70
   2   3   4    4.20    1.40
   2  -3  -4    5.00    2.50
  -2   3   4    4.10    1.50
   2   3  -4    1.30    1.90
  -2   3   4    7.00    2.30
   2   3  -4    6.90    1.90
   2  -3   4    3.50    2.00
  -2   3   4    6.30    2.90
  -2  -3  -4    1.90    1.70
  -2   3   4    2.40    1.70
  -2   3   4    3.60    1.70
   2  -3   4    4.60    1.60
   2   3  -4    2.00    1.70
   2  -3   4    2.90    1.90
   2   3  -4    4.60    1.50
   2   4   4  153.08   12.90
  -2   4  -4  149.69   11.60
  -2   4  -4  168.78   13.10
  -2  -4   4  174.28   11.40
  -2   4  -4  186.58   12.10
   2   4   4  165.18   13.00
  -2   4  -4  144.99   11.90
   2   4   4  177.58   10.70
  -2  -4   4  178.18    9.90
   2   4   4  191.48   10.80
   2  -4  -4  181.28   12.40
   2  -4  -4  183.58   12.60
   2  -4  -4  182.88   12.90
   2  -4   4  168.28   12.10
   2  -4   4  172.98   12.30
  -2  -4  -4  163.18   11.30
  -2   4   4  157.18   11.70
   2   4  -4  165.08   13.00
  -2   4   4  176.08   11.80
   2   4  -4  178.78   12.60
   2   4  -4  188.58   10.90
   2   4  -4  183.98   10.90
  -2   4   4  144.69   11.90
  -2   4   4  177.28   10.20
  -2   4   4  157.58   13.00
   2  -4   4  178.78   10.80
  -2   5  -4  115.89   10.90
  -2   5  -4  104.69    9.30
   2  -5  -4  114.99    9.80
   2   5   4   98.79    7.90
   2   5   4  100.29   10.20
  -2  -5   4  107.99    9.10
   2  -5  -4  122.29   10.70
   2  -5  -4  117.19   10.00
  -2   5  -4   96.69    9.50
   2   5   4  104.19   10.60
   2  -5   4  110.09    9.80
  -2   5   4   99.49   10.40
  -2  -5  -4  115.19    9.30
   2  -5   4  110.89    9.80
   2   5  -4  110.79    8.20
   2  -5   4  112.29    7.80
  -2   5   4  103.99    9.80
   2   5  -4  113.19   10.20
   2   5  -4   97.09   10.20
  -2   5   4  106.59    9.20
   2   6   4   -2.00    2.50
  -2   6  -4    2.10    2.90
   2   6   4   -0.70    1.50
   2   6   4    1.50    2.80
  -2   6  -4    1.80    2.60
   2  -6  -4    0.60    2.10
  -2  -6   4    0.50    2.10
  -2   6  -4    1.50    2.00
   2  -6  -4    1.20    3.00
   2   6  -4    2.10    3.50
  -2  -6  -4    1.30    2.40
   2  -6   4   -0.90    1.90
   2   6  -4    2.50    2.30
  -2   6   4    1.20    2.20
   2   6  -4    1.70    2.60
  -2   6   4   -2.30    1.60
  -2   6   4    0.10    2.80
   2  -7  -4   95.29   10.80
   2   7   4   92.99   11.60
  -2   7  -4  117.79   12.40
   2   7   4   88.49    8.20
   2   7   4  105.99   11.80
  -2   7  -4  109.49   11.70
  -2   7  -4  101.29   10.30
  -2  -7   4  101.89   10.20
   2  -7  -4  105.39   12.20
   2   7  -4   99.79    8.60
  -2   7   4   95.89   11.60
   2   7  -4   97.29   10.90
   2   7  -4   99.39   11.80
  -2   7   4  102.29   11.30
  -2   7   4  118.09   10.80
   2  -7   4  108.49   11.10
  -2  -7  -4  106.19   10.40
  -2   8  -4    5.50    3.70
   2   8   4   -0.20    1.60
  -2  -8   4   -1.60    2.80
   2   8   4   -1.60    2.90
  -2   8  -4    0.00    3.10
  -2   8  -4    4.60    3.10
   2  -8  -4    4.90    4.50
   2   8   4    2.70    4.20
   2  -8  -4    3.50    3.70
   2   8  -4   -3.10    2.10
   2   8  -4   -1.30    1.70
  -2   8   4    7.50    4.70
  -2  -8  -4    0.50    2.50
   2  -8   4   -2.20    3.00
  -2  -8  -4   -2.60    4.20
   2   8  -4   -0.80    3.70
  -2   8   4    1.20    2.70
  -2   8   4   -1.10    2.40
   2   9   4   18.20    5.90
  -2   9  -4   22.40    6.60
   2   9   4   19.20    6.90
   2  -9  -4   14.80    7.80
  -2   9  -4    6.50    4.70
  -2  -9   4   30.70    8.00
   2   9   4   15.00    4.00
  -2   9  -4   12.50    4.50
   2  -9  -4    5.50    4.70
   2   9  -4   28.90    7.80
  -2   9   4   23.50    7.10
  -2   9   4   21.30    5.60
  -2  -9  -4   20.30    6.00
   2   9  -4   15.30    6.10
   2  -9   4   24.10    7.40
  -2  -9  -4   29.40   10.30
   2   9  -4   23.40    4.80
  -2   9   4   17.50    6.50
  -2 -10   4   29.00    7.70
   2  10   4   24.70    5.20
  -2  10  -4   19.90    6.60
  -2  10  -4   23.00    5.60
   2  10   4   33.80    9.40
   2  10   4   23.90    7.10
  -2  10   4   13.60    6.70
  -2  10   4   12.80    4.40
  -2 -10  -4   49.20   10.50
   2  10  -4   29.20    7.30
   2  10  -4   23.70    5.20
   2  10  -4   25.80    7.70
  -2 -10  -4   11.20    7.60
  -3   0  -4   20.20    2.40
  -3   0  -4   18.70    3.00
   3   0  -4   21.40    3.20
   3   0   4   20.10    1.80
   3   0  -4   22.90    2.10
   3   0   4   21.20    3.10
   3   0   4   22.80    1.90
  -3   0  -4   20.10    2.00
  -3   0   4   17.00    1.90
  -3   0   4   18.80    2.20
  -3   0   4   23.30    3.20
   3   0  -4   20.00    2.50
   3   0   4   21.70    3.10
   3   1   4   11.30    2.70
  -3   1  -4   15.30    3.20
   3   1   4   12.20    2.60
   3  -1  -4   11.00    2.00
  -3   1  -4    9.80    2.10
   3  -1  -4   10.10    2.20
  -3  -1   4    9.30    1.30
  -3  -1   4   12.70    2.50
   3   1   4   15.10    3.20
  -3   1  -4    9.50    1.80
   3  -1  -4    9.30    2.50
  -3  -1   4   10.30    1.30
  -3   1   4   15.70    3.10
  -3  -1  -4    9.70    0.90
   3  -1   4    9.70    2.10
  -3   1   4   13.90    2.80
   3   1  -4    8.70    2.50
  -3  -1  -4    8.60    0.90
  -3   1   4   12.10    2.30
  -3  -1  -4   12.30    2.70
   3  -1   4   12.00    2.60
   3   1  -4   10.90    1.70
   3  -2  -4  610.14   30.10
   3  -2  -4  610.84   30.70
  -3   2  -4  589.54   30.60
  -3  -2   4  561.54   29.30
  -3   2  -4  634.84   30.40
  -3   2  -4  563.74   31.60
  -3  -2   4  560.74   30.30
   3  -2  -4  582.14   30.70
   3   2   4  602.24   31.70
   3   2   4  633.74   30.10
  -3  -2   4  546.55   29.30
   3   2   4  590.74   31.60
  -3   2   4  601.34   30.80
   3   2  -4  638.44   28.70
  -3   2   4  597.44   30.70
   3   2  -4  649.14   28.70
   3   2  -4  620.04   30.50
   3  -2   4  560.84   30.60
   3  -2   4  615.94   31.20
  -3   2   4  558.14   31.40
  -3  -2  -4  548.55   29.00
   3  -2   4  604.24   30.60
   3   2  -4  593.04   31.80
  -3   2   4  582.54   30.80
  -3  -2  -4  552.54   29.10
  -3  -3   4   61.99    5.30
  -3   3  -4   80.39    6.70
  -3   3  -4   78.29    7.40
   3  -3  -4   66.89    5.60
  -3  -3   4   65.09    5.30
   3   3   4   85.89    5.10
  -3  -3   4   70.59    5.50
   3  -3  -4   77.99    6.40
   3  -3  -4   75.69    6.60
  -3   3  -4   55.99    6.10
  -3   3  -4   64.89    5.90
   3  -3  -4   67.59    6.40
   3   3   4   74.99    4.60
   3   3   4   75.09    7.20
   3   3   4   58.69    6.80
   3   3   4   75.59    4.70
   3  -3   4   74.99    6.20
  -3   3   4   71.59    7.40
  -3   3   4   71.39    6.00
  -3   3   4   64.19    6.20
   3   3  -4   82.49    6.60
   3   3  -4   77.09    4.90
   3  -3   4   75.79    6.40
  -3   3   4   68.09    5.80
  -3   3   4   77.39    6.40
   3   3  -4   67.89    7.10
   3  -3   4   69.99    6.50
  -3  -3  -4   67.79    5.30
   3   3  -4   75.69    4.90
  -3  -3  -4   66.59    5.20
  -3   4  -4  134.79   11.40
  -3   4  -4  130.19    9.90
  -3  -4   4  139.69    8.40
   3  -4  -4  117.09    8.50
   3   4   4  139.49    8.10
  -3   4  -4  127.39    9.90
  -3   4  -4  111.19    9.50
   3   4   4  125.59    8.00
  -3  -4   4  116.09    8.90
   3   4   4  133.69   11.20
   3  -4  -4  132.09   10.30
   3  -4  -4  145.49   10.50
   3   4   4  124.89   11.20
   3  -4  -4  132.59   10.30
   3  -4   4  123.19   10.10
   3   4  -4  103.99   10.30
   3   4  -4  137.99    8.30
  -3   4   4  139.19   10.10
   3   4  -4  125.89   10.10
  -3   4   4  119.59    9.80
  -3   4   4  113.79   10.90
  -3   4   4  126.49   10.00
  -3  -4  -4  129.09    9.10
  -3   4   4  138.19    8.90
   3  -4   4  127.39    9.20
   3  -4   4  134.39   10.10
   3   4  -4  122.39    8.00
   3   5   4   12.50    2.60
   3   5   4   13.10    4.40
  -3   5  -4   11.60    3.70
   3  -5  -4   17.70    4.60
  -3   5  -4    8.80    3.30
   3  -5  -4   16.40    4.60
  -3   5  -4   19.40    4.30
   3   5   4   17.80    2.80
   3   5   4   12.60    4.30
   3  -5  -4    8.30    3.30
  -3   5  -4   12.60    4.50
  -3  -5   4    7.20    3.00
  -3   5   4   12.60    4.60
   3  -5   4   23.40    5.20
  -3   5   4    6.50    2.90
   3  -5   4   21.00    4.90
   3   5  -4   12.90    2.80
  -3   5   4   17.70    4.90
   3   5  -4   11.60    4.20
  -3   5   4   11.70    2.30
   3   5  -4   13.60    2.80
  -3  -5  -4   12.00    3.40
   3   5  -4   17.80    5.40
   3  -5   4   11.00    2.50
  -3   5   4    9.80    3.70
   3  -6  -4   -1.00    3.00
   3   6   4   -0.50    1.30
   3  -6  -4    2.50    2.70
   3   6   4    1.90    2.90
  -3   6  -4    1.80    2.10
  -3   6  -4    0.10    2.90
   3   6   4    0.80    2.70
  -3  -6   4    0.20    2.00
  -3   6  -4   -0.20    2.40
   3   6  -4   -1.20    2.00
   3  -6   4    3.20    2.70
   3   6  -4   -0.40    1.40
  -3   6   4    1.00    2.50
  -3   6   4    2.10    2.40
  -3  -6  -4    1.40    2.60
   3   6  -4    1.50    2.60
  -3   6   4    2.50    2.70
  -3  -7   4   24.80    5.80
  -3   7  -4   32.90    6.70
   3  -7  -4   25.90    7.10
  -3   7  -4   23.00    6.60
  -3   7  -4   19.10    6.20
   3   7   4   21.00    6.80
   3   7   4   31.60    7.60
   3   7   4   21.20    4.00
   3  -7  -4   20.40    5.90
  -3   7   4   23.50    6.40
  -3   7   4   19.50    6.70
   3   7  -4   25.00    6.60
   3   7  -4   16.50    3.80
  -3   7   4   31.80    6.60
  -3  -7  -4   21.40    5.30
   3   7  -4   17.00    6.40
   3  -7   4   18.00    5.60
  -3   8  -4    6.60    3.70
   3  -8  -4   -2.30    3.70
   3   8   4    3.40    3.50
  -3  -8   4    2.90    3.30
  -3   8  -4    8.80    4.10
   3  -8  -4   -2.60    3.20
   3   8   4    4.50    2.30
  -3   8  -4    3.60    3.40
   3   8   4   -6.00    2.80
  -3   8   4    2.40    3.40
   3   8  -4    2.20    3.90
   3   8  -4    1.30    1.90
  -3   8   4   -0.50    3.10
   3   8  -4    3.60    3.20
  -3   8   4    9.90    4.60
   3  -8   4    4.50    3.60
  -3  -8  -4   -4.40    4.30
  -3  -8  -4   -2.50    2.30
  -3   9  -4    1.90    3.70
  -3  -9   4    6.80    3.40
  -3   9  -4    4.40    3.40
   3   9   4    6.70    4.10
   3   9   4    3.60    4.10
   3   9   4    6.00    2.40
   3   9  -4    8.80    5.00
  -3  -9  -4    3.50    3.70
   3   9  -4    2.80    3.70
  -3   9   4    1.00    3.30
  -3   9   4   13.90    4.70
  -3  -9  -4    1.80    4.80
   3   9  -4    5.00    2.50
  -3 -10   4    3.00    4.70
   3  10   4    6.70    2.50
  -3  10  -4    9.30    5.40
   3  10   4    1.60    3.40
  -3  10  -4    1.20    2.10
   3  10   4    9.20    4.10
   3  10  -4    8.70    4.00
  -3  10   4    8.40    2.90
  -3 -10  -4    2.50    6.70
   3  10  -4    8.50    2.90
  -3  10   4    7.00    4.40
  -3 -10  -4   11.40    5.50
   3  10  -4   -3.30    2.50
   4   0  -4   -0.10    0.80
   4   0  -4    1.40    1.30
   4   0   4    0.10    0.60
  -4   0  -4   -0.10    0.80
  -4   0   4   -1.00    1.50
   4   0  -4   -0.50    1.60
  -4   0  -4    0.20    0.70
  -4   0  -4   -0.10    1.10
   4   0   4   -0.70    1.70
  -4   0   4   -1.00    0.90
   4   0  -4   -0.80    0.70
  -4   0  -4   -0.70    1.50
   4   0   4   -0.40    0.60
   4   0   4   -0.30    1.60
  -4   0   4    0.10    0.80
  -4   1  -4   13.60    2.60
  -4  -1   4   11.10    1.30
  -4   1  -4   12.30    3.10
   4   1   4   14.00    3.20
   4   1   4   14.80    3.20
  -4  -1   4   12.70    1.30
   4  -1  -4   13.80    2.40
  -4   1  -4   14.60    2.00
   4   1   4   13.10    2.90
   4  -1  -4   13.10    2.90
  -4  -1   4   10.00    2.60
   4  -1  -4   12.20    1.90
  -4   1   4   18.70    3.40
   4   1  -4   14.10    3.00
  -4  -1  -4   10.40    2.70
  -4   1   4   13.90    2.60
   4  -1   4    6.70    1.90
  -4   1   4   14.80    3.10
   4   1  -4   14.20    2.10
   4  -1   4   11.90    3.00
   4   1  -4   13.90    3.00
  -4   2  -4  209.88   12.60
   4   2   4  208.08   13.70
   4  -2  -4  202.58   12.70
   4   2   4  214.18   12.50
   4  -2  -4  205.08   13.00
  -4   2  -4  214.48   14.00
  -4  -2   4  202.48   11.10
  -4   2  -4  221.38   11.90
  -4  -2   4  199.38   10.90
  -4  -2   4  196.88   12.60
   4  -2  -4  220.78   12.70
   4   2   4  195.98   13.40
   4  -2  -4  222.48   11.70
  -4   2   4  168.08   13.00
   4  -2   4  204.78   13.30
   4   2  -4  225.58   13.80
  -4  -2  -4  201.68   10.70
  -4   2   4  224.98   13.50
  -4   2   4  204.28   12.60
   4  -2   4  229.38   12.70
   4   2  -4  227.78   12.50
   4  -2   4  203.18   12.60
  -4  -2  -4  196.68   10.60
  -4   2   4  210.78   12.70
   4  -3  -4  382.16   23.00
  -4   3  -4  420.86   24.60
  -4  -3   4  390.26   21.40
  -4  -3   4  392.96   21.30
   4   3   4  407.16   24.10
  -4   3  -4  424.86   22.30
   4   3   4  391.96   24.30
   4  -3  -4  394.76   23.00
   4   3   4  410.16   21.60
  -4   3  -4  431.16   23.50
  -4   3  -4  406.36   23.00
   4  -3  -4  391.76   22.60
   4  -3  -4  434.26   22.40
  -4  -3   4  411.06   22.30
   4  -3   4  406.66   23.20
  -4  -3  -4  396.56   21.20
  -4   3   4  402.06   22.10
  -4   3   4  415.36   23.10
  -4   3   4  439.66   23.50
  -4   3   4  362.26   24.00
   4   3  -4  398.96   24.30
   4  -3   4  428.46   23.40
   4  -3   4  438.16   23.30
  -4  -3  -4  375.16   21.00
  -4   3   4  450.85   23.30
   4   3  -4  452.75   23.30
  -4  -4   4   72.79    6.30
   4  -4  -4   78.39    7.40
  -4   4  -4   84.69    7.30
   4   4   4   83.29    8.40
  -4   4  -4   97.49    8.10
   4  -4  -4   66.09    6.30
   4   4   4   79.99    4.70
   4   4   4   86.69    4.80
   4   4   4   77.19    8.50
  -4   4  -4   95.49    9.30
  -4  -4   4   77.99    6.20
   4   4   4   91.89    5.60
   4  -4  -4   77.69    7.70
  -4   4  -4   63.49    7.20
  -4  -4   4   79.39    6.40
   4  -4  -4   76.39    7.80
   4   4  -4   82.39    5.20
  -4  -4  -4   82.29    6.30
   4   4  -4   81.59    7.70
  -4   4   4   69.99    8.20
   4   4  -4   56.89    7.40
  -4  -4  -4   75.39    5.40
  -4  -4  -4   71.49    6.30
  -4   4   4   86.19    7.00
  -4   4   4   68.19    6.80
   4  -4   4   81.39    7.10
   4   4  -4   81.29    5.10
  -4   4   4   83.59    7.80
  -4   4   4   91.89    7.90
   4  -4   4   81.79    7.60
   4  -4   4   78.99    8.00
  -4   5  -4   51.69    6.40
   4   5   4   52.69    4.10
   4   5   4   57.09    7.40
   4  -5  -4   64.19    7.30
   4   5   4   44.00    7.00
   4  -5  -4   43.80    4.80
  -4  -5   4   58.29    6.00
   4  -5  -4   61.39    7.20
   4   5   4   50.19    4.00
  -4   5  -4   52.79    7.50
  -4   5  -4   51.19    6.60
  -4   5  -4   41.60    5.70
   4  -5  -4   42.70    6.50
   4   5  -4   56.89    4.50
  -4   5   4   51.79    5.30
   4  -5   4   50.19    6.70
  -4   5   4   43.20    6.10
   4  -5   4   60.29    7.00
   4  -5   4   48.50    5.20
  -4   5   4   46.50    7.10
   4   5  -4   43.90    6.20
  -4   5   4   56.89    6.50
  -4  -5  -4   54.49    5.90
   4   5  -4   50.59    4.20
   4   5  -4   46.90    7.10
  -4   5   4   50.99    6.10
  -4  -6   4   37.70    5.50
   4  -6  -4   29.90    6.80
  -4   6  -4   24.80    6.80
   4   6   4   29.60    3.40
   4   6   4   40.40    8.70
  -4   6  -4   29.10    5.00
   4  -6  -4   48.50    8.60
   4   6   4   36.80    8.00
  -4   6  -4   27.10    6.00
  -4   6   4   33.70    7.60
   4   6  -4   28.60    6.70
   4   6  -4   28.50    3.40
   4  -6   4   29.10    6.70
  -4   6   4   21.00    5.60
   4  -6   4   40.50    7.70
  -4  -6  -4   36.50    5.40
  -4   6   4   26.00    5.90
   4   6  -4   32.10    7.50
   4   7   4    1.80    1.40
   4   7   4    5.20    3.70
   4   7   4    0.00    3.00
   4  -7  -4    1.30    3.30
   4  -7  -4    8.00    4.10
  -4   7  -4   -3.20    2.20
  -4  -7   4    7.80    3.50
  -4   7  -4    7.20    3.80
  -4   7  -4   -1.00    2.30
   4  -7   4    5.00    3.80
  -4  -7  -4    7.90    3.70
   4   7  -4    0.10    2.70
  -4   7   4    4.20    3.80
   4   7  -4    4.30    3.30
  -4   7   4    2.10    3.20
  -4   7   4    3.10    3.40
   4   7  -4   -1.10    1.20
  -4   8  -4   38.00    9.70
   4   8   4   45.20    4.70
  -4   8  -4   59.99    8.30
   4   8   4   35.50    9.10
   4   8   4   35.40    9.10
  -4  -8   4   44.30    7.30
  -4  -8  -4   48.90   11.80
  -4   8   4   58.29    8.40
  -4  -8  -4   57.19    7.90
   4   8  -4   62.79    9.80
   4   8  -4   42.30    4.60
   4   8  -4   35.80    8.40
  -4   8   4   49.50   11.30
  -4  -9   4   24.60    6.40
   4   9   4   35.30    9.00
  -4   9  -4   30.20    7.10
   4   9   4   14.50    6.60
  -4   9  -4    9.30    4.60
   4   9   4   18.10    3.30
  -4  -9  -4   20.40    8.30
  -4  -9  -4   16.90    5.60
   4   9  -4   23.30    3.40
  -4   9   4   31.50    7.60
   4   9  -4   34.70    8.50
  -4   9   4   15.80    6.10
   4   9  -4   28.90    8.70
   4  10   4   -5.00    2.70
   4  10   4    3.80    4.20
  -4  10  -4   -1.70    1.90
  -4  10  -4    0.60    3.20
  -4 -10   4   -6.00    3.10
  -4 -10  -4   -2.10    5.90
   4  10  -4   -0.80    1.20
  -4 -10  -4    1.20    3.80
  -4  10   4    2.40    2.00
   4  10  -4    3.80    3.60
  -4  10   4   -0.10    3.50
  -5   0  -4    6.00    1.40
  -5   0   4    3.60    2.20
   5   0   4    7.30    2.60
   5   0   4    5.80    0.80
  -5   0  -4    3.60    2.20
  -5   0   4    6.20    1.60
   5   0   4    4.40    2.30
   5   0  -4    9.10    1.30
   5   0  -4    7.20    1.90
   5   0  -4    4.80    2.50
  -5   0   4    4.90    1.50
   5   0  -4    7.60    1.30
  -5   0  -4    7.30    1.40
  -5   0   4    5.00    1.80
  -5   0  -4    3.90    1.70
  -5  -1   4   29.90    4.20
  -5   1  -4   38.10    4.70
   5  -1  -4   37.30    3.70
   5   1   4   44.90    4.80
   5  -1  -4   39.20    3.20
   5  -1  -4   37.50    4.70
  -5   1  -4   36.20    3.10
  -5  -1   4   38.50    2.50
   5   1   4   42.70    4.90
  -5  -1   4   40.10    3.90
  -5  -1   4   37.00    2.40
   5   1   4   44.00    4.60
  -5   1  -4   41.00    3.80
  -5   1   4   37.00    4.80
   5   1  -4   44.80    4.60
   5   1  -4   48.40    5.00
   5  -1   4   43.10    5.00
  -5  -1  -4   34.60    4.10
  -5   1   4   38.10    3.90
   5   1  -4   43.90    4.00
  -5   1   4   41.10    4.50
   5  -1   4   33.80    3.40
  -5  -2   4   88.79    5.40
   5   2   4   95.99    8.30
  -5   2  -4  102.99    6.30
   5  -2  -4  100.09    6.10
  -5   2  -4  104.89    7.50
   5  -2  -4   94.09    8.00
  -5  -2   4   88.99    5.50
   5  -2  -4  104.99    7.50
  -5   2  -4   99.49    8.70
  -5  -2   4   98.19    7.80
   5   2   4  104.79    8.50
   5   2   4  109.79    7.70
   5  -2  -4   97.49    7.50
   5   2  -4  106.79    7.50
   5  -2   4   85.59    8.10
  -5   2   4   91.29    7.30
  -5   2   4  102.79    8.30
   5  -2   4   99.49    7.50
   5   2  -4  102.09    7.90
  -5   2   4   97.69    8.30
   5   2  -4   95.69    8.10
  -5   3  -4  163.68   12.70
  -5  -3   4  169.28   11.00
  -5  -3   4  154.38    9.40
  -5   3  -4  151.68   11.30
   5   3   4  152.08   11.90
  -5   3  -4  168.48   11.50
   5  -3  -4  157.88   11.20
   5   3   4  161.18   10.30
  -5   3  -4  166.78   10.10
  -5  -3   4  156.48    9.30
   5  -3  -4  155.58   11.30
   5  -3  -4  165.78   10.10
   5   3   4  159.18   12.40
   5  -3  -4  168.58   11.60
  -5   3   4  140.39   10.90
  -5  -3  -4  160.58    9.20
  -5   3   4  174.78   11.50
  -5   3   4  168.98   11.70
  -5   3   4  149.29   12.20
   5   3  -4  164.98   11.10
   5  -3   4  164.38   11.80
   5  -3   4  174.98   11.40
   5  -3   4  160.68   11.40
  -5  -3  -4  146.39    9.00
   5   3  -4  150.38   12.10
  -5   4  -4   64.09    6.10
  -5   4  -4   66.99    7.00
   5  -4  -4   58.09    6.20
   5   4   4   61.29    7.80
   5  -4  -4   71.09    7.10
  -5   4  -4   57.99    6.80
   5  -4  -4   78.69    6.70
   5  -4  -4   70.59    7.40
   5   4   4   67.89    7.60
  -5  -4   4   59.09    5.40
  -5  -4   4   61.89    5.70
  -5   4  -4   65.49    7.90
  -5  -4   4   65.99    5.50
   5   4   4   77.89    5.60
   5  -4   4   54.59    6.50
  -5   4   4   74.19    7.00
  -5  -4  -4   63.19    5.30
  -5   4   4   69.59    6.30
  -5  -4  -4   60.89    5.30
  -5   4   4   63.09    7.10
  -5   4   4   61.49    7.70
   5   4  -4   77.49    7.30
   5   4  -4   73.89    8.20
  -5   4   4   74.09    7.20
   5  -4   4   65.99    6.80
   5  -4   4   65.39    7.20
  -5   5  -4   63.89    6.70
  -5   5  -4   72.99    7.80
   5  -5  -4   73.29    8.00
  -5   5  -4   73.89    7.90
   5  -5  -4   67.99    6.50
   5   5   4   70.29    8.30
   5  -5  -4   64.99    7.30
  -5   5  -4   75.29    9.40
  -5  -5   4   56.79    6.10
   5   5   4   63.99    8.50
  -5   5   4   68.29    6.90
  -5  -5  -4   62.49    6.30
   5   5  -4   77.99    8.10
  -5   5   4   62.19    7.40
   5   5  -4   54.49    7.80
  -5   5   4   56.69    8.10
   5  -5   4   74.19    7.10
   5  -5   4   80.89    8.30
  -5   5   4   81.89    7.00
   5  -5   4   67.39    8.00
  -5   5   4   70.39    7.50
  -5   6  -4   32.50    7.70
   5   6   4   36.70    8.30
  -5  -6   4   33.60    5.20
   5  -6  -4   30.70    6.70
   5   6   4   35.40    6.50
  -5   6  -4   34.20    7.20
  -5   6  -4   33.20    5.30
   5  -6  -4   34.90    7.20
   5   6  -4   30.30    2.60
  -5  -6  -4   33.10    5.30
  -5   6   4   28.00    7.70
   5  -6   4   39.10    7.70
  -5   6   4   25.90    6.00
   5   6  -4   32.50    2.70
   5   6  -4   27.30    6.70
   5   6  -4   33.80    8.00
  -5   6   4   25.70    4.80
   5  -6   4   32.70    7.10
  -5  -7   4    4.60    3.20
   5   7   4    1.60    2.80
  -5   7  -4    4.10    3.40
  -5   7  -4   -1.00    2.20
   5   7   4    1.10    2.80
   5   7  -4    2.20    1.10
   5   7  -4    2.40    3.30
  -5  -7  -4    5.10    3.00
  -5   7   4    4.50    3.80
  -5   7   4    3.20    3.60
   5   7  -4    1.60    2.80
   5   8   4    4.70    3.70
  -5   8  -4    1.20    2.50
   5   8   4   10.80    5.60
  -5   8  -4    9.50    4.70
  -5  -8   4    1.10    3.00
  -5   8   4    6.40    4.20
  -5  -8  -4   11.10    4.80
  -5  -8  -4    3.10    5.40
   5   8  -4    8.80    5.20
   5   8  -4    6.90    1.40
   5   8  -4    4.50    3.10
  -5   8   4    6.80    4.50
   5   9   4   11.00    5.50
   5   9   4    1.70    3.60
  -5   9  -4   15.20    5.40
  -5   9  -4   19.40    6.60
  -5  -9   4    5.50    3.70
   5   9  -4   13.00    4.70
  -5   9   4   16.40    6.20
   5   9  -4    7.90    4.50
  -5  -9  -4   10.20    7.40
  -5  -9  -4    9.80    4.50
  -5   9   4   14.10    6.20
  -5  10  -4    1.00    4.00
   5  10   4   -7.30    2.90
   5  10   4   -1.60    3.80
  -5 -10   4    0.30    4.10
  -5  10  -4    6.90    3.10
  -5 -10  -4    5.40    6.80
  -5  10   4    2.00    2.20
  -5 -10  -4   -2.60    3.80
  -5  10   4    4.50    3.40
   5  10  -4   -2.80    3.00
  -6   0   4  122.09   10.10
   6   0  -4  137.99    6.90
  -6   0  -4  128.29    7.70
  -6   0  -4  133.39    8.50
   6   0  -4  146.19    8.50
  -6   0  -4  122.69    7.50
   6   0   4  128.29   10.20
   6   0  -4  146.29    7.00
  -6   0   4  130.79    8.00
   6   0  -4  134.49   10.30
  -6   0   4  117.09    8.90
  -6   0  -4  121.59    9.90
   6   0   4  141.89   10.20
  -6   0   4  125.49    7.70
   6  -1  -4 1164.28   59.59
   6   1   4 1182.28   59.29
  -6   1  -4 1138.69   57.19
  -6  -1   4 1106.99   55.39
   6   1   4 1244.78   58.59
  -6   1  -4 1101.29   59.49
   6  -1  -4 1141.19   56.99
   6   1   4 1154.68   58.99
  -6   1  -4 1182.08   56.39
   6  -1  -4 1235.18   55.99
  -6  -1   4 1079.39   59.29
  -6  -1   4 1115.49   55.39
  -6  -1   4 1199.48   58.19
   6  -1   4 1236.48   57.09
   6  -1   4 1158.78   56.79
  -6   1   4 1199.88   59.99
   6   1  -4 1198.28   57.89
  -6   1   4 1151.48   58.79
  -6   1   4 1181.98   57.29
  -6  -1  -4 1101.29   58.29
   6   1  -4 1185.58   59.19
   6   1  -4 1228.98   58.29
   6  -1   4 1022.80   59.19
  -6   2  -4   75.39    8.00
  -6  -2   4   83.89    4.80
  -6  -2   4   80.19    4.70
  -6   2  -4   92.19    5.50
   6   2   4   96.29    8.30
   6   2   4   98.99    8.30
   6  -2  -4   76.99    6.80
   6  -2  -4   80.69    8.00
   6   2   4   84.69    7.30
  -6   2  -4   92.69    7.20
   6  -2  -4   92.89    5.70
  -6  -2   4   84.19    7.60
   6  -2   4   75.59    7.90
   6  -2   4   81.39    6.80
   6   2  -4   95.79    7.90
   6   2  -4   85.79    7.80
   6   2  -4   99.29    7.30
  -6   2   4   69.99    7.60
  -6   2   4   91.99    8.30
  -6   2   4   95.29    7.30
   6  -3  -4  230.78   14.50
   6   3   4  229.38   15.80
   6   3   4  224.98   13.90
  -6  -3   4  210.38   11.90
  -6  -3   4  226.98   14.50
   6   3   4  212.58   15.40
  -6  -3   4  204.68   12.00
  -6   3  -4  229.58   14.80
   6  -3  -4  207.48   14.90
   6  -3  -4  206.88   14.30
   6  -3  -4  243.58   12.70
  -6   3  -4  217.48   16.10
  -6   3  -4  239.68   12.80
  -6   3  -4  223.28   14.50
  -6   3   4  193.98   15.40
  -6  -3  -4  207.58   11.60
   6  -3   4  220.88   14.40
   6   3  -4  233.78   14.60
   6   3  -4  224.38   15.60
  -6   3   4  219.08   14.60
  -6  -3  -4  216.98   11.70
   6  -3   4  224.28   15.30
  -6   3   4  239.28   15.60
   6  -3   4  217.88   14.00
  -6  -4   4    2.00    1.40
  -6   4  -4   -0.80    1.20
   6   4   4    2.00    2.10
   6  -4  -4    0.70    2.40
  -6   4  -4    1.30    2.10
   6  -4  -4   -1.00    1.60
   6   4   4    1.80    2.50
   6   4   4    2.10    1.60
   6  -4  -4    1.30    1.80
   6  -4  -4    0.60    2.10
  -6  -4   4    0.40    1.20
  -6   4  -4   -1.20    2.00
  -6   4  -4    3.00    2.60
  -6  -4   4    2.30    1.20
   6   4  -4    1.20    1.70
   6   4  -4    0.60    2.40
  -6   4   4    2.70    2.30
   6  -4   4    1.50    1.80
  -6   4   4    3.90    2.50
  -6   4   4    2.90    2.00
   6  -4   4    1.70    2.30
  -6   4   4    0.70    1.20
  -6  -4  -4    1.70    1.00
  -6  -4  -4    1.70    1.30
  -6   4   4    1.80    2.50
   6  -4   4   -0.30    1.90
   6  -5  -4   34.10    6.80
  -6   5  -4   32.80    4.40
   6   5   4   34.00    6.40
  -6  -5   4   31.30    4.30
  -6   5  -4   35.10    7.80
   6   5   4   32.60    7.10
   6  -5  -4   31.10    4.50
   6  -5  -4   26.50    5.10
  -6   5  -4   38.50    6.00
   6  -5  -4   42.60    6.50
  -6   5  -4   41.80    6.00
  -6   5   4   39.30    5.90
   6  -5   4   31.90    6.40
   6   5  -4   40.50    6.70
  -6   5   4   33.10    5.50
  -6   5   4   28.40    4.30
   6   5  -4   32.40    5.30
   6  -5   4   39.00    5.40
  -6   5   4   26.60    6.70
  -6   5   4   36.90    5.20
   6  -5   4   38.10    7.20
  -6  -5  -4   24.90    4.10
  -6   6  -4  182.98   15.20
   6   6   4  172.78   15.50
   6  -6  -4  187.98   15.50
  -6  -6   4  182.68   13.20
   6   6   4  196.68   17.00
  -6   6  -4  163.88   16.10
  -6   6   4  174.38   16.50
  -6  -6  -4  181.58   13.20
  -6   6   4  185.88   14.90
   6   6  -4  172.58   14.80
   6  -6   4  178.38   14.90
   6   6  -4  178.88   16.30
  -6  -7   4    0.00    2.20
   6   7   4   -0.40    3.80
   6   7   4   -4.70    1.70
  -6   7  -4    1.70    3.40
  -6   7  -4   -1.60    2.20
  -6   7   4    0.80    3.10
   6   7  -4   -1.90    2.40
  -6  -7  -4   -1.90    2.20
  -6   7   4   -4.20    2.60
   6   7  -4   -1.50    1.90
  -6   8  -4   37.10   10.10
  -6  -8   4   43.80    8.50
  -6   8  -4   27.60    6.80
   6   8   4   37.60   10.20
   6   8   4   48.50   10.80
  -6  -8  -4   44.80   11.70
  -6   8   4   43.60   10.90
  -6   8   4   38.40    8.50
   6   8  -4   17.60    7.00
  -6  -8  -4   40.60    7.10
   6   8  -4   25.50    7.00
  -6   9  -4    1.90    4.00
  -6   9  -4   -2.60    2.80
   6   9   4   -0.80    2.70
   6   9   4   -5.70    2.40
  -6  -9   4   -3.20    2.70
  -6  -9  -4   -2.10    2.80
   6   9  -4   -3.80    2.30
  -6  -9  -4    2.50    5.40
  -6   9   4   -2.60    4.00
  -6   9   4   -2.60    3.30
   6  10   4   16.00    6.60
  -6 -10   4   12.20    5.30
  -6  10  -4   31.00    7.10
   6  10   4   23.30    7.40
  -6  10  -4   20.80    6.80
   6  10  -4   20.80    6.60
  -6 -10  -4   27.90   11.10
  -6 -10  -4   10.40    4.80
  -6  10   4   17.20    6.20
  -6  10   4   20.40    5.30
  -7   0   4  207.98   12.40
   7   0   4  230.28   15.30
  -7   0  -4  219.88   12.30
   7   0   4  239.58   15.70
   7   0  -4  219.58   15.40
  -7   0   4  219.18   14.30
  -7   0   4  251.87   12.90
   7   0  -4  248.08   13.20
  -7   0  -4  219.08   13.20
  -7   0  -4  199.28   14.90
  -7   0   4  238.18   15.90
  -7   0  -4  226.28   12.30
  -7  -1   4  159.68   11.10
   7   1   4  166.08   12.00
  -7   1  -4  143.19   11.90
  -7  -1   4  129.99   11.60
  -7  -1   4  157.28    8.50
   7  -1  -4  168.28    9.90
   7  -1  -4  169.08    8.80
  -7  -1   4  150.98    8.40
   7  -1  -4  175.28    9.80
   7   1   4  161.38   11.90
  -7   1  -4  158.88    9.20
  -7   1  -4  160.08   10.10
   7  -1  -4  150.38   12.10
   7   1   4  162.98   11.10
  -7   1   4  158.68   11.60
   7  -1   4  157.18    9.50
   7   1  -4  169.48   12.30
   7   1  -4  165.68   11.00
   7  -1   4  132.69   11.60
   7  -1   4  186.38    9.90
  -7  -1  -4  158.78   11.20
  -7   1   4  148.79   12.20
   7   1  -4  167.68   10.90
  -7   1   4  166.28   10.30
  -7   2  -4    1.30    2.30
   7   2   4   -1.60    1.50
   7  -2  -4    0.00    1.80
  -7   2  -4    1.10    1.60
   7   2   4    1.90    2.10
   7  -2  -4   -0.70    1.40
   7   2   4    1.20    1.90
  -7  -2   4    1.10    0.50
  -7  -2   4   -0.30    1.60
   7  -2   4   -1.10    1.30
  -7   2   4    3.10    1.80
   7   2  -4    1.00    1.80
   7   2  -4    0.90    1.40
  -7   2   4    2.90    2.00
  -7   2   4    1.80    2.40
   7  -2   4    1.90    2.20
  -7   2   4    2.60    2.20
   7   2  -4   -2.60    1.10
  -7   3  -4    0.00    1.70
   7   3   4    4.00    2.70
  -7   3  -4    0.60    2.00
  -7  -3   4    0.30    0.80
  -7   3  -4    0.70    1.60
  -7  -3   4    0.30    0.70
   7  -3  -4   -0.50    1.50
  -7   3  -4    2.70    0.90
   7   3   4    1.00    2.60
   7   3   4   -0.10    1.40
   7  -3  -4   -1.00    1.60
   7  -3  -4    1.30    1.90
   7  -3  -4    0.90    0.90
  -7  -3   4    2.30    2.10
   7  -3   4   -0.90    1.60
   7   3  -4    2.80    2.50
  -7   3   4    0.60    1.90
  -7   3   4   -1.80    1.70
  -7   3   4    2.10    2.20
   7   3  -4    0.10    1.60
  -7  -3  -4    0.00    0.60
  -7   3   4    1.70    1.60
  -7  -3  -4    0.50    0.60
   7   3  -4    0.10    1.50
   7  -3   4    1.30    1.50
   7  -3   4    0.70    2.00
  -7  -4   4   99.49    8.80
   7  -4  -4   78.29    8.80
   7  -4  -4  106.19    9.50
  -7  -4   4  109.09    7.30
   7   4   4  128.99    9.00
   7  -4  -4  121.99    8.10
  -7   4  -4   96.89    7.50
   7   4   4  123.79   11.30
  -7   4  -4  121.89   10.10
   7  -4  -4  108.69    9.80
  -7   4  -4  104.29   11.20
  -7   4  -4  111.19    9.80
  -7  -4   4  102.19    7.40
   7   4   4   96.29    9.90
  -7  -4  -4  102.29    7.00
   7  -4   4  106.69   10.00
  -7   4   4  120.69   10.10
   7  -4   4  107.69   12.10
   7  -4   4   94.69    9.20
  -7   4   4  115.39   10.30
  -7  -4  -4   99.39    7.00
  -7   4   4   87.79   10.20
   7   4  -4  119.19    9.90
  -7   4   4  108.59    9.70
   7   4  -4  110.29   10.70
   7   5   4   34.60    6.10
   7  -5  -4   40.40    6.30
   7   5   4   40.60    7.00
  -7   5  -4   36.80    6.00
  -7   5  -4   44.60    6.50
  -7   5  -4   44.70    7.70
  -7  -5   4   36.10    4.70
   7  -5  -4   41.70    5.70
   7  -5   4   30.70    5.30
  -7   5   4   34.70    8.10
  -7   5   4   44.30    6.50
  -7   5   4   43.80    6.10
   7  -5   4   36.80    6.20
   7   5  -4   32.80    7.70
  -7  -5  -4   37.00    4.60
  -7   5   4   46.70    6.60
   7   5  -4   31.00    5.40
  -7  -6   4   14.30    4.10
   7   6   4   20.80    6.00
   7   6   4   18.60    5.90
  -7   6  -4    6.80    3.80
  -7   6  -4   11.00    5.40
   7  -6  -4   17.70    5.80
   7   6  -4   10.90    5.00
  -7   6   4   15.80    5.20
  -7  -6  -4   15.80    4.10
   7   6  -4   12.50    4.30
   7  -6   4   19.10    5.90
  -7   6   4   15.00    6.20
  -7  -7   4    2.50    2.40
  -7   7  -4    0.30    2.70
  -7   7  -4    2.70    3.80
   7   7   4    1.00    2.60
   7   7   4   -0.50    2.50
  -7   7   4    0.10    2.70
  -7  -7  -4    1.00    2.30
   7   7  -4    2.70    3.50
   7   7  -4   -0.70    1.90
  -7   7   4    0.30    3.10
   7   8   4    9.50    4.20
  -7   8  -4    1.20    3.30
   7   8   4    8.60    4.20
  -7  -8   4    0.10    2.40
  -7   8  -4    3.10    4.40
  -7   8   4   11.60    6.00
  -7  -8  -4    3.40    5.00
  -7  -8  -4    1.90    3.40
  -7   8   4    2.00    3.60
   7   8  -4    7.60    4.50
   7   8  -4   -2.20    2.60
  -7   9  -4   12.00    5.70
  -7  -9   4    4.70    4.40
   7   9   4    9.60    5.10
   7   9   4    5.30    3.80
  -7   9  -4    3.90    3.50
   7   9  -4    1.80    4.30
  -7   9   4    9.20    5.80
  -7  -9  -4   12.10    4.80
  -7  -9  -4    4.60    6.40
  -7   9   4    3.90    3.50
  -7  10  -4    2.30    3.70
   7  10   4   -1.00    2.60
  -7 -10   4   -4.00    2.60
   7  10   4   -8.30    2.80
  -7  10  -4    1.80    2.60
  -7 -10  -4   -4.60    3.00
   7  10  -4   -1.90    2.70
  -7  10   4    5.60    4.00
  -7  10   4   -0.40    2.60
  -7 -10  -4   -6.20    4.80
  -8   0  -4  388.06   20.00
  -8   0  -4  379.96   20.90
   8   0  -4  393.56   23.90
  -8   0  -4  352.16   23.20
   8   0   4  406.66   23.60
  -8   0   4  373.86   20.10
  -8   0   4  314.37   23.10
  -8   0   4  398.96   22.60
  -8   0  -4  375.96   19.80
  -8   0   4  385.66   20.30
   8   0   4  390.86   23.70
   8   0  -4  413.06   20.80
   8   1   4  387.66   24.00
  -8  -1   4  389.56   20.00
  -8  -1   4  402.46   24.80
  -8   1  -4  385.56   24.50
   8  -1  -4  375.66   24.40
   8   1   4  404.96   24.20
  -8   1  -4  380.06   21.60
   8   1   4  426.66   23.00
  -8   1  -4  407.26   20.70
   8  -1  -4  393.76   21.10
   8  -1  -4  421.76   21.10
   8  -1  -4  420.76   20.10
  -8  -1   4  387.16   22.90
  -8  -1   4  367.26   19.80
   8   1  -4  388.86   24.20
  -8  -1  -4  413.26   24.80
  -8  -1  -4  377.16   22.80
   8  -1   4  388.66   20.70
  -8   1   4  364.76   23.50
   8  -1   4  455.45   21.20
   8   1  -4  453.25   23.30
  -8   1   4  397.36   25.00
  -8   1   4  381.36   21.70
   8  -1   4  347.67   24.00
   8   1  -4  422.46   22.70
  -8   2  -4   -0.10    1.80
   8   2   4   -0.40    1.70
   8   2   4    1.20    2.10
  -8   2  -4   -1.30    1.60
   8  -2  -4    0.50    2.10
  -8  -2   4   -1.80    1.50
   8   2   4    0.90    2.10
   8  -2  -4   -1.00    1.20
   8   2  -4   -1.80    1.60
   8  -2   4    0.40    1.60
   8  -2   4   -0.20    1.60
  -8   2   4   -1.60    2.00
   8   2  -4    1.20    1.60
  -8   2   4    1.90    2.10
  -8  -2  -4   -0.30    1.80
  -8   2   4    1.70    2.10
   8   2  -4    0.00    1.80
   8   3   4   24.20    5.70
   8  -3  -4   25.70    5.70
   8   3   4   27.80    5.00
   8   3   4   29.50    4.50
  -8  -3   4   26.20    2.40
  -8  -3   4   21.80    2.20
  -8   3  -4   29.90    4.60
  -8  -3   4   24.80    4.60
  -8   3  -4   29.40    4.80
   8  -3  -4   27.10    4.30
  -8   3  -4   25.30    6.10
   8   3  -4   29.70    5.10
  -8   3   4   37.50    5.00
  -8   3   4   32.60    5.40
   8   3  -4   30.20    4.40
   8  -3   4   25.00    4.30
   8   3  -4   24.20    4.60
  -8   3   4   33.10    5.60
  -8   3   4   29.10    4.40
   8  -3   4   23.00    5.70
  -8  -4   4   12.00    2.10
   8  -4  -4   11.20    4.10
   8   4   4   17.20    5.00
  -8   4  -4   15.10    4.30
  -8  -4   4   10.50    3.40
   8   4   4   14.50    3.80
  -8  -4   4   11.50    2.50
   8   4   4   17.30    5.00
   8  -4  -4    5.60    2.80
  -8   4  -4   17.00    4.40
  -8   4  -4    7.30    4.00
   8  -4   4   15.50    4.20
  -8   4   4   19.70    6.00
   8   4  -4    8.20    3.30
  -8  -4  -4   12.00    2.30
  -8   4   4   17.10    4.80
  -8   4   4   18.00    4.60
  -8  -4  -4   12.00    2.10
  -8   4   4   15.90    4.50
   8  -4   4    8.60    3.50
   8   4  -4   11.70    4.40
  -8   5  -4   89.89    9.50
   8   5   4   78.49   10.20
   8  -5  -4   65.29    8.20
   8  -5  -4   61.59    8.40
  -8   5  -4   90.79   10.90
  -8   5  -4   88.29    9.00
   8   5   4   87.99   10.10
  -8  -5   4   74.89    6.70
  -8   5   4   83.79    9.30
   8   5  -4   77.89    8.70
  -8   5   4   85.59   10.70
   8  -5   4   73.29    8.80
  -8   5   4   88.89    9.30
  -8   5   4   77.09    8.80
  -8  -5  -4   93.29    7.00
   8  -5   4   77.79    8.80
   8   5  -4   82.69   10.00
   8  -6  -4    7.20    3.80
  -8  -6   4   10.40    3.40
   8   6   4   10.60    4.90
   8   6   4    7.90    3.70
  -8   6  -4    7.60    4.50
  -8   6   4    4.40    4.10
  -8  -6  -4    4.90    2.60
   8  -6   4   15.00    5.60
   8   6  -4    5.90    3.40
   8   6  -4    7.80    4.20
  -8   6   4    3.00    3.30
  -8  -7   4   14.60    4.50
   8   7   4   14.30    6.20
   8  -7  -4   24.80    6.80
   8   7   4   14.40    5.40
  -8   7  -4   13.70    6.80
   8   7  -4   17.10    5.40
   8  -7   4   22.90    6.20
  -8  -7  -4   14.80    4.60
  -8   7   4   24.60    6.20
  -8   7   4    9.40    5.40
   8   7  -4    8.90    5.00
  -8   8  -4    0.00    3.80
   8   8   4    0.70    3.00
  -8  -8   4   -0.70    2.30
   8   8   4    4.90    3.40
  -8   8  -4   -3.10    2.80
   8   8  -4    1.30    3.00
  -8   8   4   -2.70    2.20
  -8  -8  -4   -5.30    3.40
  -8   8   4    0.00    2.90
  -8  -8  -4   -3.70    2.30
  -8  -9   4    8.50    4.10
  -8   9  -4   -2.30    2.80
   8   9   4    2.70    3.00
  -8   9  -4    2.00    4.20
   8   9   4    4.40    3.00
  -8   9   4    1.20    5.00
  -8  -9  -4   -1.60    6.20
  -8  -9  -4    4.60    4.00
   8   9  -4   -1.60    3.30
  -8   9   4    1.30    2.90
  -8  10  -4   -0.20    2.70
   8  10   4    0.60    3.30
  -8 -10   4    4.30    2.90
   8  10   4   13.00    4.40
  -8  10  -4   -1.20    2.90
  -8  10   4    0.60    3.10
  -8 -10  -4   -1.20    2.70
   8  10  -4    1.40    3.10
  -8 -10  -4    6.10    5.30
  -8  10   4   -7.20    3.00
  -9   0  -4  583.14   36.30
  -9   0  -4  633.14   32.50
   9   0   4  636.14   36.70
  -9   0   4  633.24   37.20
  -9   0   4  658.63   33.00
  -9   0  -4  632.24   33.50
   9   0  -4  651.13   37.00
  -9   0   4  647.94   35.60
   9   0  -4  696.73   33.30
  -9   0  -4  640.64   32.50
  -9   0   4  632.84   32.60
   9   1   4  301.27   19.90
  -9   1  -4  307.27   17.30
   9  -1  -4  326.17   15.50
  -9  -1   4  274.37   20.00
  -9   1  -4  318.57   16.20
  -9   1  -4  279.57   20.00
   9  -1  -4  326.87   16.30
  -9   1  -4  307.37   17.30
  -9  -1   4  279.17   15.50
   9  -1  -4  302.47   16.30
  -9  -1   4  267.57   15.30
   9   1   4  316.57   20.00
   9   1   4  309.27   18.40
   9  -1  -4  294.57   20.40
  -9  -1   4  282.37   18.60
   9   1  -4  308.17   20.30
  -9  -1  -4  283.47   20.10
   9  -1   4  297.07   15.90
   9  -1   4  250.87   19.50
   9   1  -4  330.17   18.90
  -9   1   4  262.67   19.00
  -9   1   4  320.07   17.50
  -9  -1  -4  284.47   18.30
  -9  -1  -4  292.37   15.10
  -9   1   4  316.87   21.10
   9  -1   4  314.17   16.10
  -9  -1  -4  273.87   14.90
   9   1  -4  321.57   18.30
  -9  -2   4   30.30    5.50
   9  -2  -4   29.40    5.40
   9  -2  -4   35.50    4.30
  -9   2  -4   35.50    4.80
   9   2   4   32.40    5.40
   9   2   4   29.10    5.10
  -9   2  -4   29.20    6.60
   9  -2  -4   37.60    4.20
   9   2   4   32.80    5.10
  -9  -2   4   29.50    4.70
   9  -2   4   40.50    4.30
   9  -2   4   28.70    4.00
  -9   2   4   31.90    4.70
   9   2  -4   37.10    4.90
  -9   2   4   28.80    5.20
   9   2  -4   33.30    5.50
   9  -2   4   27.50    6.20
   9   2  -4   38.50    5.30
  -9  -2  -4   31.80    5.10
  -9   2   4   38.10    6.10
  -9  -3   4    1.30    0.70
   9  -3  -4   -0.30    1.80
   9   3   4    1.00    2.80
  -9   3  -4   -1.60    1.70
  -9  -3   4    3.00    0.90
   9   3   4    1.20    1.90
  -9   3  -4    1.40    2.50
  -9  -3   4    4.30    2.30
   9  -3  -4   -0.20    1.80
   9   3   4    2.30    2.10
  -9   3   4    0.10    1.90
  -9   3   4    1.00    2.10
   9   3  -4    1.70    1.70
   9  -3   4    1.30    2.40
   9  -3   4    3.80    2.30
  -9   3   4    1.50    2.10
   9   3  -4    1.70    2.30
   9   3  -4    0.30    1.90
   9   4   4  319.67   21.90
  -9   4  -4  329.37   23.30
   9  -4  -4  298.47   21.40
  -9  -4   4  306.27   20.60
  -9  -4   4  297.57   16.80
   9   4   4  336.07   22.50
   9   4   4  346.47   20.30
  -9   4  -4  340.37   21.00
   9  -4  -4  276.87   19.80
  -9  -4   4  292.47   16.60
   9  -4   4  291.67   19.90
   9   4  -4  335.27   20.90
  -9  -4  -4  285.77   16.20
  -9   4   4  343.67   21.00
  -9  -4  -4  312.47   16.40
  -9   4   4  330.07   22.30
   9   4  -4  315.17   22.00
   9  -4   4  300.97   21.50
  -9   4   4  309.57   22.90
  -9   5  -4    1.70    2.70
   9   5   4    2.30    2.70
   9  -5  -4    1.90    3.20
   9   5   4   -0.90    2.70
   9  -5  -4   -0.80    2.00
  -9   5  -4    1.30    3.60
  -9  -5   4   -0.20    1.30
  -9   5   4    4.20    3.00
  -9   5   4    2.80    3.70
  -9   5   4   -4.90    2.20
   9  -5   4   -4.20    2.20
   9  -5   4    0.70    2.20
  -9  -5  -4   -1.40    1.50
   9   5  -4    2.70    2.00
   9   5  -4    4.30    3.40
  -9  -6   4    2.50    2.30
   9  -6  -4    5.70    3.50
  -9   6  -4    1.70    3.60
   9   6   4    6.20    4.20
   9   6   4    2.40    2.50
  -9   6   4    8.70    4.70
  -9  -6  -4    4.10    2.70
   9  -6   4    8.10    4.30
   9   6  -4    4.00    2.80
   9   6  -4   10.10    5.00
  -9  -7   4   86.19    8.80
   9  -7  -4  116.09   12.10
  -9   7  -4   83.79   12.10
   9   7   4   85.99   11.20
   9   7   4   79.59   12.00
   9  -7   4   74.19   10.30
  -9   7   4   79.79   12.40
  -9  -7  -4   85.79    8.70
   9   7  -4   77.39   11.40
  -9  -7  -4   74.39   12.80
   9   8   4    1.80    3.00
  -9   8  -4   -1.90    3.00
  -9  -8   4    0.10    2.00
   9   8   4   -1.50    2.60
   9   8  -4    0.90    3.20
  -9   8   4   -2.30    2.70
  -9  -8  -4    6.20    5.30
  -9  -8  -4   -1.90    2.00
   9   9   4   -3.20    2.60
  -9   9  -4   -1.40    2.70
  -9  -9   4   -2.20    3.00
   9   9   4    8.40    4.40
   9   9  -4    9.90    4.70
  -9   9   4    4.20    4.40
  -9  -9  -4    4.10    3.60
  -9  -9  -4    7.60    6.80
  10   0   4  486.15   29.70
  10   0  -4  501.15   25.80
  10   0  -4  503.75   30.10
 -10   0   4  491.85   25.60
 -10   0  -4  458.45   25.00
 -10   0  -4  492.35   26.20
 -10   0   4  430.86   29.50
 -10   0  -4  490.05   29.70
 -10   0   4  462.65   25.20
 -10   0   4  480.95   28.40
 -10   0  -4  475.35   25.00
  10  -1  -4   21.60    2.50
  10  -1  -4   16.80    2.10
  10  -1  -4   11.70    4.50
  10   1   4   12.70    3.60
 -10  -1   4   14.80    2.10
  10   1   4   13.10    4.30
  10   1   4   11.80    4.20
  10  -1  -4   13.70    2.00
 -10   1  -4   15.90    3.40
 -10  -1   4   10.40    3.70
 -10  -1   4   13.30    2.00
 -10   1  -4   11.30    4.00
 -10  -1   4   13.00    4.50
  10  -1   4   15.90    2.20
 -10   1   4   13.50    4.60
  10   1  -4   16.30    3.70
  10  -1   4   18.80    5.10
 -10  -1  -4   20.70    4.50
 -10  -1  -4   12.60    1.80
  10   1  -4   13.50    4.30
  10  -1   4   17.80    2.20
 -10   1   4   22.30    3.50
 -10  -1  -4   16.50    5.00
 -10   1   4   15.00    4.50
 -10  -2   4  366.36   24.30
  10   2   4  394.06   23.20
 -10   2  -4  390.46   21.90
 -10  -2   4  348.47   18.00
  10   2   4  378.76   23.80
 -10  -2   4  370.16   23.10
  10   2   4  385.96   24.10
 -10   2  -4  357.16   24.70
  10  -2  -4  355.26   24.40
  10  -2  -4  362.26   20.70
 -10  -2   4  357.66   18.00
  10   2  -4  389.16   22.60
  10   2  -4  365.36   22.60
 -10   2   4  376.86   21.80
  10  -2   4  359.56   20.40
  10  -2   4  320.47   23.70
 -10  -2  -4  337.77   22.80
 -10   2   4  318.17   23.40
  10   2  -4  365.66   23.70
 -10   2   4  414.06   25.70
  10  -3  -4    6.60    3.60
 -10  -3   4    5.50    3.30
 -10  -3   4    7.40    1.30
 -10   3  -4    9.30    4.40
  10   3   4   10.00    3.90
  10   3   4   13.60    4.10
  10   3   4    7.20    3.60
  10  -3  -4   11.80    3.70
 -10   3  -4   12.40    4.00
 -10  -3   4    8.90    1.20
 -10   3   4   10.20    3.80
 -10  -3  -4    7.20    3.80
  10   3  -4   10.30    4.30
 -10   3   4   12.00    4.90
  10   3  -4   17.20    4.60
  10  -3   4   10.10    4.20
 -10   3   4    3.50    4.10
  10  -3   4   10.50    3.30
  10   3  -4    6.70    3.10
  10   4   4   -2.50    1.70
  10   4   4   -1.80    2.10
  10   4   4   -2.00    1.60
  10  -4  -4   -1.60    1.70
 -10   4  -4    2.00    2.90
 -10  -4   4   -0.40    0.80
 -10  -4   4   -0.20    1.10
  10  -4  -4   -1.00    2.50
 -10   4  -4   -1.90    2.80
 -10  -4   4    0.40    1.90
 -10  -4  -4    0.90    1.00
  10  -4   4   -1.10    2.00
 -10   4   4   -1.30    2.50
  10   4  -4    1.00    1.50
 -10  -4  -4   -1.80    0.60
 -10   4   4    0.50    2.60
  10  -4   4    4.10    2.60
  10   4  -4    0.70    2.60
 -10   4   4    4.20    3.20
 -10   5  -4  352.66   26.70
  10   5   4  326.87   25.10
 -10  -5   4  341.37   19.80
  10  -5  -4  381.96   24.10
 -10   5  -4  380.16   24.30
  10  -5  -4  344.77   24.30
  10   5   4  340.97   24.80
  10  -5   4  340.07   24.60
 -10   5   4  411.96   26.50
  10  -5   4  344.57   23.40
 -10   5   4  374.26   24.30
  10   5  -4  361.06   23.90
  10   5  -4  328.67   24.80
 -10   5   4  376.56   27.00
 -10  -5  -4  339.37   19.40
  10   6   4   30.00    7.70
  10   6   4   32.00    8.50
 -10   6  -4   25.10    8.00
 -10  -6   4   28.20    4.40
  10  -6  -4   35.00    7.90
  10  -6   4   36.40    7.90
 -10  -6  -4   23.10    4.60
 -10   6   4   22.20    8.20
  10   6  -4   24.70    7.10
 -10   7  -4   51.99   12.10
  10   7   4   46.90   10.80
  10   7   4   33.20    8.80
 -10  -7   4   57.69    6.90
  10  -7  -4   28.50    7.60
  10  -7   4   47.30    8.20
 -10   7   4   58.99   10.90
  10   7  -4   41.00   10.20
 -10  -7  -4   49.40   12.10
 -10  -7  -4   47.10    6.30
 -10  -8   4   15.10    4.40
  10   8   4   14.00    5.60
 -10   8  -4    5.20    5.50
  10   8   4   15.60    6.60
  10   8  -4   23.50    7.60
 -10   8   4    8.90    4.90
 -10  -8  -4   12.70    4.20
  10  -8   4    7.30    5.40
 -10  -8  -4   12.10    6.60
 -10  -9   4   10.10    3.80
 -10   9  -4    2.70    4.00
  10   9   4    0.50    4.20
  10   9  -4    1.80    4.10
 -10  -9  -4   -5.80    4.10
 -10   9   4    1.90    3.00
 -10  -9  -4   -0.80    2.30
 -11   0  -4   45.50    4.30
  11   0  -4   57.29    5.10
  11   0   4   56.59    7.60
 -11   0   4   46.90    4.70
 -11   0  -4   52.19    5.20
 -11   0   4   53.49    6.80
  11   0  -4   46.30    7.20
 -11   0   4   52.39    7.60
 -11   0  -4   49.10    4.70
 -11   0  -4   43.00    6.80
 -11   1  -4    0.30    2.40
 -11  -1   4    0.10    1.80
 -11  -1   4    1.90    1.00
  11   1   4   -1.70    1.30
 -11  -1   4    0.20    1.00
 -11   1  -4    1.00    1.50
  11  -1  -4    0.40    1.00
  11  -1  -4   -0.80    2.30
  11   1   4   -0.10    2.10
 -11  -1   4    2.90    2.60
  11   1   4    1.50    2.30
  11  -1  -4    1.30    1.00
 -11  -1  -4    0.30    1.00
 -11  -1  -4    1.30    1.00
  11   1  -4   -0.90    1.30
  11  -1   4   -0.30    0.70
  11  -1   4    0.30    2.10
 -11   1   4    2.80    2.50
 -11   1   4   -0.80    1.50
 -11  -1  -4    0.30    2.10
 -11  -1  -4    1.90    2.50
 -11   1   4    0.70    2.50
  11  -1   4    0.70    0.70
  11   1  -4   -2.40    1.80
  11   2   4   -1.00    1.80
  11  -2  -4    0.30    1.50
  11  -2  -4    0.20    2.30
 -11  -2   4    3.00    2.10
  11   2   4   -0.20    2.50
 -11   2  -4   -1.80    2.20
 -11  -2   4    0.90    0.90
 -11  -2   4    0.70    0.80
 -11  -2   4   -0.30    2.40
 -11   2  -4    1.00    2.30
  11   2   4   -1.60    1.40
 -11  -2  -4    2.30    2.40
  11   2  -4    3.70    2.50
  11   2  -4    0.40    2.10
  11   2  -4    4.10    2.40
  11  -2   4    1.50    1.60
  11  -2   4   -0.50    2.00
 -11   2   4   -0.70    2.10
 -11  -2  -4    3.20    2.40
 -11   2   4   -0.80    2.10
 -11   2   4    1.60    2.30
 -11  -3   4   42.00    3.00
  11   3   4   41.90    6.30
 -11   3  -4   49.70    8.30
  11   3   4   37.40    6.10
  11  -3  -4   41.00    7.10
  11   3   4   48.30    7.10
  11  -3  -4   41.00    5.50
 -11  -3   4   32.60    6.20
 -11   3  -4   45.00    6.40
  11   3  -4   47.80    7.00
  11   3  -4   39.50    5.90
 -11   3   4   35.40    6.80
 -11   3   4   44.30    7.60
 -11   3   4   51.39    6.70
  11   3  -4   32.50    5.60
  11  -3   4   48.20    5.70
 -11  -3  -4   42.30    6.80
  11  -3   4   37.10    6.80
  11   4   4  466.95   27.30
 -11  -4   4  410.26   27.60
  11   4   4  446.46   28.70
 -11   4  -4  404.36   26.50
 -11  -4   4  410.06   22.00
  11  -4  -4  385.36   28.10
  11  -4  -4  426.86   26.00
 -11   4  -4  455.85   30.50
  11   4   4  449.46   28.70
 -11  -4  -4  430.06   21.20
 -11   4   4  415.96   29.40
 -11   4   4  426.36   26.90
  11   4  -4  446.56   27.10
  11  -4   4  413.86   25.80
 -11  -4  -4  458.55   29.80
  11   4  -4  410.96   27.00
 -11   4   4  465.25   29.90
  11   4  -4  378.26   27.30
  11  -4   4  410.16   28.60
  11   5   4    2.10    3.00
  11  -5  -4    3.90    3.30
 -11  -5   4    2.20    1.70
  11  -5  -4    1.80    2.90
 -11   5  -4    9.00    4.10
 -11   5  -4    4.70    4.90
  11   5   4   14.60    5.50
  11  -5   4    4.70    3.50
  11  -5   4    9.10    4.00
 -11   5   4    6.90    4.40
 -11  -5  -4    2.20    1.60
 -11  -5  -4    6.30    4.50
 -11   5   4    4.10    4.10
  11   5  -4    6.10    3.00
  11   5  -4    3.60    3.40
 -11   5   4   12.10    4.60
  11   6   4   43.70    7.80
 -11  -6   4   55.19    6.10
 -11   6  -4   53.49   12.30
  11   6   4   63.49    9.90
  11  -6  -4   61.99    8.90
 -11  -6  -4   59.99   11.00
  11  -6   4   57.29    8.70
  11   6  -4   72.69   10.40
 -11  -6  -4   56.79    5.90
 -11   6   4   48.50   11.20
  11  -7  -4   -0.50    3.00
 -11  -7   4    1.90    2.20
  11   7   4    1.40    3.40
 -11   7  -4   -2.00    2.70
  11   7   4   -2.10    2.50
  11  -7   4    0.20    3.20
 -11  -7  -4   -0.50    2.10
 -11   7   4   -1.40    2.90
 -11  -7  -4    4.50    5.00
  11   7  -4   -0.10    2.80
  11   8   4    1.40    4.20
  11  -8  -4    3.90    3.60
 -11  -8   4   -3.80    1.80
 -11   8  -4   -0.90    3.60
  11   8   4    0.10    2.80
 -11  -8  -4   -0.20    4.50
  11   8  -4    5.50    4.10
 -11  -8  -4   -1.00    1.90
 -11   8   4    3.70    3.60
  11  -8   4   -1.80    2.30
  11   9   4   -2.10    3.20
 -11   9  -4   -3.10    3.10
 -11  -9   4    7.60    2.60
  11   9  -4    2.00    3.30
 -11  -9  -4   -4.90    4.50
 -11   9   4    3.50    2.80
 -11  -9  -4    4.30    2.40
  12   0   4  121.69   12.10
 -12   0   4  102.39   10.30
 -12   0   4   95.39    7.60
 -12   0  -4  106.09   11.30
 -12   0   4  105.79   11.90
  12   0  -4  101.49   11.50
 -12   0  -4   99.79    7.60
 -12  -1   4  194.18   14.80
  12  -1  -4  168.48   15.40
 -12  -1   4  169.18   15.70
 -12  -1   4  183.18   11.00
  12   1   4  189.68   15.60
 -12   1  -4  152.98   14.80
 -12   1  -4  166.78   11.90
 -12  -1   4  164.08   10.40
  12   1   4  214.38   13.70
  12   1   4  199.28   15.50
 -12   1   4  173.58   12.20
 -12   1   4  194.68   16.70
 -12  -1  -4  165.98   10.20
  12  -1   4  154.88   14.80
  12   1  -4  186.78   12.80
 -12  -1  -4  187.08   13.60
  12   1  -4  175.78   15.40
 -12   1   4  160.68   14.40
 -12  -1  -4  161.78   14.80
 -12  -1  -4  166.38   10.10
  12  -2  -4   62.89    9.60
 -12  -2   4   62.49    8.90
  12   2   4   80.79    8.30
 -12   2  -4   64.19    9.40
 -12   2  -4   75.89    7.70
  12   2   4   79.39    9.20
  12  -2  -4   70.19    6.20
 -12  -2   4   66.69    4.70
  12   2   4   74.89    8.80
 -12  -2   4   65.69    4.60
 -12  -2   4   65.09    8.00
  12   2  -4   56.99    8.20
 -12   2   4   67.09    8.90
  12  -2   4   69.79    5.90
  12  -2   4   70.59    9.50
 -12   2   4   73.09    7.60
 -12  -2  -4   65.39    8.80
 -12  -2  -4   71.89    8.40
  12   2  -4   72.79    7.80
  12   2  -4   61.39    7.50
 -12   2   4   59.99    9.30
 -12   3  -4   24.40    7.80
 -12  -3   4   19.10    2.00
  12   3   4   20.50    5.70
 -12  -3   4   21.60    5.40
  12  -3  -4   27.70    4.70
  12   3   4   18.30    5.60
 -12   3  -4   18.70    4.80
  12  -3  -4   27.50    7.50
  12   3   4   24.80    6.10
 -12  -3   4   15.70    5.40
  12   3  -4   25.20    5.60
 -12  -3  -4   18.80    5.80
  12   3  -4   31.40    7.20
  12  -3   4   29.50    4.60
 -12   3   4   25.80    7.20
 -12   3   4   19.30    5.20
 -12   3   4   29.60    8.10
  12   3  -4   16.40    5.00
  12  -3   4   20.20    5.90
 -12  -4   4  234.68   19.00
 -12   4  -4  249.78   21.10
  12  -4  -4  227.48   16.80
  12   4   4  248.58   19.40
  12   4   4  251.37   18.50
 -12  -4   4  257.97   13.50
 -12   4  -4  218.68   17.40
  12  -4  -4  260.07   20.60
  12   4   4  233.58   19.00
  12   4  -4  247.58   19.10
  12   4  -4  252.37   18.80
 -12   4   4  256.67   20.90
 -12  -4  -4  222.78   19.70
 -12   4   4  233.98   17.80
  12  -4   4  265.17   20.60
  12   4  -4  250.57   18.00
 -12   4   4  225.58   20.10
 -12  -4  -4  192.08   17.80
  12  -4   4  237.28   16.80
 -12  -5   4    1.30    1.70
  12  -5  -4    5.00    3.70
  12  -5  -4    7.00    3.60
  12   5   4    3.60    3.20
 -12   5  -4    1.40    3.40
 -12   5  -4    1.50    2.70
  12   5   4    4.10    2.50
 -12  -5  -4    2.30    1.60
 -12   5   4   -4.10    2.70
 -12  -5  -4    7.40    5.70
  12  -5   4    1.60    3.20
 -12   5   4    1.60    2.60
  12  -5   4    3.50    3.10
  12   5  -4    4.00    3.50
 -12   5   4    1.40    3.40
 -12   6  -4  202.78   19.80
  12   6   4  158.98   16.00
  12  -6  -4  189.98   16.00
 -12  -6   4  178.78   12.20
  12   6   4  156.98   16.70
 -12   6   4  145.59   17.20
  12  -6   4  161.38   15.20
 -12  -6  -4  176.58   11.80
 -12  -6  -4  207.08   20.10
  12   6  -4  162.38   16.70
  12   7   4   -3.70    2.40
 -12  -7   4    1.40    1.90
  12  -7  -4    6.90    3.60
 -12   7  -4   10.50    5.50
  12   7   4    1.50    3.60
  12   7  -4   -1.30    3.30
  12  -7   4    1.00    3.20
 -12   7   4   -2.20    2.20
 -12  -7  -4   -1.50    4.40
 -12  -7  -4    1.10    2.20
 -12   8  -4   69.79   15.40
 -12  -8   4   64.49    7.50
  12  -8  -4   61.19   10.00
  12   8   4   61.49   11.30
 -12  -8  -4   65.09   12.30
 -12  -8  -4   60.49    7.00
 -12   8   4   77.89   12.00
  12   8  -4   50.99   12.10
  12  -8   4   52.39    9.20
 -12   9  -4    1.20    3.80
 -12  -9   4   -3.60    1.80
  12   9   4   -2.30    3.60
  12   9  -4   -2.80    2.90
 -12   9   4    0.50    3.20
 -12  -9  -4    1.70    1.90
 -12  -9  -4    0.30    4.50
 -13   0   4   19.00    6.30
  13   0  -4   13.20    5.00
 -13   0   4   21.10    5.80
 -13   0  -4   19.50    6.30
  13   0   4   19.00    5.80
 -13   0   4   21.20    4.00
 -13   0  -4   16.90    3.50
 -13  -1   4   23.90    6.10
 -13   1  -4   23.80    6.80
  13   1   4   31.30    5.80
  13   1   4   26.10    6.70
  13  -1  -4   20.50    6.30
 -13  -1   4   23.20    3.30
 -13   1  -4   22.00    4.50
 -13  -1   4   24.10    7.10
 -13   1   4   24.30    4.90
  13  -1   4   19.50    6.20
 -13  -1  -4   24.50    6.60
 -13   1   4   20.50    6.40
  13   1  -4   30.60    7.40
 -13   1   4   21.20    6.80
 -13  -1  -4   28.10    3.30
 -13   2  -4  119.39   10.00
 -13  -2   4   89.19    9.90
 -13   2  -4  110.79   12.50
  13   2   4  101.69   10.10
 -13  -2   4  108.89    6.60
  13   2   4   95.19   11.00
 -13  -2   4  136.69   13.60
  13  -2  -4   99.09    7.50
 -13  -2   4   91.29    6.90
  13   2   4  102.29   11.20
  13  -2  -4  120.89   12.80
  13  -2   4  107.59    7.50
  13   2  -4  113.99   10.20
 -13  -2  -4   91.99   10.30
 -13   2   4   87.09   11.20
 -13  -2  -4   92.99    5.90
 -13   2   4  101.99   12.30
  13   2  -4  103.19   11.50
 -13  -2  -4   94.49    6.00
  13   2  -4  128.89   11.10
  13  -2   4   91.89   11.40
 -13   2   4  115.49    9.90
 -13  -2  -4  112.89   12.20
  13  -3  -4   21.00    7.20
 -13   3  -4   29.50    6.40
  13   3   4   31.80    7.50
  13  -3  -4   26.60    4.40
 -13  -3   4   28.90    2.50
 -13  -3   4   36.40    8.30
 -13   3  -4   46.50    8.40
  13   3   4   23.30    6.30
  13   3   4   30.20    7.20
 -13  -3   4   23.30    2.30
 -13  -3   4   19.50    5.60
  13   3  -4   27.40    6.20
 -13   3   4   39.50    6.40
  13  -3   4   25.30    4.20
  13   3  -4   30.20    5.80
  13  -3   4   36.10    8.50
 -13   3   4   20.00    6.80
 -13   3   4   22.10    7.20
  13   3  -4   29.30    6.90
 -13  -3  -4   23.30    6.50
 -13  -3  -4   20.80    6.90
  13   4   4   15.20    5.10
 -13   4  -4   12.20    4.90
 -13   4  -4   11.50    5.40
 -13  -4   4   15.00    5.60
  13   4   4   17.30    5.20
 -13  -4   4   16.00    2.20
  13  -4  -4   12.30    4.20
  13  -4  -4   10.90    5.40
  13   4   4   18.40    5.60
 -13   4   4   18.30    7.10
  13  -4   4   17.90    6.20
 -13  -4  -4    7.70    5.20
  13  -4   4   16.40    4.60
 -13   4   4   12.80    6.60
  13   4  -4   11.20    5.00
 -13   4   4   11.50    4.40
 -13  -4  -4    5.10    3.60
  13   4  -4   13.00    4.40
 -13  -5   4   16.10    3.10
 -13   5  -4   11.30    5.30
  13   5   4   10.80    4.20
  13  -5  -4   16.40    6.20
  13  -5  -4   21.30    6.10
 -13   5  -4    8.50    4.20
  13   5   4    7.50    4.50
 -13   5   4   26.70    8.30
  13  -5   4    9.30    4.50
 -13   5   4    9.90    4.70
 -13  -5  -4   11.30    2.30
  13   5  -4   13.70    5.60
 -13   5   4   14.30    5.20
 -13  -5  -4    8.20    5.60
  13  -5   4   12.60    5.00
 -13  -6   4    1.70    2.10
  13   6   4    1.70    3.30
  13   6   4    8.00    3.90
 -13   6  -4   -0.60    3.00
  13  -6  -4    0.10    3.30
 -13  -6  -4   -0.40    4.20
 -13   6   4   -0.80    3.90
  13   6  -4    2.10    3.30
 -13  -6  -4    1.20    1.80
  13  -6   4    3.80    3.80
  13   7   4    4.90    4.20
  13  -7  -4    4.30    3.10
 -13  -7   4    3.80    2.30
 -13   7  -4    9.90    5.50
  13  -7   4    0.20    2.60
 -13   7   4    7.90    4.40
 -13  -7  -4    0.80    2.30
  13   7  -4   -2.10    2.90
 -13  -7  -4   -1.80    4.70
  13  -8  -4    1.30    2.80
 -13  -8   4    5.00    2.50
 -13   8  -4    7.80    4.30
  13   8   4    6.10    4.40
 -13  -8  -4   -1.50    4.10
 -13   8   4   -1.90    2.70
 -13  -8  -4   11.40    3.20
  13  -8   4    8.20    3.90
  13   8  -4    9.70    5.70
 -14   0  -4  433.66   24.40
 -14   0  -4  451.35   30.60
 -14   0   4  443.06   29.20
 -14   0   4  432.86   31.20
  14   0   4  392.86   29.20
  14   0  -4  464.75   30.90
 -14   0   4  449.66   24.80
  14  -1  -4  371.26   27.00
 -14   1  -4  355.76   21.70
 -14  -1   4  345.87   26.90
 -14   1  -4  386.26   27.20
  14   1   4  325.97   25.30
 -14  -1   4  352.76   20.00
 -14  -1   4  357.46   24.80
 -14  -1  -4  382.26   26.70
  14  -1   4  359.66   26.50
 -14   1   4  379.96   27.80
 -14   1   4  343.67   25.30
 -14  -1  -4  388.46   19.90
  14   1  -4  358.26   26.10
 -14   1   4  332.27   21.60
  14   2   4   10.60    5.10
  14   2   4   13.20    4.50
  14   2   4   11.80    4.60
 -14  -2   4   10.20    5.20
 -14  -2   4   13.40    2.50
  14  -2  -4   12.30    2.70
  14  -2  -4   14.70    6.10
 -14   2  -4    4.80    3.10
 -14  -2   4    8.70    4.20
 -14   2  -4   10.40    4.90
  14   2  -4   14.20    4.40
 -14   2   4   15.10    6.30
 -14  -2  -4    7.70    4.40
  14  -2   4   21.80    6.90
 -14  -2  -4   13.60    2.00
  14   2  -4   14.10    5.20
 -14   2   4   22.40    6.60
  14  -2   4   14.50    2.40
 -14   2   4   10.70    4.10
 -14   3  -4   55.69    7.70
  14   3   4   59.59    8.40
  14  -3  -4   67.29    6.80
 -14   3  -4   80.19   11.30
  14   3   4   71.89    9.10
  14  -3  -4   61.09    9.80
  14   3   4   66.09    8.80
 -14  -3   4   82.09   10.50
 -14  -3   4   71.19    4.70
 -14  -3  -4   93.49   11.30
  14  -3   4   66.39    6.60
  14   3  -4   55.79    8.70
  14  -3   4   68.89   10.30
 -14  -3  -4   57.99    9.00
 -14   3   4   66.59    8.20
 -14   3   4   75.59   10.70
 -14   3   4   46.80    9.00
  14   3  -4   63.69    8.40
  14  -4  -4    3.60    3.20
 -14   4  -4    4.20    3.10
 -14  -4   4   -1.20    0.90
  14   4   4   -0.20    2.90
  14   4   4    0.10    2.10
 -14  -4   4   -3.20    2.70
 -14   4  -4    0.10    3.50
  14   4   4    3.60    2.40
  14  -4  -4   -2.20    2.00
 -14   4   4   -6.80    2.50
 -14  -4  -4   -6.40    2.80
 -14   4   4   -6.20    1.80
  14  -4   4    1.50    2.10
  14   4  -4    1.70    2.30
 -14  -4  -4   -0.90    2.40
  14  -4   4    0.10    3.00
  14   4  -4    1.90    3.30
 -14   4   4   -1.10    2.90
 -14   5  -4   -1.80    2.80
  14  -5  -4   -1.00    3.00
  14   5   4   -0.20    2.80
 -14  -5   4    1.50    1.40
  14  -5  -4    0.50    2.40
 -14   5  -4    1.50    3.20
  14   5   4   -2.30    2.70
 -14   5   4    0.80    2.70
 -14   5   4    1.70    3.70
 -14  -5  -4   -1.60    3.50
  14  -5   4   -2.60    2.60
 -14   5   4   -3.80    2.40
  14  -5   4    2.60    3.80
[truncated: 2,715,962 more chars]
