# Supplementary material for: Crystal structure of 2-[(E)-2-(2-chloro­benzyl­idene)hydrazin-1-yl]-4-phenyl-1,3-thia­zole
Source: Acta Crystallogr Sect E Struct Rep Online. 2014 Aug 1;70(Pt 9):o907–8. doi: 10.1107/S1600536814016298 (PMC4186150; doi:10.1107/S1600536814016298)
Supplement: Supplementary file 2 [file e-70-0o907-Isup2.hkl]

#
# h,k,l, Fc-squared, Fo-squared, sigma(Fo-squared), status flag
#
data_I
_shelx_title ' skm067 in Pbca'
_shelx_refln_list_code          4
_shelx_F_calc_maximum      512.78
_exptl_crystal_F_000      2592.00
_reflns_d_resolution_high  0.7386

loop_
 _space_group_symop_operation_xyz
 'x, y, z'
 '-x+1/2, -y, z+1/2'
 '-x, y+1/2, -z+1/2'
 'x+1/2, -y+1/2, -z'
 '-x, -y, -z'
 'x-1/2, y, -z-1/2'
 'x, -y-1/2, z-1/2'
 '-x-1/2, y-1/2, z'

_cell_length_a    16.9808
_cell_length_b     8.1081
_cell_length_c    41.6603
_cell_angle_alpha  90.000
_cell_angle_beta   90.000
_cell_angle_gamma  90.000

_shelx_F_squared_multiplier     1.000

loop_
 _refln_index_h
 _refln_index_k
 _refln_index_l
 _refln_F_squared_calc
 _refln_F_squared_meas
 _refln_F_squared_sigma
 _refln_observed_status
   2   0   0       7365.23       8216.37       239.77 o
   4   0   0        948.61       1280.95        67.58 o
   6   0   0       1177.12       1091.01        71.81 o
   8   0   0        664.63        668.86        41.97 o
  10   0   0       2097.53       2214.16        78.40 o
  12   0   0      15042.89      13381.70       467.11 o
  14   0   0        616.92        809.63        94.67 o
  16   0   0        817.10        898.69        99.88 o
  18   0   0        602.24        493.26        81.43 o
  20   0   0       5627.43       5813.83       304.96 o
  22   0   0       1056.03       1235.42       164.57 o
   2   1   0        515.52        577.28        26.56 o
   4   1   0        699.53        629.77        34.02 o
   6   1   0      44137.60      47210.55       819.79 o
   8   1   0      13785.64      13711.82       255.04 o
  10   1   0       7058.54       6156.85       123.90 o
  12   1   0       8880.22       8685.56       195.75 o
  14   1   0       2098.21       2248.78       101.63 o
  16   1   0       7278.73       7859.84       226.63 o
  18   1   0       2271.78       2311.07       108.08 o
  20   1   0       2868.69       2852.46       133.04 o
  22   1   0       1421.77       1759.61       108.79 o
   0   2   0      71540.88      69944.76      1681.37 o
   2   2   0       4396.88       4449.47        71.09 o
   4   2   0       8631.61       7908.03       127.50 o
   6   2   0       1555.74       1452.72        56.39 o
   8   2   0       5104.58       4860.10       135.39 o
  10   2   0        496.17        416.58        42.64 o
  12   2   0      11795.06      11536.60       261.04 o
  14   2   0         36.87         27.58        18.44 o
  16   2   0       7731.85       8160.32       231.24 o
  18   2   0          3.68         14.65        29.24 o
  20   2   0       1614.43       1681.76       101.53 o
  22   2   0        227.95        252.37        49.12 o
   2   3   0          1.74         23.38        11.25 o
   4   3   0       7055.97       6989.36       116.86 o
   6   3   0          2.64         -1.74         8.41 o
   8   3   0       2928.82       3126.22       117.11 o
  10   3   0       2370.43       2149.66        85.81 o
  12   3   0      10965.37      11149.27       247.61 o
  14   3   0        451.20        442.74        49.73 o
  16   3   0       7950.90       8600.66       224.62 o
  18   3   0        689.33        600.75        97.26 o
  20   3   0       1503.89       1732.20       136.29 o
  22   3   0        246.94        268.63        50.55 o
   0   4   0       5844.50       5940.85       178.45 o
   2   4   0      15900.91      15749.88       248.36 o
   4   4   0       5649.57       6613.91       129.34 o
   6   4   0         75.15         12.89        11.86 o
   8   4   0       1259.75       1211.14        46.06 o
  10   4   0       3416.07       3274.92        87.52 o
  12   4   0      20854.17      20707.75       432.62 o
  14   4   0        467.01        499.35        53.73 o
  16   4   0        845.38        752.29        70.43 o
  18   4   0       1381.38       1671.40       111.98 o
  20   4   0         96.67          0.10        68.06 o
   2   5   0        345.43        317.16        34.89 o
   4   5   0       7479.71       7428.84       138.71 o
   6   5   0        331.46        201.80        29.08 o
   8   5   0        105.55         76.97        26.06 o
  10   5   0        243.59        203.26        38.29 o
  12   5   0       1244.12       1366.03        75.25 o
  14   5   0        961.25        969.19        69.85 o
  16   5   0       2686.72       3002.60       143.06 o
  18   5   0       2160.88       2619.61       156.17 o
  20   5   0          1.32         19.39        44.62 o
   0   6   0       2409.90       2406.85       130.01 o
   2   6   0      20871.88      20461.93       411.39 o
   4   6   0          6.61         40.96        21.19 o
   6   6   0       6358.67       6317.60       203.52 o
   8   6   0        106.56        146.83        42.04 o
  10   6   0       3277.00       3407.69       155.67 o
  12   6   0        940.11        811.73        82.78 o
  14   6   0       3130.92       3380.35       161.85 o
  16   6   0         42.83         31.71        28.17 o
  18   6   0        377.99        322.68        68.96 o
   2   7   0        281.61        272.04        43.44 o
   4   7   0         15.31         29.37        23.08 o
   6   7   0       1135.11       1371.74       107.10 o
   8   7   0        146.55        148.01        47.13 o
  10   7   0       1507.95       1604.93       145.48 o
  12   7   0        627.07        589.46        85.40 o
  14   7   0        569.02        564.90        74.28 o
  16   7   0        357.87        526.27        67.13 o
   0   8   0       8179.37       8161.20       309.23 o
   2   8   0        241.82        223.50        43.54 o
   4   8   0         16.87        -12.36        24.92 o
   6   8   0        285.15        193.61        57.68 o
   8   8   0       1209.82       1150.20       105.72 o
  10   8   0       1655.03       1433.65       169.04 o
  12   8   0        411.98        282.99        65.94 o
  14   8   0        207.65         89.89        47.06 o
   2   9   0       2066.62       2385.31       103.02 o
   4   9   0        231.55        169.16        40.07 o
   6   9   0        308.09        365.88        64.14 o
   8   9   0        295.40        253.89        72.78 o
  10   9   0        629.76        768.76       104.02 o
  12   9   0        422.66        268.50       115.12 o
   0  10   0          1.22         15.39        46.37 o
   2  10   0        779.75        828.45        82.60 o
   4  10   0         20.58         31.32        25.12 o
   6  10   0         21.34         29.71        51.61 o
   8  10   0        955.97       1343.73       127.69 o
   1   1   1       1051.51       1139.40        20.37 o
   2   1   1       4051.15       3837.96        59.16 o
   3   1   1         30.51         96.93        13.92 o
   4   1   1       4062.23       4031.77        75.18 o
   5   1   1       3252.91       3199.96        61.28 o
   6   1   1       6765.86       7311.42       105.58 o
   7   1   1       1689.79       1477.42        35.44 o
   8   1   1       1552.95       1537.81        38.86 o
   9   1   1       5505.20       5965.64        76.22 o
  10   1   1        687.55        837.51        23.95 o
  11   1   1        161.95        175.18        12.21 o
  12   1   1       2356.34       2082.57        51.03 o
  13   1   1       1450.64       1518.17        56.04 o
  14   1   1          0.08          4.02        17.20 o
  15   1   1        593.03        553.73        41.74 o
  16   1   1         49.92        117.33        24.99 o
  17   1   1        217.64        178.08        27.98 o
  18   1   1        289.22        221.84        37.69 o
  19   1   1          3.90        -20.16        20.16 o
  20   1   1         18.18         18.98        22.20 o
  21   1   1          0.76         -9.22        21.07 o
  22   1   1          7.10         28.83        26.23 o
   0   2   1      17239.73      17310.67       312.48 o
   1   2   1      14850.83      15239.27       170.74 o
   2   2   1         22.54          1.49         5.59 o
   3   2   1      14970.71      15339.42       158.28 o
   4   2   1      19730.76      19916.36       198.29 o
   5   2   1        554.49        468.98        24.07 o
   6   2   1        630.47        767.21        28.25 o
   7   2   1        659.28        677.28        32.50 o
   8   2   1        777.12        675.24        34.08 o
   9   2   1       3714.22       3556.97        72.68 o
  10   2   1        414.33        338.89        26.07 o
  11   2   1       2095.84       2004.33        55.07 o
  12   2   1       2438.62       2418.34        63.02 o
  13   2   1        115.55         88.77        12.07 o
  14   2   1       2823.32       2724.92        60.26 o
  15   2   1        876.29        908.62        41.76 o
  16   2   1        579.98        484.43        35.35 o
  17   2   1        804.71        914.44        51.30 o
  18   2   1        651.24        672.90        46.00 o
  19   2   1        364.84        359.56        37.63 o
  20   2   1        137.93        144.78        27.75 o
  21   2   1         16.96        -14.99        25.56 o
  22   2   1          9.86         19.41        23.42 o
   1   3   1       4026.84       3718.91        52.91 o
   2   3   1        724.42        790.57        20.87 o
   3   3   1        460.38        449.21        13.83 o
   4   3   1        998.99       1013.69        23.39 o
   5   3   1         44.26          5.68         7.40 o
   6   3   1       2157.29       2181.69        38.20 o
   7   3   1       8573.45       8742.92       105.60 o
   8   3   1       4896.52       4910.00        90.80 o
   9   3   1       1029.30       1081.26        42.84 o
  10   3   1        684.32        578.52        37.62 o
  11   3   1          6.98        -15.03        15.03 o
  12   3   1       4883.35       5021.66       100.54 o
  13   3   1       7115.83       7048.59       128.61 o
  14   3   1          2.03         -4.37        16.63 o
  15   3   1        186.61        158.54        23.53 o
  16   3   1       3133.32       3336.17        84.07 o
  17   3   1        686.25        738.49        43.59 o
  18   3   1        444.58        357.08        34.64 o
  19   3   1        762.03        745.05        58.87 o
  20   3   1        680.04        840.81        48.32 o
  21   3   1        326.20        401.79        32.38 o
  22   3   1        231.83        238.89        33.33 o
   0   4   1      29120.28      30300.55       492.83 o
   1   4   1       5059.22       5035.48        70.67 o
   2   4   1      10472.49      10711.92       123.62 o
   3   4   1       2291.97       2504.23        42.10 o
   4   4   1      13688.05      13932.35       144.70 o
   5   4   1        676.10        593.36        21.75 o
   6   4   1        367.47        290.16        16.84 o
   7   4   1       2298.84       2218.08        40.35 o
   8   4   1       3677.37       3505.68        61.05 o
   9   4   1        424.81        421.06        22.22 o
  10   4   1        718.69        690.80        26.62 o
  11   4   1       1351.92       1374.78        47.85 o
  12   4   1       3507.36       3595.30        84.60 o
  13   4   1       1027.52       1092.43        54.46 o
  14   4   1        142.93        126.11        23.07 o
  15   4   1        311.39        258.32        28.30 o
  16   4   1        350.16        378.27        37.65 o
  17   4   1       1285.10       1441.70        70.03 o
  18   4   1        436.85        464.34        48.03 o
  19   4   1        184.94        217.45        34.50 o
  20   4   1         56.64         73.13        37.88 o
  21   4   1         15.93        -28.24        35.33 o
   1   5   1       1053.12       1082.79        37.21 o
   2   5   1       2084.58       2077.41        53.07 o
   3   5   1        301.02        345.28        19.37 o
   4   5   1       1704.12       1820.83        36.97 o
   5   5   1         22.58         22.20        12.46 o
   6   5   1        502.92        533.76        28.27 o
   7   5   1        355.27        299.30        27.74 o
   8   5   1        460.89        495.39        34.97 o
   9   5   1        968.17       1089.83        49.10 o
  10   5   1        253.70        284.11        31.08 o
  11   5   1       1721.73       1772.00        59.55 o
  12   5   1         75.44         60.67        20.00 o
  13   5   1          4.44        -15.96        15.96 o
  14   5   1         19.95         -3.05        16.36 o
  15   5   1        588.50        586.46        37.35 o
  16   5   1       2095.61       2165.20        73.48 o
  17   5   1        114.78        105.26        23.41 o
  18   5   1        232.17        185.73        42.16 o
  19   5   1        113.81         74.41        41.90 o
  20   5   1        584.17        571.93        72.49 o
   0   6   1        102.18        103.31        30.04 o
   1   6   1          8.81          9.22        16.21 o
   2   6   1       1787.71       1833.02        55.57 o
   3   6   1        330.35        274.70        26.99 o
   4   6   1       4199.28       4235.26        84.07 o
   5   6   1        470.89        422.30        33.40 o
   6   6   1        241.64        286.89        34.62 o
   7   6   1        443.46        340.70        38.26 o
   8   6   1       2860.72       2823.72        88.89 o
   9   6   1       1162.83       1203.09        66.22 o
  10   6   1        112.94         92.37        32.26 o
  11   6   1        234.17        264.68        35.66 o
  12   6   1       2250.16       2181.90        94.58 o
  13   6   1        750.31        692.46        67.22 o
  14   6   1          2.20         69.37        26.38 o
  15   6   1        181.97        125.13        29.67 o
  16   6   1          7.03         34.89        22.80 o
  17   6   1         85.98         95.79        26.73 o
  18   6   1        281.74        310.97        47.43 o
  19   6   1         82.15        -11.43        45.76 o
   1   7   1        313.23        259.60        30.08 o
   2   7   1        513.83        486.41        37.46 o
   3   7   1        166.89        147.71        23.45 o
   4   7   1          1.23         -6.60        16.22 o
   5   7   1       2666.64       2681.76        99.68 o
   6   7   1        659.90        592.28        56.42 o
   7   7   1       1570.13       1781.84        81.57 o
   8   7   1        194.27        146.96        33.98 o
   9   7   1         83.75         93.51        30.50 o
  10   7   1        142.12        138.70        33.55 o
  11   7   1          0.15         59.04        29.14 o
  12   7   1         90.64        119.00        34.02 o
  13   7   1        164.84         87.08        36.39 o
  14   7   1        162.61        100.45        28.88 o
  15   7   1        216.17        197.28        35.49 o
  16   7   1          0.23        -21.15        21.15 o
  17   7   1          8.28         -0.80        32.62 o
   0   8   1        319.65        325.94        46.68 o
   1   8   1        247.66        278.54        31.47 o
   2   8   1       1973.94       2083.46        68.48 o
   3   8   1         23.05        -17.68        17.68 o
   4   8   1        624.78        555.12        47.72 o
   5   8   1        437.58        390.90        49.00 o
   6   8   1         39.67         29.98        29.73 o
   7   8   1         82.82        104.62        34.90 o
   8   8   1       1746.72       2047.10        92.08 o
   9   8   1        613.58        546.41        63.77 o
  10   8   1         91.08         55.75        38.39 o
  11   8   1         77.16         39.65        37.13 o
  12   8   1        209.08        235.97        45.65 o
  13   8   1        755.95        999.54        96.46 o
  14   8   1          7.07         32.24        26.77 o
  15   8   1        449.60        377.33        40.79 o
   1   9   1         74.08         19.33        21.62 o
   2   9   1          1.44        -12.22        18.76 o
   3   9   1         88.16         72.25        25.26 o
   4   9   1         85.74         90.83        23.17 o
   5   9   1        383.67        371.84        49.15 o
   6   9   1         44.09         25.66        31.55 o
   7   9   1          7.29        -26.69        29.76 o
   8   9   1          3.17         17.61        30.13 o
   9   9   1         14.80        -19.80        47.85 o
  10   9   1        296.56        248.17        49.73 o
  11   9   1          0.13          4.24        37.95 o
  12   9   1        207.14        235.58        58.13 o
  13   9   1         22.93        -60.71        60.71 o
   0  10   1         67.63         35.75        31.17 o
   1  10   1        465.10        391.83        39.13 o
   2  10   1       1042.87       1165.60        62.44 o
   3  10   1         23.82         -1.67        24.66 o
   4  10   1         23.80          4.82        17.72 o
   5  10   1         61.86         47.88        33.81 o
   6  10   1        774.57        705.39        64.89 o
   7  10   1         62.11         81.02        42.25 o
   8  10   1        428.80        473.08        52.50 o
   2   0   2       1769.54       1478.92        34.03 o
   3   0   2     104936.91     110565.73      1497.26 o
   4   0   2      10094.31      10868.92       160.91 o
   5   0   2        152.78         78.99        12.46 o
   6   0   2       6154.30       5990.86       107.26 o
   7   0   2      75316.00      79064.34      1269.52 o
   8   0   2      56255.41      60897.87       939.93 o
   9   0   2       8685.28       8728.82       154.46 o
  10   0   2       8674.48       9364.04       166.85 o
  11   0   2        124.74         49.28        13.20 o
  12   0   2         18.46         13.60        23.24 o
  13   0   2       2595.65       2478.21       104.47 o
  14   0   2       1571.17       1704.23       117.78 o
  15   0   2         41.43        104.99        33.29 o
  16   0   2          9.89         23.60        27.51 o
  17   0   2        613.97        742.11        68.43 o
  18   0   2          0.04         15.44        32.93 o
  19   0   2        265.92        234.45        44.67 o
  20   0   2       1179.58       1144.12        87.49 o
  21   0   2       2382.65       2373.33       130.61 o
  22   0   2        118.81        136.52        54.17 o
   1   1   2         38.42         -5.45         5.45 o
   2   1   2       6796.68       7227.84        91.00 o
   3   1   2      53171.19      57081.48       710.00 o
   4   1   2       9341.04       9301.17       132.63 o
   5   1   2         64.73         66.68        13.77 o
   6   1   2       1056.68       1097.69        32.16 o
   7   1   2      10198.26      10780.12       144.50 o
   8   1   2       3290.41       3325.49        62.35 o
   9   1   2      14617.92      14293.79       158.67 o
  10   1   2        252.06        290.09        15.56 o
  11   1   2       4997.04       4693.85        72.81 o
  12   1   2         57.70         40.73        16.44 o
  13   1   2      10303.58       9955.90       182.93 o
  14   1   2       1388.10       1316.57        52.61 o
  15   1   2        451.89        378.48        34.79 o
  16   1   2       2033.64       2404.66        76.59 o
  17   1   2         10.56         19.38        22.18 o
  18   1   2       1636.23       1867.96        80.53 o
  19   1   2        967.38       1113.02        62.93 o
  20   1   2       1946.86       1968.91        78.72 o
  21   1   2       1130.76       1164.30        78.41 o
  22   1   2         48.60         45.95        34.80 o
   0   2   2      68644.59      69571.55      1183.79 o
   1   2   2       2689.99       2728.78        39.00 o
   2   2   2       4728.94       4814.08        56.03 o
   3   2   2        142.00        126.59         9.42 o
   4   2   2       9892.27       9379.34       100.51 o
   5   2   2      13972.56      14111.84       175.16 o
   6   2   2        395.11        347.70        22.66 o
   7   2   2      12083.18      11810.97       172.53 o
   8   2   2       4149.61       3901.99        80.15 o
   9   2   2       6975.06       7115.04       131.47 o
  10   2   2        247.26        259.48        24.37 o
  11   2   2          8.61          9.79        13.92 o
  12   2   2        875.98        764.08        31.91 o
  13   2   2          0.85        -10.31        10.76 o
  14   2   2         66.68         36.50        14.01 o
  15   2   2         33.80         77.33        19.37 o
  16   2   2        738.01        628.18        41.53 o
  17   2   2          8.42        -12.93        21.68 o
  18   2   2         14.62        -21.54        21.54 o
  19   2   2       1524.74       1535.40        74.54 o
  20   2   2          2.03          0.18        19.90 o
  21   2   2        639.57        656.59        47.36 o
  22   2   2          0.02         13.68        23.29 o
   1   3   2        500.46        451.07        16.75 o
   2   3   2       1346.92       1379.22        26.02 o
   3   3   2       1755.26       1556.10        25.58 o
   4   3   2        638.22        664.00        19.73 o
   5   3   2         40.95         11.99         7.60 o
   6   3   2        305.53        294.49        14.51 o
   7   3   2         22.17         42.55         8.18 o
   8   3   2       1685.84       1718.87        43.33 o
   9   3   2       2769.13       2574.81        66.56 o
  10   3   2        850.63        772.40        42.82 o
  11   3   2       4132.86       3927.27        91.03 o
  12   3   2       7491.25       7407.32       137.26 o
  13   3   2       1103.80       1098.59        46.66 o
  14   3   2        287.02        389.08        31.77 o
  15   3   2        354.92        315.05        30.74 o
  16   3   2         23.11         27.67        22.87 o
  17   3   2         17.94        -10.66        14.47 o
  18   3   2         36.43         21.81        21.34 o
  19   3   2         32.72         13.07        32.20 o
  20   3   2          3.12         10.83        19.72 o
  21   3   2       2319.93       2777.25        87.81 o
  22   3   2         71.49         28.99        42.86 o
   0   4   2       6867.35       6617.11       137.00 o
   1   4   2      12906.80      13972.49       165.32 o
   2   4   2        533.82        464.34        18.93 o
   3   4   2      14756.06      15736.03       168.35 o
   4   4   2       1575.97       1584.64        28.89 o
   5   4   2       5999.06       5886.63        77.32 o
   6   4   2       3076.09       2736.35        47.77 o
   7   4   2       2802.94       2289.97        41.88 o
   8   4   2          6.19         -1.36         9.44 o
   9   4   2      12707.33      11949.07       161.25 o
  10   4   2       1669.45       1631.68        40.08 o
  11   4   2       1607.98       1586.70        42.01 o
  12   4   2          9.79         19.56        16.74 o
  13   4   2         69.13         49.45        16.66 o
  14   4   2       2982.08       3097.35        81.38 o
  15   4   2         89.44         87.35        23.10 o
  16   4   2        570.20        501.46        33.88 o
  17   4   2        596.26        578.59        51.99 o
  18   4   2         30.85         83.00        20.28 o
  19   4   2       3202.78       3459.06       102.86 o
  20   4   2          4.06        -27.09        33.83 o
  21   4   2         71.31         23.98        49.55 o
   1   5   2       1178.03       1028.89        35.87 o
   2   5   2         30.84         39.70        14.41 o
   3   5   2       3549.16       3628.27        64.13 o
   4   5   2       4293.59       4356.30        66.35 o
   5   5   2        181.40        137.79        16.73 o
   6   5   2        866.37        813.45        31.86 o
   7   5   2        152.21        131.00        20.25 o
   8   5   2          7.66        -14.29        14.29 o
   9   5   2      17595.19      18514.81       280.98 o
  10   5   2       2336.72       2299.80        68.12 o
  11   5   2       3897.54       3947.20        94.50 o
  12   5   2          5.36         17.92        15.96 o
  13   5   2       1237.52       1336.25        61.11 o
  14   5   2        250.86        237.61        27.66 o
  15   5   2          0.49        -18.23        18.23 o
  16   5   2        193.52        187.36        30.06 o
  17   5   2        173.74        117.21        26.57 o
  18   5   2       1486.96       1484.01        88.21 o
  19   5   2        149.68        195.35        36.00 o
  20   5   2         83.12        104.91        39.86 o
   0   6   2        276.41        238.41        37.10 o
   1   6   2        449.37        388.06        31.90 o
   2   6   2        723.09        712.96        47.94 o
   3   6   2       1502.50       1429.21        48.05 o
   4   6   2       1048.71       1074.74        46.08 o
   5   6   2       2156.21       1988.67        59.29 o
   6   6   2       1204.54       1078.13        57.65 o
   7   6   2       1416.42       1326.88        61.75 o
   8   6   2          3.51         20.72        21.56 o
   9   6   2       2004.29       2126.84        84.67 o
  10   6   2       4745.81       5040.52       139.90 o
  11   6   2        153.54        112.50        28.76 o
  12   6   2         47.10         53.17        28.44 o
  13   6   2         15.76         12.06        24.64 o
  14   6   2        800.30        852.72        62.11 o
  15   6   2       1284.61       1355.57        66.34 o
  16   6   2        214.58        251.97        29.17 o
  17   6   2         85.57         68.21        24.10 o
  18   6   2         28.86         84.56        36.41 o
  19   6   2        738.15        804.47       120.14 o
   1   7   2        160.20        159.50        25.61 o
   2   7   2       2484.44       2469.89        70.47 o
   3   7   2        772.67        767.30        42.35 o
   4   7   2        764.97        733.17        40.06 o
   5   7   2        134.91        136.64        24.13 o
   6   7   2        945.44       1019.30        68.30 o
   7   7   2         17.35         -2.97        22.99 o
   8   7   2        630.10        686.66        56.32 o
   9   7   2       2658.42       2951.06       106.43 o
  10   7   2       1225.97       1158.37        79.78 o
  11   7   2       2073.94       2288.93        98.56 o
  12   7   2          2.00        -24.66        24.66 o
  13   7   2          5.68        -25.47        25.47 o
  14   7   2       1174.78       1249.43        76.61 o
  15   7   2        325.06        299.37        47.77 o
  16   7   2        363.51        363.65        41.70 o
  17   7   2         42.87         55.60        31.31 o
   0   8   2       3347.56       3655.19       131.96 o
   1   8   2          8.70        -10.00        18.19 o
   2   8   2       2534.96       2720.15        76.67 o
   3   8   2       1026.60       1068.36        52.13 o
   4   8   2          6.50          3.19        18.99 o
   5   8   2       1023.08       1153.05        75.39 o
   6   8   2          9.83         20.62        28.40 o
   7   8   2       1298.50       1357.39        82.09 o
   8   8   2        132.54         80.52        31.85 o
   9   8   2         62.78         20.70        41.18 o
  10   8   2         72.56         89.05        33.83 o
  11   8   2         64.60         38.16        30.69 o
  12   8   2        248.91        243.92        42.62 o
  13   8   2         48.83         46.56        41.04 o
  14   8   2        300.19        251.64        55.12 o
  15   8   2          3.93         35.77        24.80 o
   1   9   2          3.49         -7.23        19.60 o
   2   9   2       1139.72       1164.42        58.57 o
   3   9   2        922.59        979.52        61.20 o
   4   9   2         48.57         26.38        19.73 o
   5   9   2        185.02        189.15        39.55 o
   6   9   2         12.32         10.97        29.40 o
   7   9   2         92.80         80.55        34.37 o
   8   9   2         50.82         28.14        29.65 o
   9   9   2        857.51        710.90        86.51 o
  10   9   2        789.81        800.04        87.13 o
  11   9   2       1625.67       1969.32       116.55 o
  12   9   2        131.41        135.54        36.27 o
  13   9   2        320.47        309.82       161.63 o
   0  10   2       1944.50       2300.40       137.61 o
   1  10   2          6.40        -10.81        25.13 o
   2  10   2        171.95        217.05        31.15 o
   3  10   2          3.98        -20.47        22.14 o
   4  10   2         96.08         59.47        25.03 o
   5  10   2       1491.95       1822.33       137.30 o
   6  10   2         93.95        133.41        35.90 o
   7  10   2        440.96        495.99        85.71 o
   8  10   2        116.56        124.54        35.83 o
   1   1   3       3018.89       3103.98        38.36 o
   2   1   3      35053.14      36428.41       366.82 o
   3   1   3      57238.48      59731.42       658.12 o
   4   1   3      24907.47      26090.49       337.76 o
   5   1   3        314.19        328.33        20.14 o
   6   1   3       2323.94       2381.46        44.93 o
   7   1   3          3.23         -3.54         6.05 o
   8   1   3         27.91         30.18         7.69 o
   9   1   3       3497.47       3694.91        53.79 o
  10   1   3        235.83        227.77        13.74 o
  11   1   3         65.27         88.72        10.17 o
  12   1   3        330.31        292.32        22.28 o
  13   1   3         33.42         30.23        17.31 o
  14   1   3        510.90        518.41        38.15 o
  15   1   3       2162.53       2179.43        69.73 o
  16   1   3       1122.61       1299.55        56.95 o
  17   1   3        311.93        211.15        31.38 o
  18   1   3       1255.56       1436.12        65.80 o
  19   1   3        872.01        782.16        51.21 o
  20   1   3        501.65        550.26        49.60 o
  21   1   3        490.21        474.10        46.29 o
  22   1   3         43.52         43.41        26.38 o
   0   2   3      14388.54      14574.55       251.37 o
   1   2   3       3155.64       3122.20        45.71 o
   2   2   3       4629.59       4648.92        53.97 o
   3   2   3      49421.09      50626.84       481.34 o
   4   2   3      10378.14      10648.16       115.53 o
   5   2   3         19.69         25.36         6.70 o
   6   2   3       4861.31       4856.11        81.89 o
   7   2   3        121.42        151.88        19.07 o
   8   2   3       8657.94       8509.92       139.63 o
   9   2   3       1743.21       1600.78        51.95 o
  10   2   3          5.07          1.58        12.18 o
  11   2   3        770.26        624.25        28.89 o
  12   2   3         91.54         80.41        14.03 o
  13   2   3         10.64          6.18         9.79 o
  14   2   3          1.11        -11.89        11.89 o
  15   2   3        401.50        441.34        43.43 o
  16   2   3       1485.64       1571.44        61.89 o
  17   2   3        566.55        600.44        43.19 o
  18   2   3        374.93        365.19        37.63 o
  19   2   3        505.19        335.68        46.92 o
  20   2   3         46.52        -12.31        20.37 o
  21   2   3        377.74        330.26        36.05 o
  22   2   3        304.94        300.07        41.17 o
   1   3   3        534.29        598.27        18.56 o
   2   3   3       1970.99       1714.33        30.40 o
   3   3   3         28.03         25.74         6.60 o
   4   3   3       4700.19       4480.73        60.71 o
   5   3   3         44.81         17.40         7.30 o
   6   3   3       6031.00       5828.48        75.15 o
   7   3   3         16.90         33.91         8.26 o
   8   3   3        365.39        344.91        19.62 o
   9   3   3        959.54        736.91        26.88 o
  10   3   3       1798.59       1786.04        56.68 o
  11   3   3         88.29         24.38        17.40 o
  12   3   3        384.21        334.15        30.43 o
  13   3   3         22.40         11.10        17.10 o
  14   3   3       2901.70       2886.54        63.96 o
  15   3   3          8.75        -14.65        14.65 o
  16   3   3         44.29         38.21        15.06 o
  17   3   3        786.82        869.59        47.67 o
  18   3   3       1513.00       1707.28        67.28 o
  19   3   3          0.02          8.36        18.44 o
  20   3   3        627.69        653.91        42.79 o
  21   3   3          1.24         -0.32        25.44 o
  22   3   3        501.49        480.26        77.15 o
   0   4   3       1422.80       1701.82        51.56 o
   1   4   3          2.66          5.39         7.67 o
   2   4   3       1957.69       1690.81        40.09 o
   3   4   3       2165.65       2072.98        36.88 o
   4   4   3       1424.94       1212.03        23.15 o
   5   4   3       1496.12       1573.33        32.28 o
   6   4   3       1922.38       1551.54        32.49 o
   7   4   3        410.50        500.06        20.71 o
   8   4   3         10.90         21.34        10.34 o
   9   4   3        991.19        942.40        31.65 o
  10   4   3       4655.95       4628.76        78.00 o
  11   4   3        251.07        257.23        23.13 o
  12   4   3       5617.45       5724.88       113.20 o
  13   4   3         22.54          7.29        16.10 o
  14   4   3        185.24        172.05        23.34 o
  15   4   3         66.61         55.56        17.53 o
  16   4   3        170.54        135.59        22.28 o
  17   4   3        347.96        244.00        42.69 o
  18   4   3         52.68          3.13        24.36 o
  19   4   3        501.00        506.00        48.39 o
  20   4   3         22.88        -19.53        24.16 o
  21   4   3          9.29        114.88        37.22 o
   1   5   3        533.43        531.15        29.88 o
   2   5   3        209.52        199.32        19.86 o
   3   5   3        158.08        191.43        15.87 o
   4   5   3       1499.65       1776.26        36.06 o
   5   5   3         15.47          7.29        11.59 o
   6   5   3       3087.97       3098.70        62.41 o
   7   5   3        522.30        525.93        33.34 o
   8   5   3        268.84        249.69        25.97 o
   9   5   3        882.57        975.17        46.92 o
  10   5   3       2222.30       2175.50        66.45 o
  11   5   3       2526.93       2537.41        72.77 o
  12   5   3       1702.54       1843.80        62.59 o
  13   5   3        105.01        104.08        22.02 o
  14   5   3         88.27         63.62        19.25 o
  15   5   3        506.01        542.60        47.71 o
  16   5   3        272.64        258.35        39.37 o
  17   5   3        677.23        742.04        50.31 o
  18   5   3        398.60        403.99        39.10 o
  19   5   3         24.05          2.68        28.79 o
  20   5   3        216.28        177.36        35.96 o
   0   6   3       4038.28       4035.69       124.87 o
   1   6   3       4921.81       4896.26        99.48 o
   2   6   3        666.85        688.32        38.72 o
   3   6   3        186.65        178.50        22.82 o
   4   6   3       1673.39       1634.91        47.57 o
   5   6   3        160.99        120.63        16.50 o
   6   6   3         30.64         38.47        21.69 o
   7   6   3        173.98        195.21        32.51 o
   8   6   3        934.28        900.36        61.69 o
   9   6   3        440.85        371.16        42.54 o
  10   6   3        243.91        241.36        40.43 o
  11   6   3        249.59        236.34        37.22 o
  12   6   3       2347.11       2530.84        94.43 o
  13   6   3        408.95        317.69        50.52 o
  14   6   3         35.47          2.01        24.51 o
  15   6   3        281.04        248.19        36.12 o
  16   6   3        135.23        174.86        27.13 o
  17   6   3        301.39        476.56        39.78 o
  18   6   3          1.85         16.69        42.88 o
  19   6   3        290.03        275.81        92.03 o
   1   7   3       2042.60       2052.90        64.32 o
   2   7   3       1663.28       1662.57        58.18 o
   3   7   3        327.50        311.72        30.62 o
   4   7   3        257.77        247.94        26.63 o
   5   7   3       3599.79       3663.97       124.09 o
   6   7   3        113.89         81.78        29.99 o
   7   7   3        598.23        550.12        52.51 o
   8   7   3        244.50        210.20        35.41 o
   9   7   3       1955.32       2014.92        89.17 o
  10   7   3       2696.66       2732.79       110.28 o
  11   7   3          0.27         11.71        26.42 o
  12   7   3        807.94        794.88        62.51 o
  13   7   3       1104.56       1206.20        75.01 o
  14   7   3         60.83         10.09        24.86 o
  15   7   3          0.03         -7.68        20.85 o
  16   7   3         67.07        103.89        49.98 o
  17   7   3         40.99         14.73        27.69 o
   0   8   3       1274.45       1342.49        88.09 o
   1   8   3       2247.10       2197.54        67.49 o
   2   8   3       1687.61       1696.59        60.59 o
   3   8   3        709.34        655.79        42.79 o
   4   8   3        199.33        158.60        31.23 o
   5   8   3        893.18        894.90        70.36 o
   6   8   3        949.71        831.49        69.81 o
   7   8   3        796.57        730.82        62.67 o
   8   8   3       1395.10       1572.65        85.04 o
   9   8   3         56.73         20.78        27.17 o
  10   8   3         13.16          8.47        33.49 o
  11   8   3         71.28         16.48        39.21 o
  12   8   3          6.04          3.32        30.29 o
  13   8   3        137.95        133.23        29.06 o
  14   8   3          0.42         61.38        42.60 o
  15   8   3        334.79        288.61        38.13 o
   1   9   3         39.67          5.73        19.54 o
   2   9   3       1402.70       1537.80        60.13 o
   3   9   3         69.84         77.88        30.54 o
   4   9   3         24.03         -2.32        22.30 o
   5   9   3          0.70        -25.42        25.42 o
   6   9   3         85.26         60.86        33.97 o
   7   9   3         98.95         88.09        34.17 o
   8   9   3        143.89         69.26        33.12 o
   9   9   3        114.59         98.79        40.45 o
  10   9   3         15.73        -30.53        40.42 o
  11   9   3         93.78        120.81        35.67 o
  12   9   3         77.16         96.91        59.96 o
  13   9   3        244.44        262.52        88.97 o
   0  10   3         24.92         88.88        34.25 o
   1  10   3        895.60        938.90        62.80 o
   2  10   3        908.03        904.06        60.14 o
   3  10   3         59.47         55.01        26.49 o
   4  10   3        239.61        227.47        29.27 o
   5  10   3         13.43         45.05        31.63 o
   6  10   3         13.03         17.67        30.46 o
   7  10   3         28.42        -28.88        28.88 o
   8  10   3        417.03        395.90        50.04 o
   0   0   4      37528.45      36800.82      1776.16 o
   1   0   4         57.06         43.12         8.62 o
   2   0   4       1169.69       1013.35        27.64 o
   3   0   4        619.30        611.32        19.17 o
   4   0   4          1.87         -6.80         6.80 o
   5   0   4        163.92        187.41        11.68 o
   6   0   4       3857.46       3928.36        66.73 o
   7   0   4       6174.70       6745.43       118.06 o
   8   0   4      11679.19      11359.01       185.47 o
   9   0   4      18356.73      19049.33       307.71 o
  10   0   4      14080.36      14235.82       241.99 o
  11   0   4       1555.81       1489.37        52.66 o
  12   0   4       3103.91       3055.96       109.51 o
  13   0   4        630.62        553.18        54.70 o
  14   0   4      13703.26      13023.37       316.26 o
  15   0   4        384.53        322.01        47.15 o
  16   0   4         76.85        134.85        39.05 o
  17   0   4        722.56        871.95        76.46 o
  18   0   4         64.39         29.18        34.80 o
  19   0   4       1976.65       1964.04       119.37 o
  20   0   4       1549.13       1736.37       103.44 o
  21   0   4        243.35        227.53        43.75 o
  22   0   4        515.63        457.53        55.59 o
   1   1   4       1320.89       1253.00        20.70 o
   2   1   4       9579.25       9997.66       106.29 o
   3   1   4        291.20        311.63        11.32 o
   4   1   4        329.97        382.27        14.77 o
   5   1   4       1383.49       1163.02        24.08 o
   6   1   4      33247.12      34523.21       358.26 o
   7   1   4       4704.68       4774.04        63.48 o
   8   1   4      10880.71      11851.90       133.20 o
   9   1   4       8111.69       8891.82       102.90 o
  10   1   4        544.46        466.14        17.80 o
  11   1   4         34.25         11.71         7.75 o
  12   1   4       5315.38       5234.83        93.46 o
  13   1   4        735.42        738.43        40.60 o
  14   1   4      11217.04      10691.68       192.49 o
  15   1   4        362.97        390.96        36.23 o
  16   1   4       5421.19       5571.37       127.53 o
  17   1   4        397.53        340.30        37.43 o
  18   1   4       6317.89       6877.30       159.48 o
  19   1   4        130.63        124.80        27.09 o
  20   1   4         63.06         77.25        22.68 o
  21   1   4        772.16        973.20        83.46 o
  22   1   4        289.30        262.72        30.15 o
   0   2   4      44483.79      45873.39       706.80 o
   1   2   4         48.25         23.49         7.83 o
   2   2   4      39912.18      39998.60       368.77 o
   3   2   4      17385.60      17615.90       180.14 o
   4   2   4       6037.45       6203.99        75.19 o
   5   2   4       2849.22       2918.78        47.30 o
   6   2   4       2376.28       2582.40        51.29 o
   7   2   4         17.01         17.84         9.39 o
   8   2   4          7.78         -4.26        12.37 o
   9   2   4       1102.73        996.87        33.13 o
  10   2   4      10973.27      10855.67       148.15 o
  11   2   4         38.01         19.62        10.90 o
  12   2   4       2279.23       2037.61        47.95 o
  13   2   4       3242.50       3075.84        67.15 o
  14   2   4        389.29        379.57        25.15 o
  15   2   4        173.94        175.29        20.82 o
  16   2   4        231.85        249.41        30.13 o
  17   2   4       1020.68       1005.61        54.99 o
  18   2   4        724.86        752.59        49.55 o
  19   2   4          0.07         -7.86        18.86 o
  20   2   4        745.34        710.90        49.21 o
  21   2   4          1.29          0.85        21.26 o
  22   2   4        183.11        152.10        27.47 o
   1   3   4          9.98          3.65         7.17 o
   2   3   4        171.46        115.29        10.62 o
   3   3   4       2016.37       2143.39        31.71 o
   4   3   4      11923.53      12176.01       132.74 o
   5   3   4       4274.82       4756.80        64.68 o
   6   3   4       6817.41       6564.60        84.72 o
   7   3   4         34.79         18.61         6.98 o
   8   3   4        771.67        809.44        27.90 o
   9   3   4         67.71         40.32        11.11 o
  10   3   4        288.81        267.35        18.99 o
  11   3   4       1321.55       1253.85        41.24 o
  12   3   4        693.76        660.82        33.17 o
  13   3   4        851.42        821.72        35.84 o
  14   3   4       1964.58       2006.91        58.75 o
  15   3   4         27.70         16.20        18.54 o
  16   3   4        234.95        269.73        31.15 o
  17   3   4        302.53        274.71        25.43 o
  18   3   4       3587.21       3962.65       102.81 o
  19   3   4        691.10        738.89        46.79 o
  20   3   4          0.74          6.81        23.85 o
  21   3   4        132.29        148.62        27.65 o
  22   3   4         31.81         42.09        68.22 o
   0   4   4      27324.31      27996.66       435.96 o
   1   4   4       4954.85       4872.98        69.79 o
   2   4   4       5396.40       5126.19        68.21 o
   3   4   4       3486.86       3816.75        54.27 o
   4   4   4       2053.23       2380.89        35.37 o
   5   4   4       2193.75       1979.87        38.09 o
   6   4   4         31.98         36.97         9.66 o
   7   4   4       3216.94       3191.00        54.58 o
   8   4   4        445.18        376.33        21.91 o
   9   4   4       9341.97       9280.57       135.91 o
  10   4   4          0.46        -10.53        10.53 o
  11   4   4      12669.86      12663.80       183.21 o
  12   4   4       7467.75       7157.42       125.03 o
  13   4   4        373.10        408.70        31.50 o
  14   4   4          3.57        -18.52        18.52 o
  15   4   4          0.66        -11.44        17.36 o
  16   4   4        671.56        711.04        40.71 o
  17   4   4        717.21        735.75        46.76 o
  18   4   4        980.18       1072.21        58.49 o
  19   4   4        797.88        878.05        49.28 o
  20   4   4       1432.89       1618.96        84.21 o
  21   4   4        807.09       1070.75        70.72 o
   1   5   4       3015.49       2912.96        63.00 o
   2   5   4       3407.17       3215.08        63.06 o
   3   5   4        398.06        399.68        20.52 o
   4   5   4       1684.60       1529.31        33.52 o
   5   5   4       2075.05       2042.36        48.18 o
   6   5   4       1115.26       1006.15        34.82 o
   7   5   4       1159.26       1149.82        43.46 o
   8   5   4       2454.71       2414.90        63.69 o
   9   5   4         40.97          7.27        17.74 o
  10   5   4      10487.98      10560.15       182.95 o
  11   5   4        146.09        147.06        22.47 o
  12   5   4         68.44         71.90        20.69 o
  13   5   4        422.09        379.65        33.28 o
  14   5   4         21.12         -9.34        17.53 o
  15   5   4        108.55         90.80        20.70 o
  16   5   4       1379.90       1506.62        70.13 o
  17   5   4        380.32        381.69        39.60 o
  18   5   4       2002.07       2383.73        97.27 o
  19   5   4        414.17        501.54        46.36 o
  20   5   4         74.10         53.42        27.53 o
   0   6   4      14683.42      14106.10       303.11 o
   1   6   4       1744.74       1782.02        55.58 o
   2   6   4          3.40         15.63        16.07 o
   3   6   4         15.96         22.57        15.79 o
   4   6   4        990.87        939.75        39.96 o
   5   6   4       1025.19        945.36        36.18 o
   6   6   4       5663.29       5345.96       129.48 o
   7   6   4        407.97        432.01        42.17 o
   8   6   4        233.99        216.03        33.28 o
   9   6   4        158.48        141.19        30.13 o
  10   6   4        813.03        838.83        64.41 o
  11   6   4       1706.12       1702.60        79.21 o
  12   6   4       5111.13       5177.81       167.95 o
  13   6   4         67.18         46.98        27.31 o
  14   6   4        423.51        413.75        41.84 o
  15   6   4       1015.28       1072.99        68.10 o
  16   6   4        338.51        344.60        36.39 o
  17   6   4        941.75       1132.17        80.80 o
  18   6   4        203.17        214.93        40.77 o
  19   6   4         14.08        161.11        64.89 o
   1   7   4       1318.75       1322.37        51.09 o
   2   7   4       3005.63       3037.90        77.10 o
   3   7   4        646.99        682.07        41.74 o
   4   7   4        124.01         65.96        22.01 o
   5   7   4         45.56         71.88        21.24 o
   6   7   4          4.74        -21.96        21.96 o
   7   7   4          2.36         23.72        24.40 o
   8   7   4        500.36        485.97        49.37 o
   9   7   4       2435.08       2538.58       102.07 o
  10   7   4       1308.75       1415.44        81.76 o
  11   7   4          0.00         -2.23        25.89 o
  12   7   4         19.52         21.73        29.30 o
  13   7   4        101.82         75.90        36.28 o
  14   7   4         23.58         11.84        23.37 o
  15   7   4         56.49         73.63        26.89 o
  16   7   4       1824.88       2288.92        93.53 o
  17   7   4        883.22        861.53        91.05 o
   0   8   4       8257.20       8741.72       233.51 o
   1   8   4        986.38       1152.97        54.26 o
   2   8   4         44.96         11.20        19.04 o
   3   8   4        121.20         49.52        25.06 o
   4   8   4       1430.16       1414.51        71.03 o
   5   8   4        217.68        174.98        26.46 o
   6   8   4       1005.77       1085.42        75.65 o
   7   8   4        149.04         99.80        32.37 o
   8   8   4          0.17        -26.05        26.05 o
   9   8   4          8.68         -9.24        27.77 o
  10   8   4        441.36        368.39        53.06 o
  11   8   4          9.49          0.93        26.02 o
  12   8   4       1851.06       1852.68        97.55 o
  13   8   4        233.77        142.19        41.84 o
  14   8   4        502.48        459.30        65.64 o
  15   8   4         85.90         84.86        30.60 o
   1   9   4         17.01         13.69        20.37 o
   2   9   4        533.48        554.86        40.94 o
   3   9   4        172.32        146.48        28.73 o
   4   9   4        687.45        666.14        59.95 o
   5   9   4        328.42        308.74        43.97 o
   6   9   4          1.69        -27.74        27.74 o
   7   9   4        318.74        187.45        41.73 o
   8   9   4         77.38         55.67        33.05 o
   9   9   4        133.47         64.52        51.35 o
  10   9   4         29.48         40.81        38.05 o
  11   9   4         94.66         48.93        44.71 o
  12   9   4          0.81        -25.73        29.69 o
   0  10   4       3475.09       3940.64       214.21 o
   1  10   4        137.36         59.90        26.39 o
   2  10   4        822.72        717.67        57.82 o
   3  10   4        122.43        152.24        32.14 o
   4  10   4          6.04        -14.97        23.71 o
   5  10   4         40.39         10.37        33.41 o
   6  10   4        553.78        580.03        58.80 o
   7  10   4          0.34        -32.92        32.92 o
   8  10   4         35.66         29.23        34.97 o
   1   1   5       2995.64       2860.18        39.32 o
   2   1   5       2161.84       2067.02        30.92 o
   3   1   5        167.70        115.18         8.34 o
   4   1   5      15490.32      16412.57       175.84 o
   5   1   5        742.72        768.73        22.61 o
   6   1   5         84.20         65.66         9.48 o
   7   1   5         53.15         69.97         9.00 o
   8   1   5       1020.85       1002.47        21.83 o
   9   1   5        776.26        766.50        20.06 o
  10   1   5       7601.93       7590.93        94.08 o
  11   1   5          3.00          0.45         7.44 o
  12   1   5       1764.92       1779.91        42.38 o
  13   1   5          0.01        -14.01        14.01 o
  14   1   5         21.87         46.66        18.89 o
  15   1   5       1593.73       1676.38        68.22 o
  16   1   5        187.19        136.65        27.94 o
  17   1   5        230.13        200.62        30.87 o
  18   1   5        194.92        136.47        28.65 o
  19   1   5        132.81        127.47        30.78 o
  20   1   5         21.36         13.54        24.15 o
  21   1   5         41.57          8.70        23.68 o
  22   1   5       1081.86       1377.17        67.63 o
   0   2   5     173298.77     185265.45      2652.30 o
   1   2   5       3175.60       3229.04        44.17 o
   2   2   5      26715.58      27511.92       259.04 o
   3   2   5       8341.73       8636.62        91.61 o
   4   2   5       2581.51       2629.48        40.09 o
   5   2   5          0.05         -5.43         5.43 o
   6   2   5       1307.84       1546.43        31.57 o
   7   2   5       3377.73       3461.30        58.70 o
   8   2   5        671.56        542.70        23.06 o
   9   2   5        955.83        797.63        26.45 o
  10   2   5       1324.59       1261.19        34.89 o
  11   2   5        426.59        443.81        24.12 o
  12   2   5        267.01        217.39        21.39 o
  13   2   5          2.98         -0.47        10.94 o
  14   2   5          0.98         -1.18        15.85 o
  15   2   5        102.70         91.85        19.98 o
  16   2   5        309.72        340.62        32.71 o
  17   2   5         53.57         43.31        22.22 o
  18   2   5         24.33         30.84        23.34 o
  19   2   5          5.35        -22.68        22.68 o
  20   2   5       1036.09       1189.71        64.33 o
  21   2   5         13.78         39.43        21.84 o
  22   2   5        466.87        350.77        48.49 o
   1   3   5       3918.83       3820.86        54.57 o
   2   3   5         82.04         96.48         9.70 o
   3   3   5        533.49        535.03        16.25 o
   4   3   5       7762.17       8332.50        93.84 o
   5   3   5       4791.31       5335.86        72.32 o
   6   3   5       2831.30       3204.48        49.64 o
   7   3   5       3030.70       2932.92        51.51 o
   8   3   5       1193.19       1141.96        32.99 o
   9   3   5        109.57        123.27        15.75 o
  10   3   5      15795.55      15508.62       208.38 o
  11   3   5        376.79        383.12        31.03 o
  12   3   5      13338.09      13150.46       183.18 o
  13   3   5        937.32        870.59        37.17 o
  14   3   5        197.76        138.13        21.84 o
  15   3   5        144.69        196.74        24.17 o
  16   3   5       1110.04       1052.17        43.83 o
  17   3   5       1138.09       1227.30        46.49 o
  18   3   5          0.09         21.51        20.15 o
  19   3   5         15.42          3.81        22.30 o
  20   3   5        511.53        521.98        47.75 o
  21   3   5          0.03        -16.64        23.29 o
  22   3   5       1274.15       1548.48       103.03 o
   0   4   5       1299.14        868.28        37.87 o
   1   4   5         18.01         40.71         9.20 o
   2   4   5       9259.44       8753.22       103.71 o
   3   4   5        491.70        588.34        19.66 o
   4   4   5        423.64        413.57        15.70 o
   5   4   5        137.35        133.83        12.92 o
   6   4   5        229.16        252.31        16.79 o
   7   4   5       3120.84       3254.42        55.67 o
   8   4   5       1595.13       1608.81        39.98 o
   9   4   5        684.73        676.40        28.22 o
  10   4   5       1046.27        943.93        34.44 o
  11   4   5         32.16         70.85        17.01 o
  12   4   5        643.84        728.66        42.26 o
  13   4   5        373.19        451.22        36.01 o
  14   4   5       1704.21       1683.41        56.27 o
  15   4   5         35.95         15.67        16.77 o
  16   4   5        139.30        203.95        26.71 o
  17   4   5        457.17        451.13        38.51 o
  18   4   5         28.44        -21.26        21.26 o
  19   4   5        146.42        185.22        43.01 o
  20   4   5        219.99        253.14        39.33 o
  21   4   5          3.37          3.57        26.54 o
   1   5   5       1368.39       1392.07        41.00 o
   2   5   5        104.20         67.61        13.92 o
   3   5   5        264.56        316.50        19.67 o
   4   5   5        582.75        534.04        22.81 o
   5   5   5       1853.38       1848.59        45.19 o
   6   5   5       1743.58       1652.85        42.97 o
   7   5   5       1656.35       1707.23        51.94 o
   8   5   5       3176.91       2999.81        72.94 o
   9   5   5       2059.93       2082.99        63.98 o
  10   5   5      10239.79      10381.85       176.51 o
  11   5   5        186.90        200.03        27.84 o
  12   5   5        538.49        562.94        38.65 o
  13   5   5        466.64        395.36        36.32 o
  14   5   5        256.48        311.15        32.61 o
  15   5   5         43.16         37.29        19.40 o
  16   5   5        151.23        130.21        26.97 o
  17   5   5        110.47         85.48        29.28 o
  18   5   5        678.67        866.20        56.85 o
  19   5   5        134.73        168.03        27.65 o
  20   5   5        344.14        429.12        55.91 o
   0   6   5       5004.54       4977.67       141.60 o
   1   6   5         46.37         42.02        17.92 o
   2   6   5        157.42        160.96        22.76 o
   3   6   5          0.02         -8.18        14.71 o
   4   6   5        245.35        243.95        23.45 o
   5   6   5        501.24        474.39        26.80 o
   6   6   5       4040.52       3904.99       106.29 o
   7   6   5          1.31         30.92        22.51 o
   8   6   5        129.11        193.19        31.71 o
   9   6   5        124.89        110.23        29.20 o
  10   6   5        492.37        468.82        50.27 o
  11   6   5        390.61        393.58        44.16 o
  12   6   5       1174.62       1332.70        74.00 o
  13   6   5          0.89         10.34        30.35 o
  14   6   5        394.48        435.00        42.10 o
  15   6   5          0.98        -21.08        21.08 o
  16   6   5        124.71         81.07        32.72 o
  17   6   5         17.19         43.53        19.20 o
  18   6   5         68.17         93.70        40.33 o
  19   6   5        112.38        109.91        72.08 o
   1   7   5       1139.67       1041.33        47.70 o
   2   7   5        865.86        903.64        44.80 o
   3   7   5         42.76          7.04        17.40 o
   4   7   5         15.48         13.00        16.50 o
   5   7   5         15.31         38.40        18.95 o
   6   7   5         14.75          2.84        25.88 o
   7   7   5       1971.28       1915.68        82.83 o
   8   7   5       1370.58       1455.59        76.45 o
   9   7   5         35.71         66.50        29.25 o
  10   7   5         42.06         38.37        32.21 o
  11   7   5        726.97        817.43        66.60 o
  12   7   5        611.68        631.62        57.24 o
  13   7   5         90.86         -9.68        44.04 o
  14   7   5        196.21        162.77        33.99 o
  15   7   5         54.97         14.12        25.25 o
  16   7   5        109.91         97.89        41.05 o
  17   7   5         22.94        -23.13        23.13 o
   0   8   5        177.94        135.68        36.00 o
   1   8   5         49.27         19.94        19.88 o
   2   8   5        590.05        590.54        45.55 o
   3   8   5        382.83        415.62        36.55 o
   4   8   5       1160.13       1113.55        58.70 o
   5   8   5       1381.58       1324.02        61.59 o
   6   8   5        785.79        783.98        62.81 o
   7   8   5       1357.48       1297.12        83.21 o
   8   8   5        551.54        575.23        61.94 o
   9   8   5         44.07         31.04        30.63 o
  10   8   5        139.56        149.87        40.66 o
  11   8   5        129.07        131.73        35.34 o
  12   8   5          0.23         53.79        31.95 o
  13   8   5         62.01         61.62        33.29 o
  14   8   5          5.95         -9.41        26.54 o
  15   8   5         33.38         66.96        31.89 o
   1   9   5        126.46         52.45        24.24 o
   2   9   5          1.71        -18.98        18.98 o
   3   9   5          1.62        -15.34        20.37 o
   4   9   5          7.85         -4.54        20.85 o
   5   9   5        204.27        263.61        43.86 o
   6   9   5          0.04         14.42        29.60 o
   7   9   5          2.64          8.42        30.30 o
   8   9   5         37.32         73.26        33.45 o
   9   9   5        288.21        248.60        64.22 o
  10   9   5        394.36        364.87        79.56 o
  11   9   5         32.93        -22.34        33.58 o
  12   9   5        917.94       1060.44        87.03 o
   0  10   5         58.75         97.13        35.15 o
   1  10   5         38.84          4.38        30.26 o
   2  10   5         23.61          3.99        23.22 o
   3  10   5        107.77         74.35        25.27 o
   4  10   5        192.23        217.19        33.41 o
   5  10   5          0.38         -9.22        32.72 o
   6  10   5         16.85          1.63        28.37 o
   7  10   5          0.95        -29.21        29.21 o
   8  10   5        875.09        992.57        75.33 o
   0   0   6      16192.23      16826.45       375.54 o
   1   0   6       4575.24       4719.68        96.82 o
   2   0   6       2535.20       2210.52        52.22 o
   3   0   6      43795.11      45211.73       660.37 o
   4   0   6      27650.33      27483.14       364.72 o
   5   0   6        554.82        513.05        18.68 o
   6   0   6       5295.51       4848.10        73.81 o
   7   0   6       4218.77       3997.50        71.34 o
   8   0   6       9938.70      10662.33       177.97 o
   9   0   6      30400.71      30361.96       451.86 o
  10   0   6       1202.57        834.54        36.62 o
  11   0   6       3082.36       2659.90        82.13 o
  12   0   6          6.18        -19.55        19.55 o
  13   0   6        359.38        286.58        41.10 o
  14   0   6       3167.09       2581.29       106.86 o
  15   0   6        127.40        164.01        37.57 o
  16   0   6        570.42        567.41        64.54 o
  17   0   6        840.24        683.76        73.40 o
  18   0   6       2731.82       2392.44       124.35 o
  19   0   6       3501.79       3934.42       189.42 o
  20   0   6        908.42        919.30        93.06 o
  21   0   6       2504.63       3097.57       141.65 o
  22   0   6          5.12         13.64        34.32 o
   1   1   6      61192.00      64525.45       645.21 o
   2   1   6      13590.56      14092.67       154.64 o
   3   1   6       2901.45       2918.99        39.30 o
   4   1   6       4653.79       4661.72        57.76 o
   5   1   6        374.48        372.26        13.87 o
   6   1   6      24583.36      25610.34       264.61 o
   7   1   6         91.86        100.08         9.22 o
   8   1   6      11722.55      12557.08       137.26 o
   9   1   6      30247.80      31892.74       312.99 o
  10   1   6       3090.46       2613.71        54.44 o
  11   1   6       3208.12       2843.24        53.07 o
  12   1   6        488.02        496.79        23.45 o
  13   1   6         51.10         24.78        17.03 o
  14   1   6       3075.78       2996.95        82.23 o
  15   1   6        251.86        278.28        31.02 o
  16   1   6        836.67        871.79        54.91 o
  17   1   6         66.54        -19.52        20.61 o
  18   1   6       1392.05       1447.87        72.31 o
  19   1   6        297.66        289.43        37.10 o
  20   1   6         12.77          2.74        20.71 o
  21   1   6       3803.77       4307.83       130.17 o
  22   1   6       1993.26       2194.45        89.17 o
   0   2   6      40110.93      43102.14       608.70 o
   1   2   6      20168.90      21353.81       221.42 o
   2   2   6       7556.06       7163.18        80.87 o
   3   2   6       8707.31       8706.72        90.11 o
   4   2   6       2022.78       2068.74        33.59 o
   5   2   6       2231.22       2065.53        34.43 o
   6   2   6       5078.83       4596.18        63.33 o
   7   2   6      19268.35      19656.07       219.10 o
   8   2   6         80.87        117.52        12.18 o
   9   2   6       8962.20       8747.61       120.22 o
  10   2   6       1189.14        994.92        32.18 o
  11   2   6       1445.08       1424.05        39.12 o
  12   2   6         16.83         14.46         9.65 o
  13   2   6          3.74         -3.62        11.21 o
  14   2   6        197.54        158.91        19.91 o
  15   2   6         11.76         23.14        16.09 o
  16   2   6       2116.54       2252.44        73.30 o
  17   2   6        175.51        210.93        29.92 o
  18   2   6         66.06        -22.13        24.07 o
  19   2   6       1141.18       1262.11        76.44 o
  20   2   6        195.69        172.75        30.38 o
  21   2   6        746.42        788.06        55.35 o
  22   2   6         34.57         30.42        22.05 o
   1   3   6         92.32         66.87         9.25 o
   2   3   6        511.99        481.18        16.82 o
   3   3   6      19682.64      20853.93       207.81 o
   4   3   6       2786.98       2978.74        43.20 o
   5   3   6        655.59        871.42        23.33 o
   6   3   6       2990.32       3342.54        52.00 o
   7   3   6       8709.46       8528.37       115.09 o
   8   3   6       1365.46       1257.94        35.29 o
   9   3   6       9952.66       9533.88       143.31 o
  10   3   6        613.45        603.29        29.66 o
  11   3   6       6439.95       6085.49       108.78 o
  12   3   6       4230.70       4078.08        78.83 o
  13   3   6         80.07         44.50        17.48 o
  14   3   6       1923.88       2002.61        59.79 o
  15   3   6         26.71         30.37        16.92 o
  16   3   6         20.45         42.29        16.90 o
  17   3   6        114.43        103.97        19.70 o
  18   3   6        211.40        308.37        32.56 o
  19   3   6         87.00        120.60        23.56 o
  20   3   6          3.39         39.03        29.04 o
  21   3   6        733.57        802.71        48.13 o
   0   4   6       7534.81       7557.94       138.51 o
   1   4   6       1697.19       1642.89        34.11 o
   2   4   6       1938.70       1903.43        35.70 o
   3   4   6       3434.88       3561.89        52.18 o
   4   4   6       7291.83       7532.48        86.53 o
   5   4   6       3452.15       2939.04        52.75 o
   6   4   6       2196.23       2416.59        44.43 o
   7   4   6       2376.86       1971.47        45.96 o
   8   4   6       1263.09       1130.04        33.68 o
   9   4   6       4868.88       4820.03        86.66 o
  10   4   6          3.20          6.36        11.86 o
  11   4   6       2488.41       2576.07        59.17 o
  12   4   6        261.54        220.06        19.88 o
  13   4   6       6405.15       6379.85       128.83 o
  14   4   6        820.65        841.43        48.24 o
  15   4   6        810.38        926.58        48.00 o
  16   4   6         19.69         20.65        18.88 o
  17   4   6       1087.87       1203.03        60.55 o
  18   4   6        224.51        166.81        33.42 o
  19   4   6        120.64        108.76        33.12 o
  20   4   6          3.92          9.44        44.84 o
  21   4   6        478.95        561.89        84.22 o
   1   5   6        248.69        184.38        18.48 o
   2   5   6        615.98        638.58        29.30 o
   3   5   6      10035.69      10012.76       127.88 o
   4   5   6        216.01        205.49        16.00 o
   5   5   6       1011.72        888.39        28.44 o
   6   5   6        254.22        258.89        22.13 o
   7   5   6        891.62        897.27        40.34 o
   8   5   6       1279.67       1246.37        46.23 o
   9   5   6       1517.64       1482.65        52.98 o
  10   5   6        237.34        203.87        28.30 o
  11   5   6       1807.63       1700.83        60.37 o
  12   5   6       3158.22       3351.11        87.60 o
  13   5   6        497.36        538.78        38.03 o
  14   5   6         41.41         24.91        23.55 o
  15   5   6       1679.76       1667.78        68.73 o
  16   5   6        797.27        827.65        44.06 o
  17   5   6       1182.47       1275.17        70.90 o
  18   5   6        160.36        123.67        29.16 o
  19   5   6        134.48        136.59        33.61 o
  20   5   6        160.48        200.12        46.25 o
   0   6   6       3068.96       3128.64       102.37 o
   1   6   6        387.95        378.14        29.22 o
   2   6   6        113.66        140.07        21.63 o
   3   6   6        584.02        546.55        33.87 o
   4   6   6       3064.72       3000.19        68.90 o
   5   6   6       4822.44       4723.26        86.01 o
   6   6   6        103.71        116.18        26.32 o
   7   6   6       8385.55       8126.96       167.38 o
   8   6   6       2015.90       1974.66        76.08 o
   9   6   6         13.58        -11.48        23.46 o
  10   6   6        297.26        320.67        67.49 o
  11   6   6         60.02         25.27        26.91 o
  12   6   6        148.57        178.89        34.54 o
  13   6   6         14.86        -16.93        29.16 o
  14   6   6        181.32        187.95        31.66 o
  15   6   6        207.33        198.77        39.05 o
  16   6   6         22.59         -1.25        24.35 o
  17   6   6        110.97         55.85        24.65 o
  18   6   6          5.57          9.02        43.86 o
  19   6   6        149.08        168.06        80.05 o
   1   7   6       1509.81       1386.34        51.13 o
   2   7   6        543.87        463.87        35.06 o
   3   7   6       3014.59       2952.64        76.18 o
   4   7   6       1485.16       1492.64        50.92 o
   5   7   6        183.28        238.33        29.97 o
   6   7   6       1731.16       1696.09        79.11 o
   7   7   6         12.79         12.15        24.56 o
   8   7   6       1161.15       1418.92        74.91 o
   9   7   6       3751.05       3897.88       130.77 o
  10   7   6         97.93         94.54        33.69 o
  11   7   6        356.48        259.64        41.45 o
  12   7   6          2.00          8.56        27.90 o
  13   7   6        364.85        344.81        43.61 o
  14   7   6         30.09          2.12        26.91 o
  15   7   6         52.28         39.87        50.99 o
  16   7   6         46.67         72.70        25.69 o
  17   7   6          8.27         12.39        24.93 o
   0   8   6        210.63        102.38        35.18 o
   1   8   6        361.89        411.07        36.61 o
   2   8   6        503.25        482.10        39.22 o
   3   8   6       1208.36       1322.26        56.12 o
   4   8   6        864.91        941.20        66.68 o
   5   8   6       1066.05       1121.91        60.21 o
   6   8   6        909.54        962.08        99.70 o
   7   8   6          4.42         52.87        30.50 o
   8   8   6       1782.73       2035.98        99.93 o
   9   8   6        837.95        862.61        78.21 o
  10   8   6        210.33        143.62        40.98 o
  11   8   6        313.66        280.53        49.00 o
  12   8   6        125.83        153.35        36.80 o
  13   8   6         32.62         47.60        29.02 o
  14   8   6        188.92         92.13        58.97 o
  15   8   6        158.39         64.31        37.48 o
   1   9   6        726.27        679.46        51.95 o
   2   9   6        109.43         20.11        26.30 o
   3   9   6        553.89        572.15        46.01 o
   4   9   6         47.54         15.97        19.93 o
   5   9   6        397.14        308.95        57.66 o
   6   9   6        847.14        900.47        74.97 o
   7   9   6        316.79        264.05        44.44 o
   8   9   6        312.60        299.41        48.68 o
   9   9   6       2064.88       2348.87       126.81 o
  10   9   6         96.21         53.88        58.57 o
  11   9   6       1011.43       1218.73       111.88 o
  12   9   6         52.15         76.61        32.87 o
   0  10   6        158.63        101.55        38.97 o
   1  10   6        282.56        288.94        43.49 o
   2  10   6         16.30        -21.34        21.34 o
   3  10   6         53.52         -9.38        23.76 o
   4  10   6          3.62          4.59        27.67 o
   5  10   6         71.18         21.98        31.61 o
   6  10   6         66.40         23.95        33.23 o
   7  10   6        682.26        756.64        67.67 o
   8  10   6        162.86        200.08        38.56 o
   9  10   6        242.99        163.11       115.66 o
   1   1   7        664.56        568.13        16.87 o
   2   1   7          6.82         42.33         8.91 o
   3   1   7       5466.13       5696.08        75.31 o
   4   1   7       1789.56       1583.37        33.79 o
   5   1   7        152.36        163.00        11.60 o
   6   1   7       4509.14       4735.43        61.59 o
   7   1   7        739.09        816.51        20.85 o
   8   1   7       1983.14       2018.56        40.51 o
   9   1   7       1167.05       1271.57        29.58 o
  10   1   7         99.85        114.08        12.24 o
  11   1   7        779.75        750.90        26.25 o
  12   1   7       1064.30       1025.18        33.87 o
  13   1   7        693.39        667.78        39.80 o
  14   1   7         93.28         81.54        20.78 o
  15   1   7       1236.53       1235.77        57.40 o
  16   1   7        580.76        687.03        48.61 o
  17   1   7        751.98        714.80        53.08 o
  18   1   7          2.37         -7.02        22.98 o
  19   1   7        169.67        148.64        27.86 o
  20   1   7        509.04        399.78        43.26 o
  21   1   7         14.12         38.12        33.53 o
  22   1   7        332.53        333.72        42.54 o
   0   2   7      34482.80      34279.55       490.48 o
   1   2   7      10697.06      11034.13       122.68 o
   2   2   7       3678.45       4134.35        61.75 o
   3   2   7       2840.80       2930.88        39.93 o
   4   2   7       7784.21       7438.59        85.58 o
   5   2   7         83.17        105.64        10.72 o
   6   2   7       7468.90       7155.14        91.86 o
   7   2   7        947.00        975.67        26.04 o
   8   2   7      20807.86      21838.03       236.47 o
   9   2   7       3326.18       3406.04        66.52 o
  10   2   7        257.90        319.04        18.82 o
  11   2   7        202.26        211.32        15.81 o
  12   2   7        529.16        528.50        25.41 o
  13   2   7       2475.92       2579.78        55.37 o
  14   2   7         46.86         31.20        15.07 o
  15   2   7        568.56        618.48        46.21 o
  16   2   7       1744.43       1924.66        67.69 o
  17   2   7        351.82        301.01        39.35 o
  18   2   7         99.89         28.83        26.65 o
  19   2   7        377.71        383.98        40.67 o
  20   2   7        341.76        331.41        38.35 o
  21   2   7          0.90         45.75        22.66 o
  22   2   7        186.97        162.82        35.78 o
   1   3   7        493.58        526.34        18.14 o
   2   3   7       9555.96       9198.68       103.04 o
   3   3   7         31.28         14.21         7.66 o
   4   3   7        528.59        445.55        17.42 o
   5   3   7        188.35        189.23        13.88 o
   6   3   7         87.82         19.78         8.25 o
   7   3   7        894.88        826.90        24.05 o
   8   3   7         53.09         67.33        10.78 o
   9   3   7         15.20         33.19         9.70 o
  10   3   7       2436.15       2394.95        57.36 o
  11   3   7        137.45        133.51        18.65 o
  12   3   7       1356.57       1439.76        50.63 o
  13   3   7         58.29         52.62        18.08 o
  14   3   7         76.44         79.99        17.11 o
  15   3   7        439.91        451.78        28.95 o
  16   3   7       4022.30       4023.47        93.03 o
  17   3   7        266.79        237.94        25.27 o
  18   3   7       4469.25       4938.88       124.01 o
  19   3   7         49.66         49.17        24.89 o
  20   3   7       1308.21       1491.66        69.83 o
  21   3   7        166.63        137.95        26.27 o
   0   4   7         57.73         16.60        12.54 o
   1   4   7         15.53          7.22         8.69 o
   2   4   7       3640.19       3757.07        54.00 o
   3   4   7       4239.48       4162.07        57.85 o
   4   4   7       5675.44       5622.14        68.99 o
   5   4   7         41.83         13.04         9.11 o
   6   4   7       5238.14       4880.14        70.81 o
   7   4   7          5.04         -8.84         8.84 o
   8   4   7       5176.45       5203.39        86.58 o
   9   4   7       4573.43       4346.44        88.87 o
  10   4   7        837.46        818.55        33.95 o
  11   4   7        153.59        150.05        20.30 o
  12   4   7        127.56         66.07        18.54 o
  13   4   7        331.04        365.54        28.49 o
  14   4   7       1264.89       1330.96        56.02 o
  15   4   7        200.55        164.09        29.70 o
  16   4   7          0.04         32.92        19.57 o
  17   4   7         80.28        109.74        23.71 o
  18   4   7        116.83        136.34        30.23 o
  19   4   7         93.19         22.65        29.43 o
  20   4   7        139.93         66.27        39.14 o
  21   4   7          0.11         18.31        34.61 o
   1   5   7        215.91        192.76        18.80 o
   2   5   7       1705.35       1723.43        44.65 o
   3   5   7        286.64        245.04        18.92 o
   4   5   7        993.43       1093.27        29.73 o
   5   5   7         27.26          6.86        10.53 o
   6   5   7        116.63         82.70        16.18 o
   7   5   7       2768.62       2675.87        65.52 o
   8   5   7       1248.11       1263.45        47.14 o
   9   5   7        639.90        669.99        41.35 o
  10   5   7       7047.89       7163.29       140.96 o
  11   5   7         45.41         -4.77        17.86 o
  12   5   7       4132.90       4247.54       102.05 o
  13   5   7       1894.37       1976.52        66.15 o
  14   5   7         91.88        104.16        25.42 o
  15   5   7         13.37         28.07        19.39 o
  16   5   7        140.96        205.93        25.12 o
  17   5   7        375.26        358.76        38.06 o
  18   5   7       1159.94       1197.97        67.89 o
  19   5   7        211.23        191.52        35.29 o
  20   5   7         68.19         81.65        23.99 o
   0   6   7       5058.19       5207.23       157.63 o
   1   6   7       3068.53       3088.58        72.02 o
   2   6   7       4233.92       4177.68        86.24 o
   3   6   7        676.04        691.89        38.62 o
   4   6   7        220.87        191.21        21.84 o
   5   6   7       1453.32       1487.35        44.66 o
   6   6   7        938.12        931.72        55.01 o
   7   6   7         52.25         61.56        22.92 o
   8   6   7       1102.80       1265.88        64.37 o
   9   6   7        198.98        165.21        33.66 o
  10   6   7        166.54        159.47        34.04 o
  11   6   7        956.75        939.45        64.22 o
  12   6   7        179.29        123.67        33.53 o
  13   6   7        189.63        193.67        36.09 o
  14   6   7        482.37        419.36        48.48 o
  15   6   7          0.53          0.82        26.30 o
  16   6   7        105.31         89.92        25.04 o
  17   6   7        636.18        756.02        47.59 o
  18   6   7         91.21         62.51        31.12 o
  19   6   7        302.99        357.85        81.56 o
   1   7   7        507.44        484.87        36.68 o
   2   7   7       1467.51       1383.56        51.90 o
   3   7   7        426.27        449.83        35.79 o
   4   7   7         64.71         74.02        19.54 o
   5   7   7        874.93        966.14        54.07 o
   6   7   7        370.11        358.79        44.52 o
   7   7   7        130.70         94.66        33.43 o
   8   7   7        871.24        844.91        79.71 o
   9   7   7        998.46        984.38        75.71 o
  10   7   7       1862.21       2033.74        92.90 o
  11   7   7         16.41         -0.77        29.11 o
  12   7   7         66.16          2.69        24.33 o
  13   7   7        646.43        715.79        61.55 o
  14   7   7         16.11          9.82        36.20 o
  15   7   7        585.66        558.95        53.30 o
  16   7   7         82.30         93.71        26.86 o
  17   7   7        514.34        497.63        52.62 o
   0   8   7        629.86        544.48        57.81 o
   1   8   7       1761.48       1747.33        63.22 o
   2   8   7         83.05         94.31        23.90 o
   3   8   7         68.11         42.46        20.04 o
   4   8   7       1506.11       1403.54        62.23 o
   5   8   7        135.86        121.32        26.23 o
   6   8   7        480.52        542.82        58.59 o
   7   8   7        431.17        451.47        54.27 o
   8   8   7        448.45        310.01        47.52 o
   9   8   7          0.14         38.12        33.16 o
  10   8   7         30.61          6.81        30.28 o
  11   8   7        802.74        780.29        63.88 o
  12   8   7          2.23        -25.63        25.63 o
  13   8   7        158.29        150.62        38.17 o
  14   8   7        912.21       1040.63        90.13 o
  15   8   7        149.29        157.64        32.64 o
   1   9   7         30.02         -6.71        20.68 o
   2   9   7         30.00          6.88        20.85 o
   3   9   7        446.18        388.02        37.60 o
   4   9   7        243.86        257.60        31.62 o
   5   9   7        285.35        287.00        45.96 o
   6   9   7         73.12         41.25        32.09 o
   7   9   7        153.99        151.03        39.89 o
   8   9   7         24.27          8.79        40.14 o
   9   9   7          1.77         10.40        36.01 o
  10   9   7         30.65         56.54        37.37 o
  11   9   7         55.24        -38.23        38.23 o
  12   9   7         19.05        -22.04        48.19 o
   0  10   7          6.05         24.99        36.42 o
   1  10   7        452.63        403.36        41.00 o
   2  10   7        400.55        275.93        38.72 o
   3  10   7        276.49        252.56        38.64 o
   4  10   7         37.95         17.49        26.63 o
   5  10   7        222.92        205.35        53.21 o
   6  10   7        195.10        224.43        41.13 o
   7  10   7         55.33         15.29        32.38 o
   8  10   7         15.14         28.31        41.77 o
   0   0   8      39806.18      40419.78       743.02 o
   1   0   8      13160.06      12687.21       191.51 o
   2   0   8      18163.42      18996.53       321.69 o
   3   0   8        823.29        715.53        27.66 o
   4   0   8      32987.76      33161.39       473.41 o
   5   0   8      40653.83      41936.68       549.70 o
   6   0   8       6250.33       6052.81        94.53 o
   7   0   8       1396.80       1194.02        34.48 o
   8   0   8       7851.25       8616.65       136.26 o
   9   0   8        809.46        725.86        33.68 o
  10   0   8         75.34         53.89        14.72 o
  11   0   8       1083.95        764.50        43.83 o
  12   0   8       7112.31       6648.84       185.40 o
  13   0   8       2796.50       2408.05       100.33 o
  14   0   8       3030.66       2898.00       115.28 o
  15   0   8         71.92         96.25        33.73 o
  16   0   8         32.17         57.12        33.52 o
  17   0   8        890.13        934.64        83.53 o
  18   0   8        935.07        986.10        86.92 o
  19   0   8       1393.76       1457.72       100.40 o
  20   0   8         49.04         41.51        38.05 o
  21   0   8        420.61        302.06        55.16 o
  22   0   8       1113.71       1654.39       128.11 o
   1   1   8      16288.65      16914.95       180.79 o
   2   1   8      67728.66      72234.60       724.10 o
   3   1   8       3338.63       3743.86        51.46 o
   4   1   8      16949.34      16964.66       174.94 o
   5   1   8       1539.95       1594.61        36.71 o
   6   1   8       2833.72       2902.80        48.02 o
   7   1   8       9951.75      10368.32       120.39 o
   8   1   8        172.92        192.41        13.62 o
   9   1   8        139.57        183.43        13.49 o
  10   1   8       1187.39       1029.35        26.04 o
  11   1   8        238.12        198.92        15.62 o
  12   1   8         51.12         20.19        12.13 o
  13   1   8       1279.39       1263.96        49.41 o
  14   1   8         12.12          4.50        16.89 o
  15   1   8        905.28        958.80        53.30 o
  16   1   8       9139.21       9699.40       195.91 o
  17   1   8        233.78        172.09        31.37 o
  18   1   8         78.92         31.84        25.49 o
  19   1   8       3001.87       3137.58       105.33 o
  20   1   8       2462.75       2700.26        97.19 o
  21   1   8         78.92        152.47        28.05 o
  22   1   8       1111.27       1140.28        78.19 o
   0   2   8     135454.20     136253.91      1874.30 o
   1   2   8      35077.80      35010.05       354.69 o
   2   2   8       2687.14       2861.40        45.12 o
   3   2   8        769.09        852.45        20.19 o
   4   2   8      12747.18      12860.12       134.40 o
   5   2   8        741.38        589.87        18.97 o
   6   2   8       4381.83       4198.08        60.05 o
   7   2   8        393.90        342.55        16.26 o
   8   2   8       1556.46       1546.82        32.79 o
   9   2   8       1759.53       1742.41        36.24 o
  10   2   8          3.56          5.28         8.27 o
  11   2   8        458.15        391.44        21.04 o
  12   2   8       8412.06       7848.30       117.15 o
  13   2   8       3985.18       3850.12        78.22 o
  14   2   8       3676.09       3650.08        79.82 o
  15   2   8        401.56        377.22        26.47 o
  16   2   8        629.74        679.31        45.65 o
  17   2   8          9.53         13.06        20.64 o
  18   2   8         15.78         -9.65        21.01 o
  19   2   8          2.14         39.83        23.32 o
  20   2   8        628.43        643.30        48.87 o
  21   2   8        817.01       1001.86        59.47 o
  22   2   8        101.51        100.40        28.49 o
   1   3   8       2441.05       2756.24        43.15 o
   2   3   8        227.42        188.36        13.94 o
   3   3   8       5881.53       5978.02        73.53 o
   4   3   8       2288.58       2817.48        41.19 o
   5   3   8         14.92          4.08         8.26 o
   6   3   8        613.29        852.87        24.65 o
   7   3   8       2177.38       2478.06        44.10 o
   8   3   8       5698.19       6094.62        88.19 o
   9   3   8       2563.21       2405.74        50.14 o
  10   3   8       9399.01       8306.85       126.59 o
  11   3   8       2090.41       2036.08        47.03 o
  12   3   8       1514.58       1390.95        41.32 o
  13   3   8          8.84         10.80        12.02 o
  14   3   8        606.51        645.19        34.70 o
  15   3   8        273.79        260.71        34.69 o
  16   3   8        753.58        892.57        44.42 o
  17   3   8       1539.03       1675.62        56.79 o
  18   3   8       3258.39       3399.52        91.51 o
  19   3   8        507.00        556.17        42.68 o
  20   3   8          8.49         34.64        27.15 o
  21   3   8        732.48        780.57        64.56 o
   0   4   8      16198.91      15714.58       251.62 o
   1   4   8       3013.60       3033.88        47.90 o
   2   4   8       4845.51       5159.65        67.67 o
   3   4   8      27847.63      28924.89       283.42 o
   4   4   8        640.18        631.86        24.52 o
   5   4   8        535.99        499.10        19.38 o
   6   4   8       1832.15       1942.08        41.88 o
   7   4   8        401.30        361.23        21.63 o
   8   4   8       2239.00       2095.14        50.28 o
   9   4   8        172.68        116.67        17.07 o
  10   4   8        195.66        222.60        22.65 o
  11   4   8       2943.02       2990.39        72.56 o
  12   4   8       8950.27       8770.25       159.83 o
  13   4   8          1.63          2.15        16.20 o
  14   4   8       1663.70       1673.87        53.85 o
  15   4   8          6.40         28.44        15.98 o
  16   4   8       1245.12       1413.82        52.25 o
  17   4   8        125.78        134.75        23.67 o
  18   4   8         15.76          0.87        16.85 o
  19   4   8         54.87          0.53        17.59 o
  20   4   8        733.15        600.85        59.08 o
  21   4   8          1.82         14.65        27.35 o
   1   5   8       1233.86       1051.69        35.66 o
   2   5   8      13495.54      13698.85       177.80 o
   3   5   8        281.18        271.17        21.25 o
   4   5   8        215.04        165.31        15.13 o
   5   5   8          2.16         -8.16        10.40 o
   6   5   8       1805.47       1697.25        47.71 o
   7   5   8        133.30        115.66        20.13 o
   8   5   8        905.52        783.43        41.85 o
   9   5   8      11880.26      12125.33       204.54 o
  10   5   8       6140.74       6317.39       130.54 o
  11   5   8       1059.01       1085.56        52.64 o
  12   5   8          2.63         37.49        20.06 o
  13   5   8         72.82         51.41        23.74 o
  14   5   8        883.64        949.29        50.56 o
  15   5   8        974.70       1031.19        51.76 o
  16   5   8          8.60         36.12        18.39 o
  17   5   8       2335.26       2834.03       116.98 o
  18   5   8       3755.45       4313.72       136.86 o
  19   5   8          2.17         35.40        37.66 o
  20   5   8         72.50         67.91        30.43 o
   0   6   8        991.05        979.05        60.92 o
   1   6   8       1273.13       1362.21        48.85 o
   2   6   8       2186.88       2166.23        61.19 o
   3   6   8       1627.59       1473.05        48.34 o
   4   6   8         15.00         -0.68        14.08 o
   5   6   8        539.15        517.36        31.50 o
   6   6   8       1253.22       1347.02        60.88 o
   7   6   8        151.89        150.46        29.57 o
   8   6   8       1626.06       1710.92        74.16 o
   9   6   8         43.47         18.96        26.57 o
  10   6   8        841.22       1072.68        71.18 o
  11   6   8        776.81        812.52        63.43 o
  12   6   8        666.27        709.51        56.86 o
  13   6   8        818.49        843.75        69.50 o
  14   6   8        950.96       1082.64        63.20 o
  15   6   8        150.76        132.26        33.88 o
  16   6   8         58.39         74.06        21.80 o
  17   6   8        264.38        296.94        32.37 o
  18   6   8        857.35        937.38        71.27 o
   1   7   8        380.70        373.05        33.22 o
   2   7   8       4546.53       4647.38        98.22 o
   3   7   8         54.49         39.33        18.43 o
   4   7   8        576.58        634.21        38.35 o
   5   7   8        596.89        717.60        58.35 o
   6   7   8       2430.70       2370.58        91.16 o
   7   7   8        763.31        742.24        62.27 o
   8   7   8        883.98        972.38        70.64 o
   9   7   8        383.43        372.30        50.59 o
  10   7   8         39.92         41.70        31.96 o
  11   7   8         66.94         15.63        33.02 o
  12   7   8          1.00        -25.92        25.92 o
  13   7   8          0.40        -19.51        26.07 o
  14   7   8        612.95        737.32        65.96 o
  15   7   8         87.40         97.25        25.93 o
  16   7   8          1.25        -15.19        23.17 o
  17   7   8        539.18        465.60        89.08 o
   0   8   8        141.75        111.85        36.87 o
   1   8   8         54.56         72.19        22.00 o
   2   8   8       6646.03       7260.09       137.82 o
   3   8   8         81.50        112.04        23.35 o
   4   8   8        310.24        297.20        37.92 o
   5   8   8        153.38        140.74        29.19 o
   6   8   8        322.49        220.94        43.20 o
   7   8   8         21.90         19.30        30.91 o
   8   8   8        257.97        235.76        43.33 o
   9   8   8         86.89        107.97        36.54 o
  10   8   8        241.05        187.62        41.19 o
  11   8   8       2023.64       2216.43        99.80 o
  12   8   8        440.89        371.20        63.24 o
  13   8   8         89.07        135.77        31.91 o
  14   8   8       1091.19       1070.60        74.68 o
  15   8   8          0.53        -52.40        52.40 o
   1   9   8        593.65        585.26        43.96 o
   2   9   8         26.13        -11.73        20.65 o
   3   9   8       1195.95       1142.26        64.43 o
   4   9   8        174.75        186.91        36.07 o
   5   9   8        165.99        191.82        40.64 o
   6   9   8         35.36         26.78        30.91 o
   7   9   8        246.27        169.14        39.03 o
   8   9   8        725.63        848.95        80.45 o
   9   9   8         18.76        -20.46        45.26 o
  10   9   8        187.91        100.98        40.46 o
  11   9   8         60.20         19.20        35.56 o
  12   9   8        196.43        242.76       105.66 o
   0  10   8          8.14         59.07        31.09 o
   1  10   8        138.96        102.60        28.14 o
   2  10   8        880.31        890.42        63.57 o
   3  10   8        587.67        536.54        48.09 o
   4  10   8         36.42         -7.91        24.91 o
   5  10   8         32.53         93.49        36.37 o
   6  10   8       1505.32       1722.60        89.64 o
   7  10   8        208.84        218.50        42.08 o
   8  10   8        353.97        304.09        60.67 o
   1   1   9       8009.98       8052.37        95.13 o
   2   1   9      55109.66      59591.50       602.25 o
   3   1   9       1648.20       1681.41        30.92 o
   4   1   9      15698.03      16910.13       183.26 o
   5   1   9       5684.81       5895.01        76.66 o
   6   1   9       1273.03       1228.07        25.58 o
   7   1   9       1052.43       1004.93        25.40 o
   8   1   9       1388.08       1330.83        29.27 o
   9   1   9       7225.04       7652.25        96.25 o
  10   1   9       2366.55       2311.12        41.71 o
  11   1   9        138.46         86.82        12.33 o
  12   1   9       1690.92       1525.06        42.90 o
  13   1   9       2029.20       2013.41        62.57 o
  14   1   9       2340.22       2141.96        69.63 o
  15   1   9       1835.17       1816.82        68.21 o
  16   1   9        251.48        235.86        31.29 o
  17   1   9        478.31        488.20        47.38 o
  18   1   9        114.51         88.43        31.37 o
  19   1   9         26.09         60.10        25.20 o
  20   1   9         90.19        149.02        36.36 o
  21   1   9        131.91         80.91        32.79 o
  22   1   9          2.81         -9.71        23.29 o
   0   2   9      15164.11      14434.88       232.37 o
   1   2   9      16206.01      17441.59       199.10 o
   2   2   9      16767.62      16666.42       179.33 o
   3   2   9       2176.51       1979.54        33.91 o
   4   2   9          6.79         -0.91         6.03 o
   5   2   9       1068.88        951.07        21.18 o
   6   2   9       2203.73       2627.67        51.14 o
   7   2   9        122.84        116.08        11.47 o
   8   2   9       7472.46       7539.21        96.81 o
   9   2   9       1675.97       1662.87        35.47 o
  10   2   9        194.50        181.52        15.41 o
  11   2   9       3630.02       3291.88        61.52 o
  12   2   9       2805.75       2618.16        60.25 o
  13   2   9        108.17         89.63        17.23 o
  14   2   9       1068.45       1009.92        40.90 o
  15   2   9         14.11         18.35        17.26 o
  16   2   9         21.62         21.43        20.54 o
  17   2   9        398.48        505.67        43.39 o
  18   2   9        103.09         82.92        29.74 o
  19   2   9        677.23        653.91        51.52 o
  20   2   9         20.36         35.08        25.00 o
  21   2   9         82.68        103.05        26.88 o
  22   2   9        355.68        503.04       103.59 o
   1   3   9       2418.22       2344.91        39.80 o
   2   3   9      14554.86      15211.86       162.60 o
   3   3   9       7164.59       7990.17        93.32 o
   4   3   9        564.37        650.70        18.43 o
   5   3   9       1339.00       1225.17        26.95 o
   6   3   9        290.64        307.11        18.55 o
   7   3   9       1807.92       1812.71        37.66 o
   8   3   9      10940.77      11288.35       138.05 o
   9   3   9        536.77        539.07        24.73 o
  10   3   9       4675.84       4089.38        73.46 o
  11   3   9          2.29        -12.00        12.00 o
  12   3   9       3425.06       3341.28        71.19 o
  13   3   9         28.14         35.11        16.54 o
  14   3   9         13.43          0.63        14.59 o
  15   3   9          0.34         13.74        15.22 o
  16   3   9        480.75        528.13        37.52 o
  17   3   9         57.83         95.47        19.47 o
  18   3   9        368.08        406.46        36.66 o
  19   3   9        332.21        396.34        39.47 o
  20   3   9        357.30        378.54        49.05 o
  21   3   9         43.21         68.72        23.43 o
   0   4   9      16779.47      16846.72       257.96 o
   1   4   9       2303.30       2510.84        44.13 o
   2   4   9       1135.78       1099.21        27.36 o
   3   4   9        505.44        683.26        22.99 o
   4   4   9      15169.45      15401.09       162.76 o
   5   4   9       5619.03       5684.89        77.25 o
   6   4   9        696.13        758.85        27.89 o
   7   4   9         27.39         21.05        11.11 o
   8   4   9        187.62        169.80        19.97 o
   9   4   9       1351.35       1249.04        43.48 o
  10   4   9         85.25         50.58        19.23 o
  11   4   9         82.80         63.67        18.33 o
  12   4   9       4195.19       4280.97        92.71 o
  13   4   9        294.88        297.33        27.86 o
  14   4   9        407.86        338.72        32.90 o
  15   4   9         70.25         96.32        19.56 o
  16   4   9       1189.87       1282.25        50.80 o
  17   4   9         45.51        -15.20        23.68 o
  18   4   9         38.81         36.62        23.32 o
  19   4   9         45.73         37.16        24.53 o
  20   4   9        221.88        248.20        42.54 o
  21   4   9         22.69         -6.67        38.23 o
   1   5   9         72.59         94.84        15.52 o
   2   5   9        356.60        379.00        25.24 o
   3   5   9         59.88         66.20        14.52 o
   4   5   9        215.02        186.55        17.60 o
   5   5   9        825.44        816.74        30.57 o
   6   5   9        276.21        233.13        23.46 o
   7   5   9        788.13        910.58        43.04 o
   8   5   9        155.06        146.92        24.80 o
   9   5   9        170.62        184.71        27.89 o
  10   5   9        504.26        606.75        44.00 o
  11   5   9       1365.10       1414.27        61.86 o
  12   5   9       1039.20       1090.83        58.89 o
  13   5   9        743.07        807.54        52.58 o
  14   5   9         63.36         56.72        26.00 o
  15   5   9          0.15         -8.95        19.33 o
  16   5   9       1091.84       1306.69        67.39 o
  17   5   9          8.65         32.00        21.41 o
  18   5   9       1204.98       1439.64        69.92 o
  19   5   9         26.83         18.42        24.87 o
  20   5   9        859.68        939.25        58.39 o
   0   6   9        269.54        215.05        38.97 o
   1   6   9         78.96         66.89        18.98 o
   2   6   9         92.45        104.29        19.24 o
   3   6   9        985.73       1141.56        44.55 o
   4   6   9       6442.54       6392.53       111.49 o
   5   6   9        258.84        220.83        25.22 o
   6   6   9        195.43        183.31        29.57 o
   7   6   9        219.97        182.80        33.45 o
   8   6   9       2937.93       2986.73       100.41 o
   9   6   9       2286.07       2318.23        92.92 o
  10   6   9        423.71        400.03        46.14 o
  11   6   9        525.23        471.80        56.25 o
  12   6   9        247.71        128.88        40.60 o
  13   6   9        438.59        353.79        41.62 o
  14   6   9        277.40        307.46        37.37 o
  15   6   9        154.51        104.13        31.52 o
  16   6   9        119.10         56.12        25.34 o
  17   6   9         36.36         12.33        22.51 o
  18   6   9        471.64        417.79        41.08 o
   1   7   9       4091.98       4035.21        93.31 o
   2   7   9          8.84        -13.56        16.78 o
   3   7   9         61.15         47.63        19.51 o
   4   7   9        343.59        308.32        28.39 o
   5   7   9        568.73        592.23        44.87 o
   6   7   9        216.55        182.67        38.13 o
   7   7   9       1180.05       1090.16        74.35 o
   8   7   9        150.71        161.61        35.25 o
   9   7   9       2316.14       2149.50        95.10 o
  10   7   9        251.07        271.53        43.66 o
  11   7   9       1019.58       1246.73        88.26 o
  12   7   9         65.67         -0.99        30.30 o
  13   7   9         60.37          9.51        27.28 o
  14   7   9        614.51        553.66        55.09 o
  15   7   9        450.04        557.01        46.97 o
  16   7   9        173.62        135.68        34.22 o
  17   7   9         15.16        -20.71        46.19 o
   0   8   9        516.93        590.95        62.73 o
   1   8   9        804.48        849.97        50.57 o
   2   8   9        733.23        944.88        51.36 o
   3   8   9       4257.07       4506.40       112.32 o
   4   8   9        622.50        676.23        47.42 o
   5   8   9        325.14        251.10        35.07 o
   6   8   9        673.71        664.10        63.29 o
   7   8   9       1423.54       1355.42        84.68 o
   8   8   9       1905.50       2052.68       101.89 o
   9   8   9         11.80         65.78        46.95 o
  10   8   9        126.90        101.22        42.84 o
  11   8   9        237.41        176.09        41.95 o
  12   8   9        141.42        161.68        46.17 o
  13   8   9         97.13         17.11        31.19 o
  14   8   9         59.69         54.73        30.34 o
  15   8   9        252.05        236.79        43.44 o
   1   9   9        695.19        708.55        53.27 o
   2   9   9        147.75        101.20        26.01 o
   3   9   9         15.01         20.47        23.52 o
   4   9   9       1034.77       1030.62        60.26 o
   5   9   9        206.05        225.29        43.69 o
   6   9   9         18.63         71.26        36.61 o
   7   9   9          9.64         22.01        32.23 o
   8   9   9         51.88         55.85        34.45 o
   9   9   9         17.94          8.49        38.41 o
  10   9   9        282.64        261.81        45.73 o
  11   9   9          0.45         11.32        45.35 o
  12   9   9        261.30        292.03        58.11 o
   0  10   9        251.50        206.13        41.85 o
   1  10   9         18.10        -14.86        23.92 o
   2  10   9        346.09        297.75        37.65 o
   3  10   9        408.85        305.28        48.01 o
   4  10   9        785.45        698.34        67.49 o
   5  10   9          6.27        -25.68        28.55 o
   6  10   9        435.77        416.15        58.30 o
   7  10   9        303.98        275.00        39.83 o
   8  10   9        524.06        445.74       110.61 o
   0   0  10     262943.75     282565.38      5053.70 o
   1   0  10       2735.50       2825.82        57.04 o
   2   0  10       9306.21       9823.56       163.19 o
   3   0  10         29.75         21.55        13.88 o
   4   0  10      27270.08      27665.44       421.29 o
   5   0  10       7199.98       7552.24       135.80 o
   6   0  10       6602.25       6454.39       105.05 o
   7   0  10      27880.39      28891.17       391.30 o
   8   0  10       2435.24       2312.91        47.91 o
   9   0  10       3505.58       3606.82        72.86 o
  10   0  10          0.18          6.62        14.93 o
  11   0  10          2.80          3.53        17.37 o
  12   0  10      18105.31      17631.58       393.33 o
  13   0  10       5436.44       5110.13       160.80 o
  14   0  10         49.83         -4.38        26.98 o
  15   0  10       2218.14       2130.39       109.73 o
  16   0  10       5212.27       5064.73       193.40 o
  17   0  10          8.02          2.83        32.98 o
  18   0  10          0.46        -16.05        33.49 o
  19   0  10        415.05        283.89        57.59 o
  20   0  10       1128.31       1116.91        93.73 o
  21   0  10         20.05         32.84        30.72 o
  22   0  10        706.17        929.32        88.99 o
   1   1  10      52043.87      56088.79       567.93 o
   2   1  10         30.80         -9.73         9.73 o
   3   1  10      20559.55      20745.15       222.50 o
   4   1  10          2.04         -7.58         7.58 o
   5   1  10        233.64        336.21        13.56 o
   6   1  10        355.59        385.17        16.23 o
   7   1  10       1690.32       1750.70        36.39 o
   8   1  10       8279.62       7952.71       101.96 o
   9   1  10      13933.56      13880.16       160.52 o
  10   1  10       1189.58       1099.99        28.07 o
  11   1  10       2176.91       2034.39        43.20 o
  12   1  10      10057.46       9969.03       141.95 o
  13   1  10       1949.27       1875.45        51.65 o
  14   1  10         34.20          0.37        17.69 o
  15   1  10        478.42        443.46        41.42 o
  16   1  10        207.57        227.37        33.58 o
  17   1  10        229.77        208.71        35.10 o
  18   1  10          2.43         22.20        25.31 o
  19   1  10        234.75        106.27        30.59 o
  20   1  10       2757.11       3070.35       109.54 o
  21   1  10       1202.36       1388.32        74.61 o
  22   1  10        193.65        115.14        37.02 o
   0   2  10      59474.34      59163.02       831.25 o
   1   2  10        580.67        491.95        19.18 o
   2   2  10       4433.01       4379.87        60.43 o
   3   2  10        776.32        819.72        21.00 o
   4   2  10       7128.54       6917.26        80.43 o
   5   2  10        784.70        908.58        21.83 o
   6   2  10       6744.66       6654.78        86.72 o
   7   2  10       2525.21       2146.65        39.64 o
   8   2  10      11682.12      11731.98       139.85 o
   9   2  10       3465.73       3434.68        57.10 o
  10   2  10         43.71         50.45        11.67 o
  11   2  10       3424.15       3384.95        71.00 o
  12   2  10       6798.48       6045.18       110.93 o
  13   2  10       3813.87       3732.24        81.60 o
  14   2  10         67.22         70.65        19.33 o
  15   2  10        797.96        776.57        37.38 o
  16   2  10        691.57        641.35        50.30 o
  17   2  10          1.23         19.07        22.74 o
  18   2  10         24.21         -0.87        22.66 o
  19   2  10       1185.72       1386.27        73.21 o
  20   2  10        319.13        238.29        35.32 o
  21   2  10        222.72        183.34        33.55 o
  22   2  10       1037.80        971.98        95.61 o
   1   3  10       1889.19       1755.22        35.02 o
   2   3  10       3160.51       3352.14        50.82 o
   3   3  10      54199.44      58485.40       553.86 o
   4   3  10       3601.60       3372.51        48.49 o
   5   3  10        269.74        206.92        13.61 o
   6   3  10        102.38         75.54        12.05 o
   7   3  10        316.81        296.31        17.76 o
   8   3  10       2956.02       2733.17        51.49 o
   9   3  10       4638.39       4253.50        82.20 o
  10   3  10       2606.57       2351.76        67.86 o
  11   3  10        276.90        222.02        21.69 o
  12   3  10         67.02         21.39        16.96 o
  13   3  10       3148.99       3015.89        72.35 o
  14   3  10         39.29         39.96        17.20 o
  15   3  10       1427.95       1450.59        54.07 o
  16   3  10       1116.43       1068.56        53.08 o
  17   3  10        736.11        699.06        41.05 o
  18   3  10        295.33        280.34        31.31 o
  19   3  10         51.31         65.59        26.58 o
  20   3  10       2137.49       2376.35        98.76 o
  21   3  10        898.68        978.10        57.49 o
   0   4  10        703.44        736.75        35.32 o
   1   4  10       2104.37       2032.55        38.06 o
   2   4  10      19676.33      19524.82       208.25 o
   3   4  10        324.66        312.63        17.76 o
   4   4  10      11483.59      11479.62       132.91 o
   5   4  10       1135.11       1193.96        31.17 o
   6   4  10        131.52        112.25        15.34 o
   7   4  10         61.90         46.74        13.57 o
   8   4  10       7272.16       7327.72       127.54 o
   9   4  10       4116.35       3920.72        84.53 o
  10   4  10        613.42        536.34        34.76 o
  11   4  10          1.57        -11.96        15.19 o
  12   4  10        986.52       1083.29        47.27 o
  13   4  10        543.36        576.36        40.20 o
  14   4  10        911.07        939.09        45.89 o
  15   4  10        429.49        380.80        31.02 o
  16   4  10         86.19         78.07        20.65 o
  17   4  10         54.01         23.57        19.87 o
  18   4  10          4.40         50.43        24.62 o
  19   4  10       1061.10       1150.61        65.80 o
  20   4  10       1754.25       2079.83       155.06 o
  21   4  10        422.65        598.84        77.94 o
   1   5  10       7954.54       7972.57       124.83 o
   2   5  10         33.98         51.81        13.78 o
   3   5  10       5856.05       5622.02        97.01 o
   4   5  10        108.46         97.36        14.53 o
   5   5  10         79.38         62.33        13.88 o
   6   5  10         24.34         30.89        15.50 o
   7   5  10        145.44        108.47        20.22 o
   8   5  10        249.74        229.70        28.58 o
   9   5  10       3271.77       3146.12        93.01 o
  10   5  10      14861.33      15122.99       268.49 o
  11   5  10       1558.25       1769.30        64.36 o
  12   5  10        294.48        271.50        32.79 o
  13   5  10         50.58         58.30        22.14 o
  14   5  10       1823.55       2062.37        79.97 o
  15   5  10        102.38         91.92        23.12 o
  16   5  10       2165.58       2332.16        78.87 o
  17   5  10        693.39        684.10        43.49 o
  18   5  10        262.14        278.26        31.56 o
  19   5  10          0.77         41.28        30.67 o
  20   5  10        342.59        476.77        50.83 o
   0   6  10        223.28        245.83        44.87 o
   1   6  10        106.13        116.61        21.97 o
   2   6  10       6942.34       7049.23       127.17 o
   3   6  10          5.29         11.29        15.61 o
   4   6  10       2575.80       2502.97        65.24 o
   5   6  10        110.93         81.35        13.84 o
   6   6  10        465.38        487.78        43.22 o
   7   6  10       4351.12       4257.53       117.03 o
   8   6  10         74.00         51.51        32.05 o
   9   6  10        338.71        237.40        45.90 o
  10   6  10       1744.01       1759.56        92.23 o
  11   6  10       1672.26       1785.28        92.14 o
  12   6  10          9.88         46.60        27.26 o
  13   6  10        722.78        694.36        56.08 o
  14   6  10       1678.05       1762.73        78.55 o
  15   6  10        319.92        305.59        36.50 o
  16   6  10         60.06         39.32        28.54 o
  17   6  10          6.76         19.85        23.87 o
  18   6  10         27.27         45.55        22.76 o
   1   7  10       3023.63       2969.73        76.26 o
   2   7  10          1.26        -16.83        17.24 o
   3   7  10         34.38         33.98        18.98 o
   4   7  10       1531.67       1562.16        57.17 o
   5   7  10         57.50         66.67        24.60 o
   6   7  10        310.93        304.90        45.58 o
   7   7  10         13.89         10.72        27.32 o
   8   7  10          6.63        -16.60        27.15 o
   9   7  10       1972.68       1885.69        98.41 o
  10   7  10       1987.68       2120.70       128.86 o
  11   7  10       1615.03       1824.07        92.00 o
  12   7  10        268.05        203.65        36.90 o
  13   7  10         23.57          7.00        25.48 o
  14   7  10        305.98        371.71        45.27 o
  15   7  10        789.99        975.92        67.21 o
  16   7  10         68.29         -8.81        31.10 o
  17   7  10        337.46        271.97        57.33 o
   0   8  10         14.79         -6.86        33.56 o
   1   8  10         84.00         73.77        22.20 o
   2   8  10         62.46         60.74        21.97 o
   3   8  10          0.35         21.25        19.26 o
   4   8  10          0.25         -6.00        22.24 o
   5   8  10        178.15        174.84        32.45 o
   6   8  10        778.28        860.66        78.13 o
   7   8  10        229.37        200.12        49.46 o
   8   8  10         69.29         39.62        35.98 o
   9   8  10        777.76        850.58        92.42 o
  10   8  10       1099.20       1050.77        86.50 o
  11   8  10        182.78        210.94        50.61 o
  12   8  10        144.23        158.88        36.16 o
  13   8  10        560.01        463.25        49.91 o
  14   8  10         30.82        -30.54        30.54 o
  15   8  10        160.81        105.27        36.06 o
   1   9  10        291.22        334.88        35.08 o
   2   9  10        133.00        100.32        26.57 o
   3   9  10        389.36        360.43        38.56 o
   4   9  10        343.16        348.60        47.91 o
   5   9  10        343.49        250.47        34.82 o
   6   9  10       1632.09       1708.78        95.20 o
   7   9  10        922.05        874.47        73.04 o
   8   9  10        120.89        132.60        37.00 o
   9   9  10       1362.85       1563.50       108.48 o
  10   9  10         46.45          0.00        34.21 o
  11   9  10        351.85        405.71        55.06 o
  12   9  10         80.48         -5.93        86.01 o
   0  10  10        291.22        258.68        49.60 o
   1  10  10         64.49         82.78        32.41 o
   2  10  10         48.72         26.23        25.27 o
   3  10  10        101.54        112.57        29.58 o
   4  10  10        468.19        433.08        58.40 o
   5  10  10        526.11        522.08        56.62 o
   6  10  10        163.56        234.30        40.14 o
   7  10  10        369.87        354.96        50.44 o
   8  10  10         12.48         -6.51        43.66 o
   1   1  11     160234.08     172973.39      1679.00 o
   2   1  11       1808.73       1803.86        34.24 o
   3   1  11        204.70        205.01        14.51 o
   4   1  11        542.31        557.80        19.22 o
   5   1  11         46.57         70.13         9.66 o
   6   1  11        863.90        803.46        22.60 o
   7   1  11       5616.54       5530.10        74.67 o
   8   1  11       2239.92       2408.51        46.78 o
   9   1  11       1764.40       1908.91        38.51 o
  10   1  11         72.50         68.11        11.54 o
  11   1  11         21.64          6.44        11.54 o
  12   1  11       1772.00       1884.00        46.30 o
  13   1  11         10.23         36.69        13.90 o
  14   1  11       1019.83       1000.42        52.53 o
  15   1  11        146.60        105.34        26.08 o
  16   1  11         73.18         48.81        25.62 o
  17   1  11        868.50        739.06        55.75 o
  18   1  11        249.62        259.34        49.07 o
  19   1  11        218.89        241.50        37.42 o
  20   1  11          0.57          9.24        24.37 o
  21   1  11        492.93        527.44        84.79 o
  22   1  11        291.99        290.76        51.60 o
   0   2  11       6270.15       6389.82       114.73 o
   1   2  11      20880.52      21026.62       223.20 o
   2   2  11        150.07        160.39        13.54 o
   3   2  11       7997.99       8137.63        96.57 o
   4   2  11       6537.30       6706.71        79.11 o
   5   2  11          6.85         15.02         7.26 o
   6   2  11        466.04        449.62        16.58 o
   7   2  11         98.80        108.65        12.24 o
   8   2  11       2724.23       3194.35        54.38 o
   9   2  11         51.82         21.52         9.93 o
  10   2  11        787.15        763.12        31.77 o
  11   2  11       6169.10       5869.40       102.36 o
  12   2  11       3843.11       3861.35        82.96 o
  13   2  11       3012.92       2927.64        71.28 o
  14   2  11       1234.64       1133.48        45.12 o
  15   2  11         64.17         38.46        23.83 o
  16   2  11        493.35        508.42        38.26 o
  17   2  11        273.21        221.58        35.98 o
  18   2  11         91.18         77.31        30.76 o
  19   2  11        366.25        405.92        42.39 o
  20   2  11          3.79          4.52        23.47 o
  21   2  11        163.64        169.93        30.81 o
  22   2  11         13.49        -36.51        39.93 o
   1   3  11       6728.99       6339.71        82.08 o
   2   3  11       9160.08       9351.29       111.74 o
   3   3  11       1299.98       1427.98        30.24 o
   4   3  11        918.43        890.84        23.10 o
   5   3  11       6203.58       6931.69        85.85 o
   6   3  11      12692.39      13664.62       160.20 o
   7   3  11       3659.62       3684.76        60.35 o
   8   3  11       7452.32       7657.63       111.25 o
   9   3  11        559.46        556.85        29.21 o
  10   3  11       1819.01       1797.50        49.53 o
  11   3  11         55.62         48.01        15.87 o
  12   3  11        209.60        262.68        26.78 o
  13   3  11          6.44         -6.03        15.56 o
  14   3  11       1460.35       1479.67        52.29 o
  15   3  11        724.46        671.79        46.47 o
  16   3  11       1700.37       1764.05        61.82 o
  17   3  11         40.56         55.61        19.39 o
  18   3  11        492.58        525.41        42.64 o
  19   3  11       1110.41       1062.48        69.11 o
  20   3  11        202.58        235.75        32.57 o
  21   3  11        102.93         65.74        25.08 o
   0   4  11       5508.83       5375.11       102.57 o
   1   4  11        202.25        118.79        12.92 o
   2   4  11       5941.87       6008.44        80.79 o
   3   4  11         42.67         49.93        11.02 o
   4   4  11       6248.71       6128.95        80.42 o
   5   4  11       5294.71       5663.87        80.58 o
   6   4  11          1.42          7.64        11.17 o
   7   4  11       4683.60       4485.77        82.86 o
   8   4  11        525.03        582.78        34.56 o
   9   4  11       1343.72       1337.79        49.23 o
  10   4  11        287.39        257.35        27.79 o
  11   4  11        339.06        367.57        31.90 o
  12   4  11       7908.43       8110.93       145.51 o
  13   4  11        426.40        416.77        37.22 o
  14   4  11        174.73        115.30        22.43 o
  15   4  11        787.72        816.01        44.06 o
  16   4  11          2.05        -17.57        17.57 o
  17   4  11          0.84        -18.33        20.03 o
  18   4  11        133.69        138.18        23.70 o
  19   4  11          0.40         15.13        20.04 o
  20   4  11          7.91         58.73        30.03 o
   1   5  11       2276.58       2312.85        52.75 o
   2   5  11        351.44        314.11        23.29 o
   3   5  11       1593.54       1757.94        52.58 o
   4   5  11       1823.60       1709.53        42.29 o
   5   5  11        123.68        134.55        13.61 o
   6   5  11        190.56        158.76        22.25 o
   7   5  11        792.69        918.19        50.04 o
   8   5  11          1.86         -0.44        17.48 o
   9   5  11         91.84         68.34        22.11 o
  10   5  11        682.08        805.52        48.78 o
  11   5  11        671.27        620.65        43.94 o
  12   5  11        192.32        188.65        29.41 o
  13   5  11       1847.17       1894.69        68.33 o
  14   5  11        453.99        484.80        40.76 o
  15   5  11        165.50        102.73        24.62 o
  16   5  11        156.67        127.29        26.51 o
  17   5  11        365.38        306.98        32.88 o
  18   5  11        589.00        509.07        54.10 o
  19   5  11         91.85         58.49        22.54 o
   0   6  11       5873.30       5851.50       180.43 o
   1   6  11        975.33       1022.06        45.24 o
   2   6  11        169.47        167.49        23.61 o
   3   6  11       1316.23       1398.27        48.85 o
   4   6  11       4167.77       4087.55        90.95 o
   5   6  11        515.87        537.89        27.81 o
   6   6  11         41.86         78.14        26.96 o
   7   6  11        384.44        302.64        40.58 o
   8   6  11        511.02        585.49        59.07 o
   9   6  11         48.36         81.39        29.79 o
  10   6  11         72.06         40.00        26.87 o
  11   6  11        153.20         85.85        30.67 o
  12   6  11       2482.99       2761.58       101.52 o
  13   6  11        586.45        565.40        68.94 o
  14   6  11        254.92        278.06        37.64 o
  15   6  11        356.45        318.31        37.60 o
  16   6  11         22.00          1.91        24.27 o
  17   6  11         39.07         22.54        26.98 o
  18   6  11         17.37          4.29        45.39 o
   1   7  11        578.17        482.46        36.75 o
   2   7  11       1291.86       1310.22        50.54 o
   3   7  11        831.61        864.57        44.72 o
   4   7  11        610.31        557.50        38.79 o
   5   7  11        133.49        109.33        21.68 o
   6   7  11        113.35         40.73        30.17 o
   7   7  11       1306.97       1243.37        83.85 o
   8   7  11        306.32        223.66        39.93 o
   9   7  11       3165.21       3071.07       115.48 o
  10   7  11        559.20        498.27        55.19 o
  11   7  11         19.71         23.83        30.93 o
  12   7  11         21.81        -13.98        26.11 o
  13   7  11        562.89        562.49        56.62 o
  14   7  11        406.96        339.83        42.15 o
  15   7  11        906.46       1050.42        70.15 o
  16   7  11         84.26         50.82        31.28 o
  17   7  11       1351.97       1663.83        97.81 o
   0   8  11       3509.24       3705.39       129.85 o
   1   8  11        427.70        362.01        34.15 o
   2   8  11       1490.70       1579.43        59.00 o
   3   8  11       3533.89       3815.81        99.73 o
   4   8  11        533.57        546.99        47.44 o
   5   8  11        100.46         42.63        25.50 o
   6   8  11          7.43         11.22        29.57 o
   7   8  11          2.16         12.88        33.94 o
   8   8  11         56.91         78.16        33.13 o
   9   8  11        563.24        622.37        72.15 o
  10   8  11         63.30         71.25        34.33 o
  11   8  11        176.11        157.93        36.89 o
  12   8  11        414.32        533.78        55.62 o
  13   8  11         67.55         66.62        35.30 o
  14   8  11        323.44        194.39        35.81 o
  15   8  11         75.13        104.03        39.68 o
   1   9  11       1087.84       1141.33        57.11 o
   2   9  11        281.60        273.69        38.81 o
   3   9  11        152.85         83.23        27.69 o
   4   9  11         22.92         15.21        21.15 o
   5   9  11        134.60         99.89        37.37 o
   6   9  11        718.41        781.55        70.58 o
   7   9  11          0.27         -6.78        30.01 o
   8   9  11         78.55         83.67        34.11 o
   9   9  11        157.70        183.50        49.11 o
  10   9  11         49.08         19.78        43.11 o
  11   9  11        412.99        359.98        58.78 o
  12   9  11         98.17        163.11       109.73 o
   0  10  11         13.66         11.84        32.88 o
   1  10  11        161.38        197.73        32.55 o
   2  10  11        241.49        228.86        32.29 o
   3  10  11        137.89         88.81        32.42 o
   4  10  11          8.42         38.31        25.74 o
   5  10  11         24.34         61.67        31.83 o
   6  10  11        177.32        161.67        36.33 o
   7  10  11        319.66        182.01        35.93 o
   8  10  11         11.12        -49.23        49.23 o
   0   0  12        362.54        373.16        31.06 o
   1   0  12       1535.96       1848.18        44.11 o
   2   0  12      18926.57      18859.82       272.09 o
   3   0  12        818.34        843.84        32.24 o
   4   0  12      17150.90      16505.03       297.76 o
   5   0  12      13828.51      13640.42       226.74 o
   6   0  12       3456.09       3352.14        69.23 o
   7   0  12       2118.82       1867.61        45.66 o
   8   0  12      29787.86      29652.08       418.46 o
   9   0  12       2089.56       2056.85        58.72 o
  10   0  12       7242.51       7628.63       147.87 o
  11   0  12       4502.54       4024.56       113.97 o
  12   0  12       1120.15       1174.66        69.90 o
  13   0  12        629.60        564.14        67.16 o
  14   0  12        594.63        558.73        61.70 o
  15   0  12        827.71        812.22        78.97 o
  16   0  12        661.66        630.00        90.16 o
  17   0  12         74.89         92.64        38.25 o
  18   0  12       2241.42       2386.88       137.37 o
  19   0  12        384.35        448.12        88.94 o
  20   0  12       2497.38       2434.81       139.45 o
  21   0  12        440.57        481.84       102.49 o
  22   0  12        591.89        693.43        84.58 o
   1   1  12      44973.02      48291.59       483.82 o
   2   1  12      60330.99      61700.39       641.44 o
   3   1  12       9635.07       9854.81       120.74 o
   4   1  12        679.35        635.08        21.13 o
   5   1  12       2948.78       2596.88        43.40 o
   6   1  12       9961.65       9901.49       113.92 o
   7   1  12         33.57         18.68         8.99 o
   8   1  12       1540.48       1371.40        28.34 o
   9   1  12         13.16         -1.66         8.48 o
  10   1  12       3947.48       3838.47        66.18 o
  11   1  12        797.03        737.18        32.87 o
  12   1  12        232.54        213.76        19.18 o
  13   1  12       7578.59       7118.79       140.62 o
  14   1  12        733.20        674.33        48.21 o
  15   1  12        177.43        110.16        27.68 o
  16   1  12         81.43         75.50        27.59 o
  17   1  12          6.35          2.57        25.83 o
  18   1  12       6411.42       6733.44       174.98 o
  19   1  12       2431.36       2686.25       123.57 o
  20   1  12        684.72        744.69        59.22 o
  21   1  12        342.64        300.30        76.22 o
  22   1  12         38.75         46.28        31.90 o
   0   2  12       2616.28       3177.20        64.92 o
   1   2  12       4323.66       3932.12        56.17 o
   2   2  12       2980.28       2824.30        46.14 o
   3   2  12       6782.31       7018.19        86.81 o
   4   2  12       3289.62       3253.12        46.94 o
   5   2  12        700.15        713.82        18.67 o
   6   2  12       3490.01       3737.47        55.35 o
   7   2  12       2038.05       1964.45        42.62 o
   8   2  12      14787.88      15078.55       186.01 o
   9   2  12        249.03        212.98        17.71 o
  10   2  12        670.38        705.11        33.75 o
  11   2  12       1756.81       1671.80        51.05 o
  12   2  12        569.65        554.15        35.09 o
  13   2  12       3796.26       3608.94        81.62 o
  14   2  12        643.19        644.20        37.20 o
  15   2  12        842.67        779.35        39.71 o
  16   2  12         42.91         34.73        19.55 o
  17   2  12       1331.11       1195.03        69.53 o
  18   2  12        152.64        139.10        32.25 o
  19   2  12        130.04        144.48        31.36 o
  20   2  12       1956.41       2098.74        92.84 o
  21   2  12          0.24        -22.10        22.10 o
  22   2  12          2.05        -23.14        34.01 o
   1   3  12          0.53         14.23         8.94 o
   2   3  12       1272.08       1361.52        31.47 o
   3   3  12        610.59        711.66        24.25 o
   4   3  12       7725.15       7405.74        88.39 o
   5   3  12       1812.48       1649.58        33.48 o
   6   3  12         10.56          7.60         7.58 o
   7   3  12        965.51        991.75        29.10 o
   8   3  12        795.96        743.66        29.43 o
   9   3  12        511.30        432.56        29.39 o
  10   3  12       1317.02       1273.21        45.50 o
  11   3  12          1.97         -0.54        15.76 o
  12   3  12        916.30        868.50        42.46 o
  13   3  12       2493.06       2570.42        72.71 o
  14   3  12        274.92        251.03        27.67 o
  15   3  12        963.74       1023.97        47.01 o
  16   3  12         65.68         99.74        27.44 o
  17   3  12       3442.30       3728.89        97.20 o
  18   3  12       2426.65       2456.15        81.20 o
  19   3  12        387.23        357.28        50.85 o
  20   3  12        395.66        506.19        70.52 o
  21   3  12        402.45        470.25        45.47 o
   0   4  12       2021.10       2004.88        56.27 o
   1   4  12       2163.99       1920.58        39.15 o
   2   4  12       4360.21       4343.25        63.91 o
   3   4  12      10996.86      11595.84       132.70 o
   4   4  12         52.02         55.39        11.14 o
   5   4  12       2541.62       2549.99        46.11 o
   6   4  12       5181.00       5006.00        75.28 o
   7   4  12         43.33         86.90        16.02 o
   8   4  12        592.45        565.97        36.13 o
   9   4  12       1154.33       1132.33        47.04 o
  10   4  12       1298.12       1387.23        52.58 o
  11   4  12        992.30       1088.63        50.14 o
  12   4  12        491.79        424.96        35.20 o
  13   4  12       1160.30       1274.64        53.58 o
  14   4  12       3084.63       3199.52        84.23 o
  15   4  12        194.73        216.67        33.97 o
  16   4  12        577.50        565.90        41.88 o
  17   4  12         43.81         22.56        29.33 o
  18   4  12        561.75        587.21        51.34 o
  19   4  12         62.86         56.60        19.26 o
  20   4  12        157.94         74.88        26.18 o
   1   5  12       1131.03       1092.59        37.16 o
   2   5  12        982.58        999.05        35.78 o
   3   5  12        314.18        317.44        24.06 o
   4   5  12       5017.08       4648.47        78.81 o
   5   5  12        444.12        506.51        23.50 o
   6   5  12        404.71        444.16        25.98 o
   7   5  12         65.26         47.91        19.40 o
   8   5  12       1663.67       1657.48        61.66 o
   9   5  12       1520.11       1497.38        60.62 o
  10   5  12         39.52         91.25        24.58 o
  11   5  12        504.19        531.62        45.91 o
  12   5  12        313.04        319.34        34.40 o
  13   5  12       2188.12       2259.80        76.55 o
  14   5  12         70.94         82.65        24.35 o
  15   5  12          4.66        -14.15        20.77 o
  16   5  12       3207.01       3675.65       132.39 o
  17   5  12       1239.89       1280.68        64.01 o
  18   5  12          0.20        -22.96        22.96 o
  19   5  12         30.70         35.18        21.11 o
   0   6  12        842.58        812.28        60.47 o
   1   6  12       1424.35       1498.57        50.71 o
   2   6  12         35.87         45.27        17.87 o
   3   6  12       1586.75       1579.55        52.66 o
   4   6  12        679.71        699.70        44.99 o
   5   6  12          0.17          7.78        12.80 o
   6   6  12       7050.89       7138.71       148.71 o
   7   6  12       1619.20       1571.82        70.57 o
   8   6  12        583.76        573.09        54.76 o
   9   6  12         39.27         46.81        29.27 o
  10   6  12         11.91         23.94        37.48 o
  11   6  12          5.83        -23.43        26.18 o
  12   6  12        991.35       1090.49        68.56 o
  13   6  12        940.61       1016.31        64.52 o
  14   6  12       1191.19       1343.87        72.18 o
  15   6  12        118.50        130.14        28.99 o
  16   6  12          7.93         34.55        27.37 o
  17   6  12         51.65         29.44        32.50 o
  18   6  12        171.28        114.20        56.09 o
   1   7  12        555.39        498.45        38.33 o
   2   7  12        896.97        941.72        47.54 o
   3   7  12       1300.17       1412.56        53.91 o
   4   7  12        590.70        779.46        46.74 o
   5   7  12        414.72        312.23        38.18 o
   6   7  12         67.35         74.32        31.27 o
   7   7  12         11.99         -4.59        26.13 o
   8   7  12        135.29         82.22        33.29 o
   9   7  12        127.20        159.28        38.05 o
  10   7  12       2803.83       3090.95       116.59 o
  11   7  12        183.19        189.53        38.58 o
  12   7  12         60.18         70.71        29.44 o
  13   7  12         10.07          5.19        26.06 o
  14   7  12        239.60        257.66        37.67 o
  15   7  12          0.54         35.94        23.22 o
  16   7  12        821.02        775.77        56.99 o
  17   7  12        116.64        192.77        62.28 o
   0   8  12       5246.31       5835.34       184.75 o
   1   8  12       1401.05       1453.93        58.51 o
   2   8  12        386.07        391.78        35.85 o
   3   8  12        128.62        110.59        26.49 o
   4   8  12        213.85        177.38        32.21 o
   5   8  12          3.55        -10.39        23.75 o
   6   8  12          6.95         43.12        31.25 o
   7   8  12        125.14         66.23        33.19 o
   8   8  12         81.27         45.30        38.65 o
   9   8  12        571.71        440.48        60.66 o
  10   8  12        216.02        146.79        39.50 o
  11   8  12        200.88        164.51        39.43 o
  12   8  12       1528.86       1947.79       106.73 o
  13   8  12        112.23         41.77        28.49 o
  14   8  12        230.96        128.32        31.00 o
   1   9  12        385.00        367.36        36.65 o
   2   9  12        811.69        927.45        57.88 o
   3   9  12          1.15         11.90        22.63 o
   4   9  12        611.23        626.66        51.79 o
   5   9  12         48.02         13.69        23.31 o
   6   9  12        205.42        162.85        38.57 o
   7   9  12       2016.28       1864.48        98.31 o
   8   9  12        225.57        205.92        41.48 o
   9   9  12         41.63         95.64        40.02 o
  10   9  12       1800.27       2108.75       111.63 o
  11   9  12         26.20         35.36        34.59 o
  12   9  12        431.14        376.64       130.49 o
   0  10  12       1717.59       1966.39       110.00 o
   1  10  12        442.61        366.62        43.32 o
   2  10  12          1.41          8.40        23.88 o
   3  10  12         84.54         77.92        24.81 o
   4  10  12         22.77         39.19        28.93 o
   5  10  12          0.90         50.44        28.99 o
   6  10  12        194.73        188.68        44.98 o
   7  10  12         48.94          4.78        36.95 o
   8  10  12         47.03         33.60        48.47 o
   1   1  13       4352.11       4622.73        61.09 o
   2   1  13      20528.64      21854.89       232.22 o
   3   1  13       2164.91       2209.04        40.43 o
   4   1  13        135.25        127.82        12.99 o
   5   1  13        229.95        139.30        12.96 o
   6   1  13        771.46        868.96        22.51 o
   7   1  13        733.30        694.30        22.51 o
   8   1  13       3463.40       3710.99        55.77 o
   9   1  13       9649.85       9919.25       147.01 o
  10   1  13        198.04        276.62        20.77 o
  11   1  13         53.60         39.84        14.17 o
  12   1  13        115.73        124.61        15.80 o
  13   1  13        948.80        875.43        46.44 o
  14   1  13         24.08         21.50        24.96 o
  15   1  13        128.80        117.40        27.84 o
  16   1  13       1373.06       1331.83        73.18 o
  17   1  13        457.93        453.32        53.45 o
  18   1  13        147.61        207.69        34.22 o
  19   1  13          4.73         36.57        25.69 o
  20   1  13       1026.04       1041.31        67.87 o
  21   1  13         36.63         13.77        30.67 o
  22   1  13        266.01        415.16        64.64 o
   0   2  13        252.65        274.53        21.67 o
   1   2  13        790.67        759.30        22.22 o
   2   2  13        884.57        821.80        24.01 o
   3   2  13      16498.61      16992.01       183.41 o
   4   2  13       5010.22       4920.67        67.77 o
   5   2  13       2780.70       2898.19        45.41 o
   6   2  13       1754.41       1463.46        29.52 o
   7   2  13        808.22        873.92        22.88 o
   8   2  13        736.92        766.98        27.19 o
   9   2  13       1792.01       1632.53        43.88 o
  10   2  13        530.51        603.11        34.02 o
  11   2  13       1266.83       1218.96        45.85 o
  12   2  13         55.61         42.55        16.87 o
  13   2  13          0.05         10.55        15.41 o
  14   2  13         80.23         89.72        18.80 o
  15   2  13         34.13         30.50        17.56 o
  16   2  13        266.82        174.89        38.37 o
  17   2  13       1052.40       1023.90        67.38 o
  18   2  13          0.04         11.05        23.27 o
  19   2  13       1751.55       1642.17        85.62 o
  20   2  13        263.71        260.82        35.75 o
  21   2  13        145.96        118.58        36.58 o
   1   3  13       8369.25       8982.12       107.83 o
   2   3  13       2544.75       2672.73        47.00 o
   3   3  13       3185.48       3390.83        52.87 o
   4   3  13        997.82        864.37        25.03 o
   5   3  13        754.19        971.38        26.86 o
   6   3  13       2797.07       2690.97        45.79 o
   7   3  13       6560.70       6674.08        99.91 o
   8   3  13        450.45        381.80        24.86 o
   9   3  13       3005.42       2831.19        71.87 o
  10   3  13        386.20        405.11        32.84 o
  11   3  13        592.45        603.08        38.40 o
  12   3  13        316.17        357.00        31.38 o
  13   3  13        244.63        207.76        26.63 o
  14   3  13       1656.91       1758.02        58.67 o
  15   3  13        469.38        464.10        42.40 o
  16   3  13       2974.51       3059.74       115.86 o
  17   3  13          0.61         37.64        22.48 o
  18   3  13       1852.72       1993.10        73.88 o
  19   3  13        361.64        408.00        41.06 o
  20   3  13        522.88        558.66        67.62 o
  21   3  13         36.94         12.13        24.42 o
   0   4  13       8969.32       9441.48       162.75 o
   1   4  13       1298.17       1297.17        32.70 o
   2   4  13        537.86        440.53        22.14 o
   3   4  13       3536.82       3530.37        57.34 o
   4   4  13       2794.72       2898.07        49.33 o
   5   4  13        246.22        304.59        16.47 o
   6   4  13       5594.52       5720.38        84.33 o
   7   4  13         28.55         31.63        14.42 o
   8   4  13        160.02        143.93        22.30 o
   9   4  13         25.72         50.96        18.10 o
  10   4  13       2702.93       2814.91        74.68 o
  11   4  13        713.66        719.18        43.14 o
  12   4  13         84.47         81.12        21.77 o
  13   4  13          1.10         -9.75        20.43 o
  14   4  13          0.57         28.13        19.43 o
  15   4  13        614.47        658.51        43.84 o
  16   4  13         51.68          7.85        20.81 o
  17   4  13        413.28        385.52        36.92 o
  18   4  13        332.90        281.25        34.30 o
  19   4  13        978.03       1017.78        57.56 o
  20   4  13          3.63         11.39        30.61 o
   1   5  13       4339.27       4078.07        84.50 o
   2   5  13        804.81        839.54        34.61 o
   3   5  13       1016.68        929.11        35.80 o
   4   5  13        493.49        573.83        30.76 o
   5   5  13       1630.35       1682.98        40.54 o
   6   5  13        557.54        532.14        27.91 o
   7   5  13        745.72        852.09        47.04 o
   8   5  13       3294.13       3378.61        91.15 o
   9   5  13       1818.78       1902.03        68.10 o
  10   5  13       1352.80       1523.62        62.23 o
  11   5  13        386.88        353.64        35.33 o
  12   5  13        432.73        369.68        38.08 o
  13   5  13         11.56         33.90        23.11 o
  14   5  13        278.44        313.50        36.59 o
  15   5  13        272.42        192.50        30.89 o
  16   5  13        115.10        102.80        24.24 o
  17   5  13         55.78        111.31        25.97 o
  18   5  13        163.49        201.73        26.92 o
  19   5  13         66.94         68.63        21.48 o
   0   6  13       4740.27       4820.77       138.00 o
   1   6  13          0.55         14.55        17.58 o
   2   6  13       1514.85       1552.20        52.86 o
   3   6  13       1267.45       1335.08        49.38 o
   4   6  13        172.29        194.08        24.24 o
   5   6  13       2138.23       2342.68        64.77 o
   6   6  13        324.22        284.20        29.68 o
   7   6  13       1773.18       1809.16        76.04 o
   8   6  13        600.22        507.33        53.01 o
   9   6  13        119.34        133.36        32.60 o
  10   6  13          1.14         21.57        27.28 o
  11   6  13          6.89         -5.35        24.84 o
  12   6  13       1195.77       1344.16        74.03 o
  13   6  13         63.15         99.61        29.38 o
  14   6  13        589.34        558.96        52.56 o
  15   6  13       1196.56       1286.80        71.52 o
  16   6  13         19.78         30.09        22.91 o
  17   6  13          0.12        -11.95        32.63 o
  18   6  13          6.14         39.10        51.81 o
   1   7  13        896.50        909.69        48.13 o
   2   7  13       1217.07       1234.87        51.51 o
   3   7  13          0.51          4.01        17.17 o
   4   7  13        259.28        174.52        28.66 o
   5   7  13          0.59          0.99        19.57 o
   6   7  13         32.65        -11.10        26.15 o
   7   7  13          4.41         39.74        26.51 o
   8   7  13          3.13         28.52        30.02 o
   9   7  13         35.63         48.99        32.89 o
  10   7  13       2862.22       2983.92       116.52 o
  11   7  13         72.48         56.16        29.60 o
  12   7  13        335.72        172.48        39.02 o
  13   7  13       1219.08       1325.25        95.64 o
  14   7  13        795.35        916.32        69.55 o
  15   7  13        368.63        383.26        44.04 o
  16   7  13         26.47         22.12        25.34 o
   0   8  13        851.20       1024.13        89.28 o
   1   8  13        804.74        794.45        48.33 o
   2   8  13        901.75        976.42        55.24 o
   3   8  13       1230.53       1475.40        63.85 o
   4   8  13        386.74        358.05        39.89 o
   5   8  13        217.28        184.20        34.75 o
   6   8  13        299.49        308.98        48.30 o
   7   8  13       1418.01       1377.37        83.44 o
   8   8  13        152.62        150.58        39.94 o
   9   8  13        128.39        109.85        39.91 o
  10   8  13         28.58         40.16        31.97 o
  11   8  13         95.84         96.69        31.91 o
  12   8  13         32.99         85.60        33.31 o
  13   8  13         68.43         12.69        32.44 o
  14   8  13         68.88         35.93        27.28 o
   1   9  13        534.93        531.76        44.24 o
   2   9  13         20.15          7.25        28.61 o
   3   9  13        123.26        152.15        29.52 o
   4   9  13        304.61        277.30        34.36 o
   5   9  13          7.95         16.52        29.86 o
   6   9  13        116.73        141.76        37.36 o
   7   9  13        178.84        200.65        40.76 o
   8   9  13        138.06        147.39        42.86 o
   9   9  13        585.68        658.72        76.72 o
  10   9  13         20.12         55.43        37.51 o
  11   9  13        353.73        243.72        75.33 o
   0  10  13          1.50         28.48        33.70 o
   1  10  13         43.48         57.45        35.44 o
   2  10  13       1528.06       1583.20        99.53 o
   3  10  13        473.71        388.36        39.97 o
   4  10  13        654.03        576.58        47.68 o
   5  10  13        698.33        686.08        73.75 o
   6  10  13         13.32        -26.84        34.40 o
   7  10  13        566.58        577.75        70.66 o
   0   0  14       6156.08       5673.53       137.93 o
   1   0  14       4108.38       4077.47        76.57 o
   2   0  14      45379.75      44317.69       609.16 o
   3   0  14      10848.43      10701.39       186.12 o
   4   0  14         15.30         -2.76        12.50 o
   5   0  14       2633.64       2486.82        62.72 o
   6   0  14        220.86        123.49        17.89 o
   7   0  14       6038.01       6210.82       112.12 o
   8   0  14       1852.73       2111.04        57.22 o
   9   0  14         17.27          3.93        10.93 o
  10   0  14        579.53        582.98        34.76 o
  11   0  14       1889.21       1856.22        57.00 o
  12   0  14        697.27        737.43        78.85 o
  13   0  14       1550.41       1409.00       103.86 o
  14   0  14       3742.69       3455.83       156.13 o
  15   0  14       1924.28       1884.47       115.50 o
  16   0  14        114.90         62.97        39.57 o
  17   0  14       2567.45       2533.13       141.40 o
  18   0  14        479.01        283.69        57.92 o
  19   0  14        156.43         21.42        35.17 o
  20   0  14       1802.66       2029.67       127.96 o
  21   0  14        573.50        588.56       140.71 o
  22   0  14        106.53        180.91       115.66 o
   1   1  14       8940.71       9226.77       103.81 o
   2   1  14        992.48        964.03        25.60 o
   3   1  14       2465.70       2407.89        43.74 o
   4   1  14       8501.10       8577.43       110.49 o
   5   1  14      16494.47      15899.98       181.33 o
   6   1  14       1799.38       2210.39        40.93 o
   7   1  14       8118.24       8336.91       100.50 o
   8   1  14        197.04        208.81        14.51 o
   9   1  14       1899.19       1944.38        38.73 o
  10   1  14      26118.92      25339.15       315.36 o
  11   1  14        604.86        609.13        32.63 o
  12   1  14        984.37        987.55        37.77 o
  13   1  14       1395.59       1353.75        55.93 o
  14   1  14         32.48         62.65        19.23 o
  15   1  14       1487.97       1511.53        71.37 o
  16   1  14         23.97        -12.97        23.33 o
  17   1  14        792.98        777.96        65.16 o
  18   1  14       1351.27       1552.40        79.39 o
  19   1  14        203.51        222.75        38.59 o
  20   1  14         80.97         38.24        27.86 o
  21   1  14         53.91         44.47        33.61 o
  22   1  14       1860.79       2083.07       204.61 o
   0   2  14        138.07         94.39        16.13 o
   1   2  14        914.03        887.84        23.76 o
   2   2  14       4254.06       3756.86        57.67 o
   3   2  14        477.40        458.30        19.85 o
   4   2  14       4936.18       5195.37        71.51 o
   5   2  14         41.62         14.44         8.40 o
   6   2  14       3222.86       2911.51        50.26 o
   7   2  14        824.83        777.62        23.91 o
   8   2  14         33.30         15.12        11.66 o
   9   2  14       2698.34       2546.85        60.79 o
  10   2  14       6112.02       5684.80       126.72 o
  11   2  14       2175.86       2015.58        58.77 o
  12   2  14        334.56        326.96        29.95 o
  13   2  14       3311.02       3151.57        78.38 o
  14   2  14        235.30        230.03        25.73 o
  15   2  14       1371.24       1415.65        58.14 o
  16   2  14         35.39        -18.64        18.64 o
  17   2  14        275.95        153.96        34.25 o
  18   2  14         42.22         21.51        24.14 o
  19   2  14        603.85        651.80        55.36 o
  20   2  14        195.15        166.39        32.99 o
  21   2  14        487.05        352.84        44.10 o
   1   3  14       2165.75       1880.42        38.45 o
   2   3  14       2000.53       2056.50        40.81 o
   3   3  14       1556.80       1411.39        33.04 o
   4   3  14         24.15         34.06        10.15 o
   5   3  14         26.15         71.08        10.09 o
   6   3  14       2811.41       2752.47        48.52 o
   7   3  14        203.31        187.73        18.66 o
   8   3  14       2470.76       2273.55        58.20 o
   9   3  14       2323.19       2188.50        63.22 o
  10   3  14       6573.39       6425.76       125.71 o
  11   3  14       9050.03       9054.77       161.78 o
  12   3  14          4.92         61.25        19.62 o
  13   3  14       1088.19       1026.58        48.82 o
  14   3  14         13.35         35.01        18.78 o
  15   3  14         39.25         45.67        19.45 o
  16   3  14        208.92        231.56        30.20 o
  17   3  14       2388.82       2439.82        78.05 o
  18   3  14       2960.55       2950.25        94.43 o
  19   3  14        227.92        183.44        39.66 o
  20   3  14       1343.15       1611.88        80.76 o
  21   3  14        120.58         98.92        42.57 o
   0   4  14       8780.71       8705.64       161.24 o
   1   4  14        430.93        583.07        25.94 o
   2   4  14        946.99        919.12        29.78 o
   3   4  14        255.35        235.45        17.93 o
   4   4  14        266.29        212.34        16.43 o
   5   4  14        452.76        439.87        20.09 o
   6   4  14        715.17        641.81        27.34 o
   7   4  14       2194.02       2012.05        52.34 o
   8   4  14       1602.56       1749.73        56.60 o
   9   4  14       2479.75       2251.62        65.36 o
  10   4  14        291.40        245.56        27.47 o
  11   4  14      10975.77      10925.25       191.38 o
  12   4  14       2710.72       2702.39        77.77 o
  13   4  14        922.32        991.70        52.48 o
  14   4  14          3.85        -20.78        20.78 o
  15   4  14        222.96        184.79        28.56 o
  16   4  14         80.51         86.39        24.07 o
  17   4  14        579.20        645.00        48.36 o
  18   4  14        240.54        312.93        34.39 o
  19   4  14       1509.45       1616.23        67.87 o
  20   4  14        212.06        295.74        32.96 o
   1   5  14       6362.44       5965.46       113.05 o
   2   5  14         69.80         43.82        15.46 o
   3   5  14       4121.23       3820.90        73.36 o
   4   5  14        174.41        175.41        19.43 o
   5   5  14       1226.22       1171.41        36.44 o
   6   5  14        397.69        443.82        26.94 o
   7   5  14         14.79        -15.20        16.63 o
   8   5  14        508.49        545.06        42.86 o
   9   5  14       4328.66       4174.08       105.10 o
  10   5  14        631.35        632.00        48.16 o
  11   5  14       1401.20       1515.72        64.98 o
  12   5  14       1005.03       1167.44        60.67 o
  13   5  14          0.52        -15.56        20.84 o
  14   5  14         92.85        165.92        28.81 o
  15   5  14          4.84          9.94        22.54 o
  16   5  14        630.81        677.44        59.03 o
  17   5  14        579.76        545.59        46.17 o
  18   5  14        166.77        113.49        47.55 o
  19   5  14        190.49        121.39        47.82 o
   0   6  14      15895.84      16150.87       346.78 o
   1   6  14       5422.84       5174.53       105.14 o
   2   6  14       1085.98       1078.81        47.06 o
   3   6  14       1759.81       1844.87        58.40 o
   4   6  14       7594.76       7593.63       151.05 o
   5   6  14       1319.88       1327.19        49.55 o
   6   6  14         13.14        -12.58        17.71 o
   7   6  14        747.35        830.72        59.90 o
   8   6  14          1.33         12.19        32.62 o
   9   6  14       1454.99       1657.04        81.20 o
  10   6  14        543.59        487.38        52.98 o
  11   6  14        256.73        131.65        32.49 o
  12   6  14        494.34        480.94        51.86 o
  13   6  14        524.69        545.72        61.90 o
  14   6  14         52.38         54.28        25.18 o
  15   6  14          7.23         37.71        37.03 o
  16   6  14         66.31         82.85        27.69 o
  17   6  14        157.43        139.11        34.72 o
  18   6  14         92.84         72.56        33.80 o
   1   7  14       1883.78       1882.03        61.95 o
   2   7  14        125.47        132.85        24.66 o
   3   7  14       2758.91       2964.80        81.20 o
   4   7  14        214.55        222.39        28.75 o
   5   7  14        923.62        860.22        49.06 o
   6   7  14        144.97         95.22        27.04 o
   7   7  14          2.88         -0.96        26.98 o
   8   7  14       3181.47       3228.52       128.15 o
   9   7  14        195.96        139.73        37.41 o
  10   7  14        154.43        145.75        37.78 o
  11   7  14         32.30         -2.05        26.03 o
  12   7  14       1577.94       2020.10        93.69 o
  13   7  14         38.89         83.37        34.90 o
  14   7  14         43.04         13.09        31.83 o
  15   7  14        655.96        740.48        65.67 o
  16   7  14        226.08        214.34        49.77 o
   0   8  14       1314.49       1391.34        80.43 o
   1   8  14       1817.56       1858.49        67.71 o
   2   8  14        283.07        331.55        36.55 o
   3   8  14        456.11        496.74        43.54 o
   4   8  14         15.06          4.27        24.17 o
   5   8  14        133.62        106.84        36.66 o
   6   8  14         11.60         30.26        31.14 o
   7   8  14       3011.64       3248.82       123.18 o
   8   8  14       1900.54       2260.96       109.72 o
   9   8  14          7.92        -31.82        31.82 o
  10   8  14         42.19         30.33        35.01 o
  11   8  14        107.49         94.79        33.03 o
  12   8  14        506.63        499.03        54.42 o
  13   8  14        315.96        362.53        43.08 o
  14   8  14        110.97         63.83        32.82 o
   1   9  14        317.65        312.74        35.86 o
   2   9  14        881.00        889.69        59.19 o
   3   9  14       1659.57       1791.90        77.67 o
   4   9  14        110.60         98.51        25.59 o
   5   9  14          0.19         66.45        23.91 o
   6   9  14         10.18         21.42        28.92 o
   7   9  14        660.05        539.63        61.40 o
   8   9  14        116.57         76.92        51.63 o
   9   9  14          1.60          2.08        37.50 o
  10   9  14          1.33         48.91        35.79 o
  11   9  14        328.49        303.98        54.77 o
   0  10  14          2.82        -15.10        53.09 o
   1  10  14        160.61        122.55        28.61 o
   2  10  14          0.44         37.04        26.57 o
   3  10  14         58.42         40.53        31.22 o
   4  10  14          0.48        -35.99        35.99 o
   5  10  14        512.86        540.34        54.54 o
   6  10  14         80.04         63.91        35.29 o
   7  10  14        199.12        219.90        47.04 o
   1   1  15       3151.08       3372.26        48.05 o
   2   1  15       1659.34       1520.47        30.10 o
   3   1  15       3647.12       3893.57        59.39 o
   4   1  15        469.58        488.10        21.65 o
   5   1  15         41.59         36.97         9.80 o
   6   1  15         27.02         12.52         9.01 o
   7   1  15        341.93        444.78        18.44 o
   8   1  15       5428.53       5695.99        83.24 o
   9   1  15         43.70         -0.12        11.88 o
  10   1  15       1899.11       1873.17        50.99 o
  11   1  15        179.69        156.60        25.20 o
  12   1  15          4.94          8.80        13.51 o
  13   1  15       2010.39       1872.04        66.70 o
  14   1  15         33.21          5.16        16.95 o
  15   1  15       1628.95       1477.55        70.92 o
  16   1  15         11.48        -23.51        23.51 o
  17   1  15         96.87         81.78        42.71 o
  18   1  15        603.05        509.71        51.95 o
  19   1  15         37.29         11.70        27.32 o
  20   1  15         55.38         -6.79        25.66 o
  21   1  15         47.74         24.45        25.33 o
  22   1  15          2.82         -4.45        84.52 o
   0   2  15      27569.61      27938.31       400.84 o
   1   2  15       7091.58       7635.60        92.17 o
   2   2  15      14066.92      13967.24       156.97 o
   3   2  15       4228.64       4640.76        68.65 o
   4   2  15       8134.52       8746.71       107.66 o
   5   2  15       5498.60       6031.12        78.98 o
   6   2  15        153.53        208.40        13.67 o
   7   2  15       3037.82       3179.32        57.44 o
   8   2  15        303.06        271.45        22.53 o
   9   2  15       1378.64       1283.23        42.85 o
  10   2  15       1005.28        930.99        42.32 o
  11   2  15         72.70         45.05        17.60 o
  12   2  15          2.76         25.05        16.68 o
  13   2  15       4854.40       4669.70       101.31 o
  14   2  15          3.82          2.24        17.35 o
  15   2  15         89.96         57.03        20.57 o
  16   2  15        111.39         88.11        24.56 o
  17   2  15        150.74        106.76        30.10 o
  18   2  15         89.12         23.59        24.46 o
  19   2  15         19.48        -20.80        24.52 o
  20   2  15       2286.37       2450.61       102.33 o
  21   2  15         29.62         58.43        25.99 o
   1   3  15       2428.69       2310.85        44.20 o
   2   3  15       1550.33       1492.45        34.95 o
   3   3  15        127.31         85.27        12.58 o
   4   3  15       1227.76       1326.95        31.30 o
   5   3  15       1780.66       1918.89        37.84 o
   6   3  15        656.29        766.59        28.16 o
   7   3  15       3332.16       3406.93        62.00 o
   8   3  15       6328.00       6351.88       113.35 o
   9   3  15       3509.10       3648.51        85.96 o
  10   3  15      11414.55      10944.03       185.96 o
  11   3  15       1679.83       1674.14        58.76 o
  12   3  15       8543.11       8331.73       155.70 o
  13   3  15        555.78        512.95        41.01 o
  14   3  15        677.33        724.03        44.37 o
  15   3  15          9.98         20.22        19.53 o
  16   3  15        611.64        597.89        44.62 o
  17   3  15        384.13        377.27        33.88 o
  18   3  15         31.85         26.06        20.39 o
  19   3  15         95.79         46.49        28.08 o
  20   3  15         88.37        100.88        38.11 o
  21   3  15        149.94        138.17        39.43 o
   0   4  15      18912.35      18853.58       305.32 o
   1   4  15        373.93        509.76        25.93 o
   2   4  15       5645.76       5446.96        81.61 o
   3   4  15        323.37        247.14        18.96 o
   4   4  15       2334.37       2536.22        48.57 o
   5   4  15        745.15        872.33        27.37 o
   6   4  15        153.17        184.39        17.94 o
   7   4  15          3.33          0.75        13.78 o
   8   4  15       4169.38       4100.73        94.62 o
   9   4  15        582.88        533.26        38.88 o
  10   4  15        621.97        659.78        43.45 o
  11   4  15         63.22         78.87        21.96 o
  12   4  15         10.94         19.81        19.43 o
  13   4  15        638.46        732.37        47.23 o
  14   4  15        889.39       1000.08        54.09 o
  15   4  15        133.69        132.29        26.47 o
  16   4  15        186.86        165.37        27.69 o
  17   4  15        114.80        100.86        25.44 o
  18   4  15        110.16        111.75        23.22 o
  19   4  15          0.43         14.87        23.53 o
  20   4  15         95.99        127.14        28.79 o
   1   5  15        192.96        138.90        19.60 o
   2   5  15       1559.74       1517.63        46.17 o
   3   5  15       2571.16       2550.64        59.41 o
   4   5  15        153.52        156.52        18.78 o
   5   5  15        753.85        730.65        32.01 o
   6   5  15         14.78         -2.94        13.61 o
   7   5  15         65.92         63.24        21.31 o
   8   5  15          6.87         37.12        22.16 o
   9   5  15         97.05        108.35        25.98 o
  10   5  15        117.32        105.38        25.71 o
  11   5  15        198.13        212.23        31.84 o
  12   5  15       1092.18       1214.80        61.65 o
  13   5  15        371.67        477.15        43.31 o
  14   5  15       1025.55       1072.44        62.45 o
  15   5  15        456.45        480.94        44.77 o
  16   5  15         75.61        -23.38        31.16 o
  17   5  15         78.39         54.91        26.01 o
  18   5  15       1315.44       1507.35        70.49 o
  19   5  15         48.57         52.64        26.32 o
   0   6  15       6569.21       6721.30       182.49 o
   1   6  15       1010.37       1123.46        51.68 o
   2   6  15        450.76        474.94        35.39 o
   3   6  15       2597.08       2546.50        69.33 o
   4   6  15        566.76        574.85        39.99 o
   5   6  15       1176.75       1219.53        49.42 o
   6   6  15       2540.21       2689.37        81.57 o
   7   6  15         62.51         94.93        27.75 o
   8   6  15        119.22        145.88        34.10 o
   9   6  15        833.50       1000.18        71.11 o
  10   6  15       1627.31       1427.16        78.26 o
  11   6  15        268.68        203.87        37.96 o
  12   6  15        379.64        310.11        44.59 o
  13   6  15        205.04        235.92        37.10 o
  14   6  15          2.56         15.72        25.87 o
  15   6  15         66.43         65.69        26.67 o
  16   6  15          0.22         36.24        30.00 o
  17   6  15        151.98        181.75        47.06 o
  18   6  15          5.70         16.62        63.05 o
   1   7  15        116.77        126.77        24.60 o
   2   7  15         23.88         41.46        20.87 o
   3   7  15       1030.54       1041.89        50.86 o
   4   7  15        101.38         53.20        21.34 o
   5   7  15         16.29         10.08        18.78 o
   6   7  15       2574.17       2560.44        88.55 o
   7   7  15          0.30         23.79        28.09 o
   8   7  15          0.52          8.10        30.39 o
   9   7  15        832.15        718.53        65.85 o
  10   7  15        679.69        564.91        57.61 o
  11   7  15        717.24        766.21        68.25 o
  12   7  15        187.23        211.33        40.48 o
  13   7  15       1412.23       1475.91        83.30 o
  14   7  15         95.72         27.53        42.67 o
  15   7  15         10.15         21.58        37.31 o
  16   7  15         19.95          1.85        26.84 o
   0   8  15        947.70        861.13        75.39 o
   1   8  15          3.87         -5.14        22.39 o
   2   8  15         46.51         50.62        22.70 o
   3   8  15        138.47        102.95        26.93 o
   4   8  15         86.71         62.92        24.65 o
   5   8  15        884.59        822.95        60.94 o
   6   8  15         38.89         34.05        32.23 o
   7   8  15         86.13         92.04        30.69 o
   8   8  15        195.52        179.61        41.00 o
   9   8  15         38.06         39.61        36.66 o
  10   8  15         31.11         24.03        35.29 o
  11   8  15        197.71        113.30        31.67 o
  12   8  15        501.44        534.68        65.88 o
  13   8  15        354.81        256.13        36.85 o
  14   8  15         23.54         26.77        38.52 o
   1   9  15        827.78        983.24        63.12 o
   2   9  15        574.87        572.90        49.09 o
   3   9  15         53.03         56.94        31.51 o
   4   9  15         14.13         17.74        22.80 o
   5   9  15         16.43          3.70        24.32 o
   6   9  15        419.54        493.26        59.97 o
   7   9  15          4.04        -28.00        28.00 o
   8   9  15         11.64          8.73        31.47 o
   9   9  15          0.67        -30.39        30.39 o
  10   9  15        714.55        629.80        66.71 o
  11   9  15        105.29        123.54       100.20 o
   0  10  15       2183.62       2407.49       143.52 o
   1  10  15        154.61         51.23        30.00 o
   2  10  15        191.45        122.92        31.46 o
   3  10  15        355.41        395.46        41.16 o
   4  10  15        365.68        307.47        44.55 o
   5  10  15        321.84        256.37        41.33 o
   6  10  15        181.05        141.14        36.48 o
   7  10  15         30.33        -24.88        68.49 o
   0   0  16      20262.29      21760.21       433.19 o
   1   0  16          8.78          7.25        11.59 o
   2   0  16         96.42         67.97        14.44 o
   3   0  16       6884.20       6445.51       119.51 o
   4   0  16        425.19        370.84        26.52 o
   5   0  16       1894.27       1840.11        53.56 o
   6   0  16      28621.45      28400.91       426.57 o
   7   0  16         72.60        104.58        16.93 o
   8   0  16       2409.95       2667.41        67.34 o
   9   0  16       5504.39       5123.15       100.26 o
  10   0  16        249.62        332.37        23.41 o
  11   0  16       3588.16       3598.49        96.38 o
  12   0  16       8245.00       7903.28       185.72 o
  13   0  16       7248.29       6769.83       239.84 o
  14   0  16       1598.93       1684.72       109.05 o
  15   0  16        835.68        785.69        90.79 o
  16   0  16        567.24        520.46        73.61 o
  17   0  16          3.10         -7.31        33.54 o
  18   0  16        163.63        117.11        43.97 o
  19   0  16        169.19         98.08        45.84 o
  20   0  16        190.61        204.88        81.88 o
  21   0  16       1104.84       1615.23       175.14 o
  22   0  16        467.78        100.83       103.80 o
   1   1  16        109.95         52.56         9.55 o
   2   1  16        157.02        138.79        12.25 o
   3   1  16       3572.49       3402.41        54.42 o
   4   1  16        185.09         83.39        12.65 o
   5   1  16         44.57         -6.14         9.09 o
   6   1  16       1596.53       1567.86        35.51 o
   7   1  16        386.09        453.95        19.51 o
   8   1  16       1687.06       1972.48        46.94 o
   9   1  16        736.42        654.02        27.84 o
  10   1  16      13376.54      12644.61       188.88 o
  11   1  16       2316.19       2189.09        60.82 o
  12   1  16         32.01         40.93        16.27 o
  13   1  16         59.61         48.43        15.66 o
  14   1  16       1067.27        964.12        52.32 o
  15   1  16        715.12        740.60        59.90 o
  16   1  16       2593.66       2588.26       148.75 o
  17   1  16        284.37        286.32        42.53 o
  18   1  16         55.28         -6.23        25.53 o
  19   1  16        215.83        119.58        31.65 o
  20   1  16         33.13         67.28        29.40 o
  21   1  16        875.32        842.10        62.59 o
   0   2  16       4487.68       4077.12        81.80 o
   1   2  16      10756.88      11108.48       127.88 o
   2   2  16       1260.89       1215.37        29.74 o
   3   2  16      17894.83      19084.95       212.69 o
   4   2  16          0.27          1.64         9.77 o
   5   2  16       1736.53       1591.79        34.83 o
   6   2  16        214.09         47.85         9.68 o
   7   2  16         58.54         40.94        11.21 o
   8   2  16       5272.05       5018.07        85.13 o
   9   2  16       3698.56       3421.99        75.08 o
  10   2  16          2.25         29.62        16.97 o
  11   2  16        221.00        215.40        25.80 o
  12   2  16       6697.33       6575.76       127.20 o
  13   2  16       4201.93       3983.90        92.45 o
  14   2  16         82.83         69.65        20.83 o
  15   2  16        891.80        814.76        47.05 o
  16   2  16         59.93         68.47        24.53 o
  17   2  16         42.93         57.31        27.43 o
  18   2  16        146.78        128.65        32.55 o
  19   2  16        153.03        183.53        34.02 o
  20   2  16       1924.16       2283.37       125.25 o
  21   2  16         35.58         66.46        25.15 o
   1   3  16       7025.41       7612.84        97.25 o
   2   3  16      11311.66      11489.03       140.22 o
   3   3  16        899.98        853.20        27.42 o
   4   3  16       4224.64       4158.40        62.92 o
   5   3  16        133.79        140.66        13.12 o
   6   3  16         82.34         69.60        14.04 o
   7   3  16       3898.57       3791.65        68.32 o
   8   3  16        538.75        485.88        32.74 o
   9   3  16        299.65        284.91        29.31 o
  10   3  16       5101.18       4759.51       104.48 o
  11   3  16        827.10        681.13        43.91 o
  12   3  16       1492.58       1490.26        56.19 o
  13   3  16       2469.64       2515.31        90.13 o
  14   3  16        215.05        184.53        26.42 o
  15   3  16        309.47        299.88        35.97 o
  16   3  16        542.64        585.65        51.39 o
  17   3  16       1503.98       1710.43        71.12 o
  18   3  16        452.03        448.95        42.40 o
  19   3  16       1026.84       1073.86        69.96 o
  20   3  16         91.94         54.44        34.16 o
  21   3  16        277.80        190.90        66.98 o
   0   4  16       5358.41       5364.86       121.05 o
   1   4  16      14747.47      14870.02       176.82 o
   2   4  16       1179.49       1227.89        35.28 o
   3   4  16        265.48        237.86        19.11 o
   4   4  16       2437.86       2649.66        50.33 o
   5   4  16       4258.87       4117.25        68.42 o
   6   4  16       3086.82       2918.36        60.29 o
   7   4  16       1035.84       1059.44        33.65 o
   8   4  16       1716.05       1677.29        57.66 o
   9   4  16        831.39        856.01        48.02 o
  10   4  16         22.16          6.49        18.78 o
  11   4  16       2519.57       2544.63        76.07 o
  12   4  16        310.81        260.96        30.78 o
  13   4  16          0.50         35.52        20.48 o
  14   4  16        464.26        450.19        42.92 o
  15   4  16        200.19        164.71        28.19 o
  16   4  16         15.96         45.44        28.56 o
  17   4  16        683.57        685.58        51.56 o
  18   4  16         73.37         78.29        30.12 o
  19   4  16        858.81        919.04        52.87 o
  20   4  16        775.23        795.16        50.98 o
   1   5  16       2282.15       2195.03        60.64 o
   2   5  16        391.82        501.55        32.30 o
   3   5  16        224.23        172.05        21.21 o
   4   5  16        802.77        715.03        35.25 o
   5   5  16         20.63         13.84        13.07 o
   6   5  16       1270.21       1294.04        48.35 o
   7   5  16       4466.23       4340.71       106.87 o
   8   5  16       4935.45       5080.22       128.25 o
   9   5  16          1.30        -18.84        20.40 o
  10   5  16          7.54         -1.08        21.54 o
  11   5  16        177.64        156.65        29.81 o
  12   5  16        993.38       1219.23        66.63 o
  13   5  16       6327.71       6394.60       151.59 o
  14   5  16        607.62        662.75        50.52 o
  15   5  16        489.91        451.82        43.33 o
  16   5  16        134.80         99.69        25.81 o
  17   5  16         81.40         81.22        25.38 o
  18   5  16         47.71          5.16        28.45 o
  19   5  16        740.51        770.15        57.60 o
   0   6  16      13038.12      12700.03       290.80 o
   1   6  16       2596.55       2846.36        76.71 o
   2   6  16       1547.72       1736.84        58.13 o
   3   6  16        739.29        759.80        46.39 o
   4   6  16       5822.95       5827.89       122.51 o
   5   6  16        175.67        160.00        23.09 o
   6   6  16         28.78         18.50        20.64 o
   7   6  16       6379.19       6349.18       154.67 o
   8   6  16       9398.52       9459.87       224.46 o
   9   6  16        939.65        969.17        73.29 o
  10   6  16         38.47         33.67        34.05 o
  11   6  16       1396.24       1684.01        86.91 o
  12   6  16        186.05        192.92        37.54 o
  13   6  16         24.03         71.24        28.50 o
  14   6  16        785.84        694.85        58.31 o
  15   6  16         96.61        102.28        30.94 o
  16   6  16        276.27        287.60        37.57 o
  17   6  16          2.19        -21.69        21.69 o
  18   6  16        230.66        178.25        48.61 o
   1   7  16          1.00          0.18        19.07 o
   2   7  16          0.33         -1.73        19.58 o
   3   7  16        643.96        575.68        42.95 o
   4   7  16         78.18         73.69        23.82 o
   5   7  16       1293.35       1296.13        60.29 o
   6   7  16       1847.12       1865.77        87.20 o
   7   7  16        341.19        253.96        59.41 o
   8   7  16        922.64        931.43        81.52 o
   9   7  16         24.04         21.30        27.79 o
  10   7  16        131.89        164.24        35.41 o
  11   7  16        163.98        146.28        39.64 o
  12   7  16        896.19       1121.25        81.05 o
  13   7  16       1246.49       1359.82        85.57 o
  14   7  16         34.82          4.67        26.76 o
  15   7  16        297.59        362.48        42.21 o
  16   7  16         51.59         52.29        27.59 o
   0   8  16         49.08         49.89        46.21 o
   1   8  16         62.90         35.43        25.95 o
   2   8  16        592.99        595.95        48.21 o
   3   8  16        195.50        159.45        30.56 o
   4   8  16        973.38        933.41        59.61 o
   5   8  16        216.93        192.58        34.77 o
   6   8  16         76.91         75.02        31.79 o
   7   8  16        139.68        115.95        34.61 o
   8   8  16       1513.36       1481.07        97.85 o
   9   8  16        209.40        205.19        50.30 o
  10   8  16        531.57        475.30        63.62 o
  11   8  16        400.09        357.61        50.18 o
  12   8  16         48.88         84.54        47.48 o
  13   8  16        336.43        183.06        56.19 o
  14   8  16        216.99        203.98       123.47 o
   1   9  16          3.76         30.53        23.48 o
   2   9  16       1033.15        987.74        64.17 o
   3   9  16        154.83        118.87        29.41 o
   4   9  16       3824.53       3880.85       119.89 o
   5   9  16        230.81        171.01        32.09 o
   6   9  16        130.66         75.78        35.64 o
   7   9  16        240.71        159.33        44.58 o
   8   9  16        213.83        106.44        37.97 o
   9   9  16         51.95         35.92        31.89 o
  10   9  16        201.81        198.05        78.56 o
  11   9  16        291.82        315.43       117.88 o
   0  10  16          0.43         13.68        62.78 o
   1  10  16         31.58         49.97        26.82 o
   2  10  16         92.56        106.10        28.76 o
   3  10  16         82.46         48.81        42.29 o
   4  10  16        202.91        235.54        37.36 o
   5  10  16        137.55         13.30        39.32 o
   6  10  16         90.66        140.53        39.33 o
   1   1  17         85.19         94.95        10.77 o
   2   1  17         16.83         14.40         8.57 o
   3   1  17        947.62        839.20        26.40 o
   4   1  17       1322.73       1095.71        29.38 o
   5   1  17       3332.40       3702.55        60.63 o
   6   1  17       3035.14       2747.74        50.61 o
   7   1  17        527.50        596.20        23.94 o
   8   1  17        639.84        609.26        23.79 o
   9   1  17        272.58        286.57        21.52 o
  10   1  17        265.03        304.52        20.74 o
  11   1  17       1049.54       1054.80        45.10 o
  12   1  17        144.72        133.11        22.32 o
  13   1  17        289.32        274.96        26.06 o
  14   1  17          0.10          1.75        17.70 o
  15   1  17       2089.89       2021.99        90.26 o
  16   1  17          0.46         10.69        28.27 o
  17   1  17        304.57        262.50        42.90 o
  18   1  17        317.62        316.79        42.44 o
  19   1  17        402.04        344.10        46.45 o
  20   1  17        120.03         26.58        27.43 o
  21   1  17        140.35        129.49        36.61 o
   0   2  17      11405.68      12479.69       193.25 o
   1   2  17        433.61        534.07        22.44 o
   2   2  17        133.04        109.81        12.88 o
   3   2  17       6966.95       7788.52       103.34 o
   4   2  17        211.27        127.16        14.64 o
   5   2  17        197.65        234.84        16.86 o
   6   2  17       2317.50       2170.02        45.42 o
   7   2  17       4546.36       4722.83        80.93 o
   8   2  17       6469.11       6603.96       105.62 o
   9   2  17       2706.07       2541.25        64.10 o
  10   2  17       5413.17       5537.68       118.01 o
  11   2  17        523.18        589.19        39.16 o
  12   2  17        753.15        702.78        39.54 o
  13   2  17       1715.24       1807.54        62.00 o
  14   2  17        824.33        831.37        48.61 o
  15   2  17          1.20         -0.24        18.58 o
  16   2  17         25.33          7.55        23.23 o
  17   2  17         43.15         44.94        27.67 o
  18   2  17        100.53         36.33        26.66 o
  19   2  17        463.43        425.77        49.95 o
  20   2  17        842.67       1111.13        82.77 o
  21   2  17        396.51        317.95        78.29 o
   1   3  17       9299.76       9550.79       116.85 o
   2   3  17       2541.09       2246.72        44.86 o
   3   3  17        170.14        221.14        16.91 o
   4   3  17       2441.49       2191.90        42.30 o
   5   3  17       2319.07       2494.34        47.37 o
   6   3  17       1972.15       1804.95        38.61 o
   7   3  17          0.93          4.12        11.36 o
   8   3  17        745.23        815.26        39.57 o
   9   3  17        507.95        582.66        40.43 o
  10   3  17        551.73        571.56        41.20 o
  11   3  17       1169.15       1202.75        53.35 o
  12   3  17        668.68        572.53        41.74 o
  13   3  17        641.52        658.58        49.20 o
  14   3  17       1073.09       1087.25        55.49 o
  15   3  17        421.01        373.92        36.71 o
  16   3  17        155.12        164.59        27.08 o
  17   3  17        362.25        386.02        36.01 o
  18   3  17       1093.36       1226.46        64.95 o
  19   3  17         58.23         64.21        28.28 o
  20   3  17        553.12        786.96        77.38 o
   0   4  17       3429.88       3386.99        89.12 o
   1   4  17        374.98        433.93        26.59 o
   2   4  17        180.70        137.76        16.74 o
   3   4  17       1031.36       1086.40        33.80 o
   4   4  17       1040.48        910.57        32.94 o
   5   4  17       3978.28       4077.58        68.71 o
   6   4  17       1882.91       1822.20        49.52 o
   7   4  17        381.06        346.95        23.49 o
   8   4  17       3012.63       3027.38        80.76 o
   9   4  17        660.95        611.94        43.07 o
  10   4  17        854.37        951.18        50.36 o
  11   4  17        303.28        265.73        31.37 o
  12   4  17        125.07        112.59        24.13 o
  13   4  17       1539.00       1573.22        64.57 o
  14   4  17        288.66        294.26        33.89 o
  15   4  17          4.82          9.73        21.29 o
  16   4  17         46.78         26.47        23.72 o
  17   4  17         64.17         84.26        27.58 o
  18   4  17         15.30          6.75        20.81 o
  19   4  17         18.35         23.88        25.22 o
  20   4  17        360.47        347.22        36.34 o
   1   5  17       1600.50       1508.98        48.49 o
   2   5  17       1953.59       2117.28        55.93 o
   3   5  17        449.14        427.69        30.68 o
   4   5  17        166.65        181.26        21.92 o
   5   5  17          7.11          5.31        13.53 o
   6   5  17         10.65          7.02        15.91 o
   7   5  17         26.21         22.68        15.18 o
   8   5  17       3038.20       3117.33        96.17 o
   9   5  17        293.89        320.44        40.98 o
  10   5  17        242.78        233.66        34.80 o
  11   5  17       2944.45       3277.41        98.89 o
  12   5  17       2687.85       2852.64        92.64 o
  13   5  17         28.31         64.87        25.75 o
  14   5  17        693.74        755.60        55.04 o
  15   5  17        253.46        193.62        38.77 o
  16   5  17        131.72        182.12        29.54 o
  17   5  17        299.58        281.30        36.13 o
  18   5  17        181.18        148.93        28.44 o
  19   5  17         47.79         48.14        24.03 o
   0   6  17      12580.93      12507.35       288.03 o
   1   6  17          2.30          9.72        18.65 o
   2   6  17         19.26         -9.55        18.23 o
   3   6  17       3372.61       3375.67        87.46 o
   4   6  17        466.60        496.76        40.08 o
   5   6  17        922.44        974.79        48.30 o
   6   6  17       1063.04       1046.37        58.04 o
   7   6  17       1008.71        925.63        69.59 o
   8   6  17        653.29        705.79        65.80 o
   9   6  17        883.47        826.47        69.79 o
  10   6  17         76.49        149.85        35.85 o
  11   6  17       1173.42       1404.67        80.08 o
  12   6  17         37.62        -24.87        24.87 o
  13   6  17        112.33         39.40        39.94 o
  14   6  17        295.01        364.80        44.22 o
  15   6  17         10.80          0.52        26.33 o
  16   6  17          7.41        -21.27        21.27 o
  17   6  17          3.90        -23.69        23.69 o
   1   7  17         40.84         60.10        22.97 o
   2   7  17         91.45         60.82        24.40 o
   3   7  17         72.46         66.62        23.77 o
   4   7  17       1082.40       1055.48        58.66 o
   5   7  17        409.75        375.02        41.22 o
   6   7  17          0.30          7.72        24.59 o
   7   7  17        223.36        207.15        58.27 o
   8   7  17        511.49        590.52        70.90 o
   9   7  17        209.57        163.12        42.07 o
  10   7  17         29.38         43.30        31.70 o
  11   7  17        240.91        267.72        45.51 o
  12   7  17        593.83        621.49        65.06 o
  13   7  17        196.95        193.79        37.20 o
  14   7  17         95.33         41.14        27.61 o
  15   7  17         34.99        103.30        30.13 o
  16   7  17        115.98         49.18        45.76 o
   0   8  17          1.76        -30.83        30.83 o
   1   8  17          4.75         19.29        23.12 o
   2   8  17         88.83         54.42        25.69 o
   3   8  17        441.20        374.72        39.87 o
   4   8  17          8.90        -11.70        25.66 o
   5   8  17       2810.45       2854.45        91.63 o
   6   8  17       1553.32       1447.34        71.81 o
   7   8  17        333.48        411.34        54.91 o
   8   8  17        118.72        148.02        43.67 o
   9   8  17        192.19        123.20        45.26 o
  10   8  17        113.13         78.64        37.06 o
  11   8  17        175.71         78.10        56.51 o
  12   8  17        252.64        200.31        35.97 o
  13   8  17        160.57        111.50        39.10 o
  14   8  17          1.39        -27.33        45.73 o
   1   9  17         33.93         27.90        24.12 o
   2   9  17          9.77        -14.93        26.91 o
   3   9  17        185.11        173.11        31.83 o
   4   9  17        446.52        378.80        40.96 o
   5   9  17         31.01         33.77        25.56 o
   6   9  17        153.82        157.40        41.35 o
   7   9  17        248.40        165.82        38.46 o
   8   9  17        130.20         69.97        38.51 o
   9   9  17       1010.03        979.91        95.75 o
  10   9  17        179.81        113.60        38.45 o
  11   9  17         98.03        252.98        91.20 o
   0  10  17          0.13         68.32        37.67 o
   1  10  17          1.09         -2.90        24.62 o
   2  10  17        141.30         92.22        29.21 o
   3  10  17        567.86        600.24        50.52 o
   4  10  17         10.73         10.40        25.38 o
   5  10  17         90.47         76.28        36.38 o
   6  10  17        190.50        239.96        53.53 o
   0   0  18       2087.36       2492.76        84.95 o
   1   0  18      38676.91      38743.48       524.70 o
   2   0  18       1076.56       1132.21        38.93 o
   3   0  18       1017.94        832.05        35.49 o
   4   0  18      19561.64      20038.33       291.23 o
   5   0  18       4565.75       4340.75        99.69 o
   6   0  18          0.38          1.16        11.10 o
   7   0  18        227.45        160.50        20.40 o
   8   0  18       3608.30       3495.64        83.90 o
   9   0  18       1014.57       1108.27        47.51 o
  10   0  18         49.83         44.13        16.67 o
  11   0  18         12.95        -17.55        17.55 o
  12   0  18       8600.88       7878.34       212.36 o
  13   0  18       7231.90       6953.59       308.66 o
  14   0  18       1779.06       1704.32       112.11 o
  15   0  18       3883.73       3852.55       177.64 o
  16   0  18        575.77        602.45        81.01 o
  17   0  18       2132.93       2047.24       169.76 o
  18   0  18        162.46        158.23        58.02 o
  19   0  18       2327.10       2410.38       186.41 o
  20   0  18       2750.08       2879.79       195.77 o
  21   0  18         59.99         21.89        36.29 o
   1   1  18        406.39        356.25        17.46 o
   2   1  18        894.97        847.90        24.10 o
   3   1  18        510.32        344.67        20.03 o
   4   1  18          1.55         20.21        10.04 o
   5   1  18        216.59        237.65        17.81 o
   6   1  18       4475.54       4538.47        71.26 o
   7   1  18       3632.14       3309.84        61.88 o
   8   1  18       3721.52       3489.81        71.77 o
   9   1  18       6911.15       6810.10       107.34 o
  10   1  18        416.94        423.64        24.76 o
  11   1  18       1397.06       1527.84        54.85 o
  12   1  18        660.78        620.97        39.92 o
  13   1  18       3291.70       3110.20        82.64 o
  14   1  18        658.36        643.09        46.94 o
  15   1  18       1220.58       1215.28        70.08 o
  16   1  18       3133.50       3258.78       116.49 o
  17   1  18       3356.75       3277.88       119.13 o
  18   1  18          1.03        -27.88        27.88 o
  19   1  18       1244.01       1403.81        80.18 o
  20   1  18       2638.79       2954.31       116.84 o
  21   1  18          0.08        -26.26        26.26 o
   0   2  18        352.77        251.70        24.59 o
   1   2  18      38724.29      39830.58       390.27 o
   2   2  18       4917.17       5301.94        75.96 o
   3   2  18       1283.00       1494.46        37.81 o
   4   2  18      22561.97      22911.25       252.31 o
   5   2  18        474.14        664.43        25.63 o
   6   2  18       1053.41       1254.20        32.58 o
   7   2  18        225.68        189.98        14.74 o
   8   2  18       4034.88       3928.44        92.56 o
   9   2  18        215.20        261.90        22.01 o
  10   2  18       1510.13       1604.24        55.53 o
  11   2  18       7192.08       6891.75       131.05 o
  12   2  18       4845.82       4777.64       108.03 o
  13   2  18        883.19        937.32        49.31 o
  14   2  18          1.89        -16.64        16.64 o
  15   2  18         58.72         93.20        21.53 o
  16   2  18          3.09          4.14        21.55 o
  17   2  18       2318.76       2274.02        80.52 o
  18   2  18         81.04         44.78        26.61 o
  19   2  18       1922.67       2148.04        98.45 o
  20   2  18        538.71        589.23        58.82 o
  21   2  18          5.37         27.02        29.43 o
   1   3  18         62.21         42.05        11.23 o
   2   3  18         45.63         38.90        11.56 o
   3   3  18       6905.03       7140.49        94.73 o
   4   3  18       1092.96       1205.76        36.17 o
   5   3  18       5048.39       4957.40        77.34 o
   6   3  18        715.18        802.58        28.08 o
   7   3  18        586.02        563.53        31.55 o
   8   3  18       2279.52       2398.95        54.36 o
   9   3  18        357.67        412.87        34.11 o
  10   3  18       5896.32       5747.76       120.92 o
  11   3  18       1299.25       1214.05        61.61 o
  12   3  18       4294.82       4192.84       101.46 o
  13   3  18         77.91         84.78        21.97 o
  14   3  18        161.30        145.45        26.86 o
  15   3  18        682.92        719.42        50.17 o
  16   3  18        125.09         90.53        24.42 o
  17   3  18       2082.76       2194.62        76.06 o
  18   3  18        125.31        127.39        35.48 o
  19   3  18        278.66        205.60        34.15 o
  20   3  18       1184.80       1449.99        76.89 o
   0   4  18      14925.57      14491.49       260.04 o
   1   4  18       8396.14       8274.25       119.07 o
   2   4  18        809.62        784.66        31.99 o
   3   4  18       5116.68       4879.35        79.18 o
   4   4  18       1946.44       1949.08        48.37 o
   5   4  18       1121.87       1059.55        34.86 o
   6   4  18       6252.56       6098.94        94.60 o
   7   4  18         93.57         91.42        16.12 o
   8   4  18        307.17        326.56        33.20 o
   9   4  18       1935.28       1925.52        65.05 o
  10   4  18         90.89         97.11        22.65 o
  11   4  18        571.64        514.59        41.29 o
  12   4  18       2048.49       2114.28        71.14 o
  13   4  18       2813.27       2940.20        86.51 o
  14   4  18        260.00        208.22        32.64 o
  15   4  18         19.76          0.91        22.09 o
  16   4  18          0.49         26.43        22.25 o
  17   4  18        262.16        124.14        32.04 o
  18   4  18          0.19        -19.72        19.72 o
  19   4  18         87.51         73.61        23.66 o
  20   4  18          0.34         22.35        39.86 o
   1   5  18          0.01          8.94        14.96 o
   2   5  18        167.82        129.80        20.13 o
   3   5  18       2753.05       2614.13        67.88 o
   4   5  18         38.12         43.78        15.83 o
   5   5  18       6703.93       6671.26       119.08 o
   6   5  18       3895.29       3823.99        89.64 o
   7   5  18       2130.42       2217.24        69.04 o
   8   5  18        520.31        599.55        51.01 o
   9   5  18       1092.66       1074.34        66.31 o
  10   5  18        744.02        684.39        55.13 o
  11   5  18        251.99        301.37        39.72 o
  12   5  18          2.46         26.28        24.28 o
  13   5  18       1069.76       1017.47        63.01 o
  14   5  18        125.99         68.52        28.03 o
  15   5  18       3063.55       3421.16       106.17 o
  16   5  18          6.05         31.65        24.06 o
  17   5  18       1359.47       1286.75        68.36 o
  18   5  18       1980.97       2047.62        94.60 o
  19   5  18          0.03        -26.79        26.79 o
   0   6  18        433.49        446.15        52.42 o
   1   6  18       1045.68        999.66        50.76 o
   2   6  18       1044.72       1025.76        52.59 o
   3   6  18          9.59         24.42        20.84 o
   4   6  18        525.80        536.03        41.85 o
   5   6  18        377.92        361.40        34.15 o
   6   6  18        471.44        496.88        44.93 o
   7   6  18       1389.66       1386.13        75.88 o
   8   6  18        186.36        137.50        39.12 o
   9   6  18        137.66        111.97        36.86 o
  10   6  18       3573.77       3740.92       128.37 o
  11   6  18       3252.20       3207.65       117.37 o
  12   6  18         19.17         12.81        26.10 o
  13   6  18        790.66        776.72        73.25 o
  14   6  18         42.45         19.46        30.63 o
  15   6  18        679.21        818.05        58.72 o
  16   6  18        257.94        221.78        50.81 o
  17   6  18         21.12         49.89        25.08 o
   1   7  18       1991.55       2093.64        71.79 o
   2   7  18        360.28        412.14        38.48 o
   3   7  18        103.14         17.11        21.83 o
   4   7  18         38.14         28.00        20.78 o
   5   7  18       1128.71       1206.58        62.22 o
   6   7  18        553.04        409.93        53.34 o
   7   7  18       1699.55       1746.81       102.36 o
   8   7  18         43.45         41.07        32.69 o
   9   7  18        567.76        411.10        63.42 o
  10   7  18       1151.12       1290.62        85.61 o
  11   7  18        711.39        672.11        65.67 o
  12   7  18        111.63        175.09        37.51 o
  13   7  18         33.90         23.26        32.41 o
  14   7  18         22.26        -26.40        26.40 o
  15   7  18       1344.69       1585.37       111.58 o
  16   7  18          2.09        -52.87        64.41 o
   0   8  18        105.56        114.14        49.38 o
   1   8  18       1807.36       1923.53        84.53 o
   2   8  18       2031.16       2199.75        91.05 o
   3   8  18          0.21        -21.62        21.62 o
   4   8  18        541.75        454.24        46.86 o
   5   8  18         79.53        113.93        29.02 o
   6   8  18        367.85        358.51        45.72 o
   7   8  18        578.02        478.47        69.01 o
   8   8  18          4.13        -38.70        38.70 o
   9   8  18        190.15        110.65        42.74 o
  10   8  18         12.30        -19.11        32.45 o
  11   8  18        842.48       1019.78        86.87 o
  12   8  18         94.12         -7.19        33.95 o
  13   8  18        264.34        275.06        58.05 o
   1   9  18         34.91        -13.16        24.90 o
   2   9  18        756.23        684.96        55.98 o
   3   9  18         10.92        -14.45        24.63 o
   4   9  18         64.74         57.00        29.21 o
   5   9  18        760.05        749.04        61.89 o
   6   9  18          3.13        -13.01        34.39 o
   7   9  18          8.58         55.19        31.58 o
   8   9  18          7.88        -27.35        40.21 o
   9   9  18         17.03         35.26        45.51 o
  10   9  18        986.69        876.66        93.67 o
   0  10  18         30.15         -1.17        36.19 o
   1  10  18       1291.05       1375.22        78.48 o
   2  10  18       1067.63       1088.06        82.81 o
   3  10  18         50.57         53.44        25.98 o
   4  10  18        106.01         24.40        27.24 o
   5  10  18         30.95          3.33        45.16 o
   1   1  19         67.30         38.42         9.89 o
   2   1  19         20.15          9.87         8.84 o
   3   1  19       1582.39       1873.66        38.52 o
   4   1  19       1465.34       1490.71        35.65 o
   5   1  19       4070.79       4380.65        67.88 o
   6   1  19        685.00        662.82        26.02 o
   7   1  19       4116.69       4060.12        75.99 o
   8   1  19       1753.44       1558.84        40.63 o
   9   1  19        167.95        159.53        19.82 o
  10   1  19       2850.81       2739.48        61.19 o
  11   1  19        572.23        577.81        28.22 o
  12   1  19          1.49         23.77        17.46 o
  13   1  19          2.73         -8.63        16.13 o
  14   1  19        338.09        326.56        36.81 o
  15   1  19         54.88         49.14        28.69 o
  16   1  19          3.51         -2.00        26.18 o
  17   1  19        100.12         83.73        29.70 o
  18   1  19          0.21         -9.14        24.81 o
  19   1  19         49.51         42.19        28.77 o
  20   1  19         60.84         81.24        28.62 o
  21   1  19        190.82        141.30        32.34 o
   0   2  19      15622.86      15030.40       229.41 o
   1   2  19          1.00          1.09         9.65 o
   2   2  19       7845.99       7891.02       100.81 o
   3   2  19       1415.08       1631.79        38.91 o
   4   2  19       3585.06       3738.50        62.80 o
   5   2  19       2450.61       2694.57        50.18 o
   6   2  19       2165.19       2303.46        46.73 o
   7   2  19       1887.56       2100.30        45.12 o
   8   2  19          6.24         36.19        13.79 o
   9   2  19       1106.49       1102.34        37.36 o
  10   2  19       1474.91       1547.97        55.00 o
  11   2  19       7057.71       6664.90       129.54 o
  12   2  19        387.88        424.23        37.06 o
  13   2  19        353.30        324.02        33.41 o
  14   2  19        459.26        435.36        40.79 o
  15   2  19        675.05        718.33        46.57 o
  16   2  19        603.45        628.46        62.00 o
  17   2  19       1704.70       1740.54        85.75 o
  18   2  19         86.60         51.48        28.16 o
  19   2  19        489.99        419.30        48.98 o
  20   2  19         71.30        110.14        42.26 o
  21   2  19        601.03        511.99       150.99 o
   1   3  19        662.00        631.93        25.87 o
   2   3  19       4290.29       4287.80        67.51 o
   3   3  19        393.86        369.19        22.23 o
   4   3  19         39.54         42.27        13.26 o
   5   3  19       3077.40       3134.92        58.16 o
   6   3  19        249.49        244.21        19.81 o
   7   3  19       6557.63       6547.08       115.92 o
   8   3  19        215.98        181.33        19.16 o
   9   3  19        508.72        539.11        40.58 o
  10   3  19       2346.00       2329.49        71.37 o
  11   3  19        106.08        101.84        23.23 o
  12   3  19       2203.29       2184.76        78.77 o
  13   3  19       1338.83       1287.62        59.66 o
  14   3  19        128.79        135.45        25.89 o
  15   3  19        145.47        164.73        30.57 o
  16   3  19        262.38        266.85        33.68 o
  17   3  19        538.26        474.17        46.45 o
  18   3  19         40.47         42.95        24.14 o
  19   3  19        119.81         71.69        32.81 o
  20   3  19        791.12        812.71        90.03 o
   0   4  19      41603.32      41462.04       649.23 o
   1   4  19        167.18        133.39        17.07 o
   2   4  19          4.22        -11.11        11.11 o
   3   4  19          3.20        -11.40        11.40 o
   4   4  19        756.13        710.76        34.56 o
   5   4  19       1543.33       1420.29        41.39 o
   6   4  19          3.32          3.47        11.11 o
   7   4  19        152.10        143.06        20.07 o
   8   4  19        397.98        429.13        37.36 o
   9   4  19       1169.69       1186.30        54.65 o
  10   4  19        554.77        522.40        42.15 o
  11   4  19         86.20         62.66        22.37 o
  12   4  19       2284.11       2341.33        75.78 o
  13   4  19        123.95        115.95        25.65 o
  14   4  19        200.01        145.66        32.24 o
  15   4  19        378.71        429.53        40.54 o
  16   4  19       1807.94       1775.03        75.63 o
  17   4  19        128.31        129.83        27.19 o
  18   4  19        122.72        160.05        31.22 o
  19   4  19          6.58         -9.83        19.78 o
   1   5  19        206.50        198.25        23.90 o
   2   5  19        551.01        548.64        38.24 o
   3   5  19          3.87         28.13        16.25 o
   4   5  19        430.53        417.46        31.22 o
   5   5  19        210.40        274.60        27.41 o
   6   5  19        819.14        933.76        42.11 o
   7   5  19        252.65        192.39        25.58 o
   8   5  19       1081.55        972.58        62.21 o
   9   5  19        107.84        138.20        31.31 o
  10   5  19        401.45        450.07        44.88 o
  11   5  19         77.39         92.81        28.47 o
  12   5  19       1373.41       1503.49        74.30 o
  13   5  19         50.60         96.25        28.39 o
  14   5  19        104.55        142.56        30.64 o
  15   5  19          4.49         24.73        23.31 o
  16   5  19         65.19         40.84        25.07 o
  17   5  19          9.89         14.11        24.11 o
  18   5  19         13.00         -8.07        23.42 o
   0   6  19       4609.32       4675.42       148.90 o
   1   6  19          6.25        -13.67        19.92 o
   2   6  19         19.47         55.08        21.66 o
   3   6  19          0.60        -11.08        17.99 o
   4   6  19       1383.74       1544.93        60.18 o
   5   6  19          0.66          0.00        18.92 o
   6   6  19        978.05        878.71        70.73 o
   7   6  19       1025.61        891.69        50.85 o
   8   6  19       1437.48       1443.36        83.67 o
   9   6  19       3391.04       3531.01       126.08 o
  10   6  19        311.40        369.37        47.76 o
  11   6  19       1137.16       1390.14        81.70 o
  12   6  19        632.81        739.95        72.36 o
  13   6  19         53.42         34.79        28.39 o
  14   6  19        119.82         92.44        29.30 o
  15   6  19        288.69        400.19        41.67 o
  16   6  19        188.28        285.74        53.05 o
  17   6  19         21.91         55.34        28.50 o
   1   7  19       1996.02       2132.67        73.19 o
   2   7  19       2377.46       2393.04        76.94 o
   3   7  19        759.45        745.53        51.27 o
   4   7  19       1769.65       1932.96        72.38 o
   5   7  19         71.27         74.21        23.09 o
   6   7  19        381.19        293.05        38.95 o
   7   7  19          6.25        -17.18        31.85 o
   8   7  19        310.44        251.89        57.57 o
   9   7  19        529.85        458.79        59.45 o
  10   7  19        146.33        208.18        43.04 o
  11   7  19          0.82         19.44        30.18 o
  12   7  19         68.18        111.17        33.42 o
  13   7  19        453.05        539.74        56.36 o
  14   7  19         99.94         58.93        53.38 o
  15   7  19         67.31         34.16        36.98 o
   0   8  19        130.70        130.46        50.68 o
   1   8  19         47.01         31.09        24.87 o
   2   8  19       1860.95       2023.90        80.91 o
   3   8  19        106.87         66.64        27.49 o
   4   8  19       1097.28       1074.33        64.92 o
   5   8  19        412.40        440.95        39.07 o
   6   8  19        182.74         93.56        30.03 o
   7   8  19         33.46         49.59        33.58 o
   8   8  19        798.89        823.25        88.72 o
   9   8  19        411.08        404.46        62.87 o
  10   8  19        354.55        325.96        75.22 o
  11   8  19         67.65         99.97        39.37 o
  12   8  19        297.15        213.13        60.48 o
  13   8  19         12.89         15.28        40.40 o
   1   9  19        102.18         71.59        33.68 o
   2   9  19        233.53        146.26        34.93 o
   3   9  19        917.20       1002.07        73.56 o
   4   9  19        136.58        125.70        36.90 o
   5   9  19        362.27        286.58        48.71 o
   6   9  19        131.25        180.52        39.29 o
   7   9  19          0.60        -29.47        29.47 o
   8   9  19         29.02        -27.59        35.39 o
   9   9  19          8.58        -16.62        35.53 o
  10   9  19          0.17         24.09        59.57 o
   0  10  19        535.71        483.07        97.38 o
   1  10  19          7.19         26.03        36.15 o
   2  10  19         88.36        138.35        44.95 o
   3  10  19        204.51        139.30        33.82 o
   4  10  19          4.48         25.92        42.03 o
   5  10  19          6.05       -100.15       102.09 o
   0   0  20      47299.30      48960.77       931.03 o
   1   0  20        300.08        195.55        22.73 o
   2   0  20       7895.51       7433.38       130.79 o
   3   0  20       8362.56       8594.68       150.59 o
   4   0  20      18830.97      18548.11       329.80 o
   5   0  20        238.04        237.61        24.14 o
   6   0  20      23321.61      23058.28       453.62 o
   7   0  20         17.33         45.34        20.50 o
   8   0  20       6526.89       6026.39       142.29 o
   9   0  20        825.95        809.09        48.78 o
  10   0  20        164.15        165.64        27.30 o
  11   0  20       9846.64       9241.82       202.69 o
  12   0  20       8779.29       8464.81       229.93 o
  13   0  20       1820.32       1857.15       100.36 o
  14   0  20       1225.34       1210.39       101.54 o
  15   0  20          6.26         12.92        38.92 o
  16   0  20        586.05        547.35        92.36 o
  17   0  20        152.26        212.51        57.46 o
  18   0  20        735.34        748.94       120.84 o
  19   0  20         29.61        -10.93        37.03 o
  20   0  20        281.55        139.41        43.30 o
  21   0  20         28.18        -35.85        35.85 o
   1   1  20       2727.78       2424.21        41.75 o
   2   1  20       1254.90       1387.72        30.38 o
   3   1  20       1410.98       1440.96        32.83 o
   4   1  20       6479.11       6527.77        88.96 o
   5   1  20         47.04         95.27        13.38 o
   6   1  20        312.19        300.05        20.66 o
   7   1  20          0.62        -10.41        10.41 o
   8   1  20       3881.20       3543.95        73.96 o
   9   1  20       2439.13       2441.01        59.01 o
  10   1  20          3.98          6.72        14.70 o
  11   1  20         50.65         34.14        14.80 o
  12   1  20      11252.38      10680.44       187.35 o
  13   1  20        583.99        521.03        38.35 o
  14   1  20        654.29        648.23        48.84 o
  15   1  20        125.98        102.17        25.16 o
  16   1  20          0.00        -10.88        28.11 o
  17   1  20        591.08        608.00        60.04 o
  18   1  20        171.35        180.27        35.82 o
  19   1  20        471.34        403.56        54.93 o
  20   1  20       1285.71       1127.64        70.25 o
  21   1  20         77.60         95.96        43.04 o
   0   2  20       1509.63       1739.06        52.89 o
   1   2  20       9568.38      10316.84       122.57 o
   2   2  20       6741.19       6761.16        91.06 o
   3   2  20       4998.74       5168.73        78.24 o
   4   2  20      39294.77      40997.62       439.58 o
   5   2  20       3999.92       3981.96        66.89 o
   6   2  20       3635.06       3442.30        64.15 o
   7   2  20          9.73         24.95        11.99 o
   8   2  20      13940.17      13824.54       199.62 o
   9   2  20       3303.54       3340.09        69.73 o
  10   2  20         27.82         33.27        18.30 o
  11   2  20       4508.51       4377.78       103.26 o
  12   2  20          3.18         -0.92        18.07 o
  13   2  20        598.16        560.33        42.33 o
  14   2  20         38.66         35.95        20.98 o
  15   2  20         65.90        130.05        26.08 o
  16   2  20         89.11         33.48        24.66 o
  17   2  20        122.78        109.27        24.87 o
  18   2  20       1591.79       1796.12        85.45 o
  19   2  20        139.63        158.01        34.24 o
  20   2  20        792.84        704.70        61.02 o
  21   2  20         95.23        101.79        62.05 o
   1   3  20        989.57        897.77        28.97 o
   2   3  20       1741.31       1625.69        39.21 o
   3   3  20         93.30         57.18        14.11 o
   4   3  20        508.11        525.69        28.30 o
   5   3  20       4225.67       4173.80        72.63 o
   6   3  20        184.57        196.68        18.91 o
   7   3  20          7.81         23.15        14.79 o
   8   3  20       1345.33       1316.51        45.25 o
   9   3  20          2.88         -2.71        17.60 o
  10   3  20       5865.11       5800.65       123.99 o
  11   3  20        365.31        396.32        35.78 o
  12   3  20       1350.39       1428.94        68.36 o
  13   3  20        497.25        536.84        44.29 o
  14   3  20        150.69         87.86        24.93 o
  15   3  20         10.14         15.70        21.95 o
  16   3  20          7.80         35.00        24.09 o
  17   3  20         57.92        110.39        25.95 o
  18   3  20        410.83        361.13        41.12 o
  19   3  20        601.12        615.10        49.15 o
  20   3  20        781.15        968.38        64.83 o
   0   4  20       1649.35       1729.04        66.15 o
   1   4  20        255.55        219.68        20.77 o
   2   4  20       2809.38       2636.60        57.51 o
   3   4  20       2294.11       2191.58        52.70 o
   4   4  20       1765.39       1730.69        47.60 o
   5   4  20        396.76        392.75        27.93 o
   6   4  20       2902.82       2783.95        58.35 o
   7   4  20          8.60         21.57        15.49 o
   8   4  20      10699.92      10593.18       168.51 o
   9   4  20       1730.24       1775.95        64.32 o
  10   4  20        177.59         79.72        24.13 o
  11   4  20        259.07        235.27        32.25 o
  12   4  20         28.72         67.20        22.68 o
  13   4  20       1397.44       1541.16        66.82 o
  14   4  20         53.06         63.94        25.53 o
  15   4  20         38.86         68.70        23.38 o
  16   4  20        321.92        262.32        34.84 o
  17   4  20        464.77        520.00        47.45 o
  18   4  20         16.98         18.53        22.30 o
  19   4  20        208.40        201.76        26.47 o
   1   5  20        772.59        780.65        42.79 o
   2   5  20        191.92        193.87        24.58 o
   3   5  20         90.71         65.89        18.17 o
   4   5  20         23.95         26.10        15.95 o
   5   5  20        303.36        249.92        26.71 o
   6   5  20        298.19        254.75        21.61 o
   7   5  20        361.06        320.37        40.36 o
   8   5  20         56.98         54.50        26.00 o
   9   5  20       1331.08       1205.11        66.70 o
  10   5  20       7213.86       7249.21       170.04 o
  11   5  20         33.45         31.93        24.74 o
  12   5  20        204.02        243.44        38.24 o
  13   5  20         89.07         64.66        32.44 o
  14   5  20        175.58        160.42        38.32 o
  15   5  20        668.56        710.93        60.78 o
  16   5  20        346.59        284.31        42.89 o
  17   5  20        163.68        181.22        30.35 o
  18   5  20         22.49        -23.51        23.51 o
   0   6  20      25716.67      26316.44       530.16 o
   1   6  20       1090.63       1201.39        56.16 o
   2   6  20       3999.70       4039.19       100.43 o
   3   6  20          2.24        -11.01        18.49 o
   4   6  20       4053.83       4050.08       105.24 o
   5   6  20        286.57        321.18        34.34 o
   6   6  20        256.24        217.42        34.53 o
   7   6  20        126.50        170.43        27.21 o
   8   6  20       1730.99       1847.36        92.80 o
   9   6  20        453.74        440.42        54.16 o
  10   6  20          1.61         -6.81        28.39 o
  11   6  20        837.26        748.36        66.78 o
  12   6  20        450.19        480.62        50.57 o
  13   6  20         26.78        -26.68        30.55 o
  14   6  20         67.83         67.76        28.80 o
  15   6  20        105.59        104.10        43.60 o
  16   6  20        204.20        175.33        55.76 o
  17   6  20         83.60        102.05        49.96 o
   1   7  20        774.02        756.69        53.79 o
   2   7  20       1139.04       1215.43        60.32 o
   3   7  20        188.04        208.00        30.89 o
   4   7  20        796.44        928.58        56.87 o
   5   7  20        280.13        259.24        34.71 o
   6   7  20         23.93         25.44        26.54 o
   7   7  20        517.94        539.58        68.50 o
   8   7  20        466.23        432.29        62.15 o
   9   7  20         38.83         13.28        34.00 o
  10   7  20       1249.97       1663.74        93.50 o
  11   7  20          0.12          8.00        29.10 o
  12   7  20          0.01        -26.10        26.10 o
  13   7  20         55.25         44.67        30.35 o
  14   7  20          7.32        -26.09        26.09 o
  15   7  20         14.75         15.61        30.90 o
   0   8  20         44.54         -7.88        35.70 o
   1   8  20       1750.82       1766.98        73.78 o
   2   8  20         11.88        -10.41        22.29 o
   3   8  20        144.16         27.48        24.98 o
   4   8  20         11.19         14.68        21.72 o
   5   8  20        321.89        328.82        34.91 o
   6   8  20       2458.90       2672.41       101.72 o
   7   8  20        108.07        120.46        49.32 o
   8   8  20        297.07        260.07        74.19 o
   9   8  20         54.53        -25.49        38.39 o
  10   8  20          7.41         -8.86        48.78 o
  11   8  20         84.40         88.24        39.23 o
  12   8  20        532.75        500.48        73.08 o
  13   8  20         40.63         87.51        40.09 o
   1   9  20        484.82        413.98        51.08 o
   2   9  20        288.07        203.84        32.14 o
   3   9  20          0.12         38.77        27.41 o
   4   9  20        691.74        761.99        58.93 o
   5   9  20        100.11         84.37        30.55 o
   6   9  20        264.73        211.09        41.78 o
   7   9  20        157.20        156.78        38.77 o
   8   9  20          0.14         19.68        33.69 o
   9   9  20          3.38        -17.52        41.67 o
  10   9  20        366.79        175.83        70.78 o
   0  10  20        208.93        146.47        45.17 o
   1  10  20        569.08        419.75        55.04 o
   2  10  20         23.00         27.70        25.55 o
   3  10  20        644.71        566.19        63.61 o
   4  10  20        295.65        337.07        54.32 o
   1   1  21       5749.22       5759.29        76.15 o
   2   1  21       1647.36       1712.53        35.26 o
   3   1  21        517.55        538.77        22.31 o
   4   1  21        377.72        427.64        23.05 o
   5   1  21         30.59         38.07        11.19 o
   6   1  21        792.61        790.39        32.51 o
   7   1  21        185.09        185.35        19.46 o
   8   1  21        994.17       1055.81        35.67 o
   9   1  21        304.44        295.81        22.20 o
  10   1  21        213.55        195.56        23.62 o
  11   1  21         24.82         42.12        17.60 o
  12   1  21        529.70        620.09        40.62 o
  13   1  21        792.95        819.45        46.45 o
  14   1  21        324.50        340.93        40.69 o
  15   1  21          0.29         11.11        22.24 o
  16   1  21       1505.01       1496.18        94.88 o
  17   1  21         96.69        140.93        33.79 o
  18   1  21        115.16        124.51        34.39 o
  19   1  21         32.86         19.12        28.27 o
  20   1  21         13.59        -14.67        26.53 o
  21   1  21         93.24        111.24        66.22 o
   0   2  21      38327.96      39622.63       545.05 o
   1   2  21       4103.57       4040.38        62.09 o
   2   2  21       5890.71       6193.04        84.94 o
   3   2  21       1000.49        885.51        30.57 o
   4   2  21       2683.83       2801.86        56.59 o
   5   2  21        186.03        136.43        17.90 o
   6   2  21       1863.12       1766.79        44.26 o
   7   2  21       1276.25       1212.42        37.97 o
   8   2  21          0.21         13.62        11.87 o
   9   2  21       4490.94       4288.46        88.06 o
  10   2  21         12.92         22.38        12.26 o
  11   2  21        496.84        575.29        41.86 o
  12   2  21        737.18        825.24        50.89 o
  13   2  21        733.29        706.20        46.73 o
  14   2  21       1893.13       1862.80        69.48 o
  15   2  21        326.23        300.03        33.50 o
  16   2  21        116.57         86.20        22.72 o
  17   2  21        116.70         93.07        24.67 o
  18   2  21        864.11        805.75        68.08 o
  19   2  21        184.37        143.31        30.16 o
  20   2  21          8.14         14.41        24.39 o
   1   3  21       2782.19       2606.11        50.64 o
   2   3  21         57.36         39.43        12.50 o
   3   3  21       4647.36       4331.31        75.43 o
   4   3  21        607.98        646.23        31.22 o
   5   3  21        344.63        450.50        28.35 o
   6   3  21          9.76          4.67        12.04 o
   7   3  21        292.63        227.07        19.22 o
   8   3  21       1173.13       1135.45        47.80 o
   9   3  21         67.71         44.22        17.29 o
  10   3  21         15.37         42.22        20.95 o
  11   3  21        303.03        328.70        34.88 o
  12   3  21        180.46        167.81        29.41 o
  13   3  21       4311.27       4238.48       110.43 o
  14   3  21        577.57        534.12        50.51 o
  15   3  21        545.85        566.87        47.40 o
  16   3  21       1757.57       1610.79        68.62 o
  17   3  21         49.95         24.47        21.75 o
  18   3  21        262.49        179.21        43.34 o
  19   3  21        730.33        893.19        58.45 o
  20   3  21        350.07        223.12        40.49 o
   0   4  21       3252.05       3090.45        94.42 o
   1   4  21        274.21        293.50        24.76 o
   2   4  21        104.44         83.92        17.30 o
   3   4  21          0.59         10.04        14.22 o
   4   4  21       2876.22       2769.81        61.39 o
   5   4  21        887.44        867.40        39.05 o
   6   4  21         57.76         33.41        14.38 o
   7   4  21       3169.74       3139.84        73.37 o
   8   4  21       1847.63       1921.04        60.16 o
   9   4  21         77.84         32.82        25.53 o
  10   4  21        251.04        238.52        31.19 o
  11   4  21       1025.06       1070.08        56.64 o
  12   4  21        349.85        350.60        37.01 o
  13   4  21        399.59        359.97        40.37 o
  14   4  21       1862.17       1867.39        76.38 o
  15   4  21          7.98         31.73        22.35 o
  16   4  21        205.10        160.83        30.00 o
  17   4  21         51.31         23.59        23.48 o
  18   4  21        254.14        201.76        30.69 o
  19   4  21        273.59        259.64        33.00 o
   1   5  21         58.23         62.26        21.03 o
   2   5  21       5225.02       5037.08       104.16 o
   3   5  21        283.54        213.82        25.76 o
   4   5  21       1803.55       1732.19        54.31 o
   5   5  21          0.29          4.27        15.94 o
   6   5  21        222.89        206.92        25.21 o
   7   5  21        296.39        352.26        35.53 o
   8   5  21       1732.18       1684.51        80.67 o
   9   5  21       2519.07       2441.51        92.98 o
  10   5  21          1.13         33.34        25.37 o
  11   5  21        208.24        136.29        28.63 o
  12   5  21        380.17        305.13        41.89 o
  13   5  21         11.73        -12.27        24.16 o
  14   5  21         25.60         43.86        29.99 o
  15   5  21          2.09         14.51        24.02 o
  16   5  21        402.98        360.24        40.70 o
  17   5  21        165.19        165.91        32.13 o
  18   5  21        391.60        294.86        36.79 o
   0   6  21       8492.06       8611.99       241.95 o
   1   6  21        803.39        792.89        49.59 o
   2   6  21        293.09        249.10        32.51 o
   3   6  21       1337.54       1380.23        61.07 o
   4   6  21        231.27        226.38        31.59 o
   5   6  21        239.76        147.12        27.28 o
   6   6  21        128.63        161.69        30.04 o
   7   6  21        153.40        154.54        29.22 o
   8   6  21       1410.75       1317.12        85.92 o
   9   6  21       1250.07       1230.93        78.75 o
  10   6  21        386.70        245.56        43.77 o
  11   6  21         62.98         43.81        29.04 o
  12   6  21         50.78         40.80        29.82 o
  13   6  21        295.72        216.40        38.83 o
  14   6  21        163.00         89.05        32.72 o
  15   6  21        187.66        161.13        36.00 o
  16   6  21        519.94        536.11        52.89 o
  17   6  21        586.94        659.54        81.58 o
   1   7  21        192.08        189.41        31.49 o
   2   7  21       1454.52       1546.90        66.48 o
   3   7  21        237.36        180.83        30.27 o
   4   7  21        198.62        135.85        28.92 o
   5   7  21        676.64        737.04        53.01 o
   6   7  21        638.70        567.78        53.38 o
   7   7  21       1234.46       1308.19        96.92 o
   8   7  21         84.30         46.25        37.35 o
   9   7  21       1299.01       1381.53        96.16 o
  10   7  21        139.00         68.82        40.40 o
  11   7  21        450.48        440.56        57.62 o
  12   7  21          8.53         -9.86        28.35 o
  13   7  21         45.74         13.69        26.84 o
  14   7  21         17.34         36.31        36.49 o
  15   7  21          6.67         28.20        41.76 o
   0   8  21       1777.95       1825.35       105.87 o
   1   8  21         38.25         75.13        26.12 o
   2   8  21         61.40         69.77        24.80 o
   3   8  21       1453.41       1524.00        72.58 o
   4   8  21        596.86        586.98        54.49 o
   5   8  21        639.59        672.18        49.61 o
   6   8  21          2.19        -12.02        24.04 o
   7   8  21        429.76        365.58        57.35 o
   8   8  21         10.09         13.74        37.44 o
   9   8  21        681.42        899.08        89.15 o
  10   8  21         26.20         39.46        40.57 o
  11   8  21        117.77         26.23        34.85 o
  12   8  21         30.91        -33.54        41.58 o
  13   8  21        168.68        302.37        62.56 o
   1   9  21         51.35          1.99        36.69 o
   2   9  21          4.61          4.01        27.79 o
   3   9  21        123.75        152.64        49.43 o
   4   9  21        166.46        104.67        37.27 o
   5   9  21          2.08         35.26        28.68 o
   6   9  21         14.36         12.76        31.14 o
   7   9  21          7.90        -28.43        28.43 o
   8   9  21        137.19        145.62        53.38 o
   9   9  21       1187.33       1148.93       123.32 o
   0  10  21          5.49        -40.22       164.60 o
   1  10  21          1.02        136.62        48.73 o
   2  10  21         92.93         32.35        46.89 o
   3  10  21        259.95        294.34        61.56 o
   4  10  21         67.35        -77.11        94.90 o
   0   0  22      16852.21      18025.40       383.75 o
   1   0  22      38624.04      41111.50       584.89 o
   2   0  22       5563.04       5978.73       124.91 o
   3   0  22       1655.33       1465.77        48.23 o
   4   0  22       4640.43       4564.94        95.68 o
   5   0  22          0.39         -4.21        12.28 o
   6   0  22       1541.45       1221.98        57.66 o
   7   0  22        173.80        152.20        28.00 o
   8   0  22       2900.31       2931.37        91.95 o
   9   0  22        113.97         89.45        24.86 o
  10   0  22       4820.35       4927.42       128.80 o
  11   0  22       4830.44       4632.41       123.26 o
  12   0  22       1205.59       1230.18        76.74 o
  13   0  22         19.22        -11.73        21.42 o
  14   0  22        564.97        476.08       123.51 o
  15   0  22       1848.65       1943.73       128.99 o
  16   0  22        115.92         44.45        37.82 o
  17   0  22        104.63        137.95        47.23 o
  18   0  22         10.79         56.01        52.46 o
  19   0  22         64.53         79.13        45.61 o
  20   0  22          0.09          0.28        36.20 o
   1   1  22       4333.84       4158.08        60.68 o
   2   1  22       6820.91       7115.56        88.21 o
   3   1  22         37.88         45.94        10.71 o
   4   1  22       2069.53       1919.39        42.26 o
   5   1  22      11063.24      10619.07       140.82 o
   6   1  22        520.85        396.41        26.81 o
   7   1  22       2667.95       2532.04        59.71 o
   8   1  22        364.05        289.21        24.64 o
   9   1  22        384.20        310.03        23.91 o
  10   1  22        781.62        745.05        39.07 o
  11   1  22       2273.38       2187.15        63.81 o
  12   1  22       1526.58       1493.20        51.60 o
  13   1  22       3152.41       3018.29        86.30 o
  14   1  22         58.39          1.53        30.48 o
  15   1  22        796.44        640.09        50.62 o
  16   1  22       1504.14       1498.42        79.85 o
  17   1  22       4175.51       4387.82       145.74 o
  18   1  22       2744.13       3032.41       127.33 o
  19   1  22        556.38        507.32        59.91 o
  20   1  22         69.44         57.67        27.84 o
   0   2  22      31617.82      34832.77       504.41 o
   1   2  22      17626.35      16946.87       186.64 o
   2   2  22       7414.48       7537.65        99.11 o
   3   2  22       2224.74       2034.75        46.86 o
   4   2  22        738.19        809.40        32.93 o
   5   2  22       3728.07       3622.17        69.31 o
   6   2  22        169.33        106.82        17.03 o
   7   2  22        366.49        436.95        27.94 o
   8   2  22         13.71          5.02        11.70 o
   9   2  22         69.65         43.77        17.28 o
  10   2  22        849.29        808.65        43.45 o
  11   2  22       6530.66       6447.57       135.16 o
  12   2  22       1927.19       1782.92        64.58 o
  13   2  22       1408.62       1432.36        60.45 o
  14   2  22       1894.65       1860.57        70.40 o
  15   2  22        989.40       1092.71        57.84 o
  16   2  22         19.39         37.39        19.14 o
  17   2  22          6.75         51.72        22.49 o
  18   2  22        161.98        173.14        33.89 o
  19   2  22         99.98         12.63        30.40 o
  20   2  22        109.75         89.13        28.58 o
   1   3  22       2381.23       2278.98        49.22 o
   2   3  22         99.66         57.84        13.89 o
   3   3  22        216.36        185.55        18.97 o
   4   3  22        222.90        247.41        21.30 o
   5   3  22       4683.28       4280.51        78.97 o
   6   3  22        338.11        292.66        24.02 o
   7   3  22        442.22        477.66        29.26 o
   8   3  22         90.74         79.78        18.60 o
   9   3  22        237.35        217.93        25.35 o
  10   3  22       5822.91       6008.27       129.52 o
  11   3  22       4016.46       4042.32       106.16 o
  12   3  22        223.70        229.72        31.85 o
  13   3  22        550.16        485.54        43.82 o
  14   3  22         36.82         29.41        24.32 o
  15   3  22       2586.21       2593.80        86.57 o
  16   3  22         42.66         20.36        22.29 o
  17   3  22       2446.96       2660.49        97.98 o
  18   3  22         13.37          6.30        22.99 o
  19   3  22        574.77        674.72        57.45 o
  20   3  22          8.67        -31.95        31.95 o
   0   4  22        573.05        617.32        47.27 o
   1   4  22       2741.59       2589.63        61.92 o
   2   4  22        647.01        688.98        35.63 o
   3   4  22         82.37         42.30        16.06 o
   4   4  22       1875.15       1789.83        50.47 o
   5   4  22        135.16        122.52        19.38 o
   6   4  22        245.24        182.92        23.01 o
   7   4  22       1146.60       1126.90        46.76 o
   8   4  22       1120.72       1082.10        49.41 o
   9   4  22       1077.58       1173.84        55.84 o
  10   4  22         94.77        138.66        26.47 o
  11   4  22        637.29        658.37        48.33 o
  12   4  22        103.53         36.49        24.05 o
  13   4  22       1818.43       1948.04        79.41 o
  14   4  22        705.95        762.52        56.88 o
  15   4  22        807.37        849.59        58.92 o
  16   4  22        547.66        497.50        48.33 o
  17   4  22        449.26        471.81        46.23 o
  18   4  22         27.59        -13.88        33.23 o
  19   4  22        334.58        282.04        30.77 o
   1   5  22         34.09         43.72        19.39 o
   2   5  22        282.64        296.25        31.58 o
   3   5  22         65.45         -0.37        17.64 o
   4   5  22       2209.33       2174.87        63.12 o
   5   5  22       1695.87       1649.49        54.54 o
   6   5  22         55.82         33.72        16.11 o
   7   5  22        177.09        145.87        26.64 o
   8   5  22          0.61         10.15        19.48 o
   9   5  22        145.59        198.56        35.48 o
  10   5  22        980.00        993.55        69.95 o
  11   5  22        217.69        158.37        32.95 o
  12   5  22        209.93        182.86        34.34 o
  13   5  22          0.08         -5.47        23.70 o
  14   5  22         21.71        -23.21        23.52 o
  15   5  22        680.79        757.64        57.77 o
  16   5  22        453.62        492.60        48.37 o
  17   5  22        741.10        752.43        64.85 o
  18   5  22          9.85          3.07        26.05 o
   0   6  22         43.74          9.51        30.10 o
   1   6  22       7677.94       8002.75       163.60 o
   2   6  22          9.30         44.89        21.75 o
   3   6  22        205.14        130.37        27.61 o
   4   6  22         19.60         14.40        20.80 o
   5   6  22         39.28          5.22        19.71 o
   6   6  22        461.89        390.98        45.11 o
   7   6  22        898.52        832.97        69.99 o
   8   6  22       5184.57       5660.49       175.04 o
   9   6  22        474.08        557.80        58.80 o
  10   6  22         24.26         28.56        27.92 o
  11   6  22         72.08         52.72        30.07 o
  12   6  22        180.94        172.72        36.96 o
  13   6  22       1691.10       2143.88       105.67 o
  14   6  22        666.94        553.71        53.41 o
  15   6  22         28.08        -10.81        28.00 o
  16   6  22        614.50        526.51        52.64 o
   1   7  22         46.06         11.29        24.64 o
   2   7  22       2019.75       2101.64        79.98 o
   3   7  22       1355.90       1462.98        70.30 o
   4   7  22         26.53         18.30        22.87 o
   5   7  22       1328.45       1407.23        70.19 o
   6   7  22          8.46          6.34        24.48 o
   7   7  22        357.72        334.11        41.32 o
   8   7  22        565.36        561.08        66.88 o
   9   7  22        664.87        673.21        70.88 o
  10   7  22          1.96          5.58        30.53 o
  11   7  22          8.10        -28.62        28.62 o
  12   7  22         92.88          2.59        31.77 o
  13   7  22         18.02         65.10        38.22 o
  14   7  22        401.45        414.67        52.96 o
  15   7  22        476.43        523.92       212.74 o
   0   8  22       1576.28       1462.48       101.53 o
   1   8  22       1542.78       1754.22        82.67 o
   2   8  22        274.71        244.18        39.72 o
   3   8  22         43.01        -23.92        23.92 o
   4   8  22         98.59         47.07        28.10 o
   5   8  22         27.40         39.41        34.80 o
   6   8  22         22.87         14.77        25.79 o
   7   8  22        288.40        250.97        51.88 o
   8   8  22          8.70         21.57        47.09 o
   9   8  22         13.53        -17.37        35.42 o
  10   8  22          0.61         36.76        51.99 o
  11   8  22        575.40        568.12       100.04 o
  12   8  22         15.76         45.03        30.64 o
   1   9  22         43.57         30.59        24.90 o
   2   9  22         14.84         36.16        26.22 o
   3   9  22        708.19        644.06        56.64 o
   4   9  22        669.46        706.07        57.81 o
   5   9  22         12.81         43.74        35.45 o
   6   9  22         35.80         20.71        38.53 o
   7   9  22         14.11         14.39        31.26 o
   8   9  22        560.20        551.20        61.21 o
   9   9  22         83.14         54.44        49.97 o
   0  10  22         42.14         32.85       121.59 o
   1  10  22        108.77        -47.13       134.29 o
   2  10  22         44.75        108.88        69.60 o
   1   1  23        453.80        543.61        23.53 o
   2   1  23          1.76         27.64         9.87 o
   3   1  23        251.30        253.96        17.47 o
   4   1  23       2257.63       2194.67        47.35 o
   5   1  23        431.00        398.55        26.07 o
   6   1  23        209.75        175.57        19.56 o
   7   1  23         10.92          0.49        14.52 o
   8   1  23       2067.30       2067.70        55.85 o
   9   1  23       5337.65       5236.47        97.75 o
  10   1  23        150.44        209.11        20.83 o
  11   1  23        118.59        131.32        23.03 o
  12   1  23       3877.92       3722.41        87.94 o
  13   1  23         13.77         27.72        19.90 o
  14   1  23        223.10        162.96        30.03 o
  15   1  23        618.07        513.94        49.65 o
  16   1  23       2019.47       1919.20        92.35 o
  17   1  23         91.04        121.32        33.96 o
  18   1  23        636.36        547.25        58.36 o
  19   1  23          6.19         20.97        30.59 o
  20   1  23         40.54         26.59        27.40 o
   0   2  23       5827.89       6191.06       120.90 o
   1   2  23       2628.09       2594.56        48.99 o
   2   2  23        711.59        769.22        28.47 o
   3   2  23      14515.18      14860.69       185.75 o
   4   2  23        303.60        324.66        23.72 o
   5   2  23       3576.90       3448.13        69.72 o
   6   2  23       1156.02       1058.49        41.12 o
   7   2  23       3056.78       2953.51        67.56 o
   8   2  23       1187.53       1238.38        39.71 o
   9   2  23        180.73        176.43        23.80 o
  10   2  23        128.29        130.09        23.05 o
  11   2  23        896.98       1000.78        53.61 o
  12   2  23        689.55        715.78        47.84 o
  13   2  23          0.01         -7.04        20.21 o
  14   2  23        753.13        640.90        48.17 o
  15   2  23          0.25        -11.83        20.91 o
  16   2  23         13.50         17.42        18.79 o
  17   2  23        869.90        936.81        57.81 o
  18   2  23        354.14        363.43        45.93 o
  19   2  23        111.74         36.17        27.24 o
  20   2  23        547.24        441.67        56.45 o
   1   3  23        101.07         65.40        13.83 o
   2   3  23        485.45        545.71        30.15 o
   3   3  23          1.80         -8.47        12.20 o
   4   3  23        108.76        123.00        18.23 o
   5   3  23        779.10        714.44        36.48 o
   6   3  23        755.20        646.46        34.62 o
   7   3  23       1196.06       1210.17        40.79 o
   8   3  23        498.81        457.17        36.22 o
   9   3  23       2743.58       2760.10        81.42 o
  10   3  23         49.45         51.15        21.43 o
  11   3  23        112.68         80.13        24.53 o
  12   3  23         24.53         13.73        21.25 o
  13   3  23          0.05        -24.10        24.10 o
  14   3  23       3117.52       3310.42        96.06 o
  15   3  23         96.31        121.05        28.04 o
  16   3  23         17.45        -19.29        23.08 o
  17   3  23        387.94        404.58        40.48 o
  18   3  23        529.74        535.85        52.81 o
  19   3  23         88.93         70.82        28.84 o
  20   3  23         39.34        109.73       106.77 o
   0   4  23        460.90        433.51        42.62 o
   1   4  23        225.36        197.04        22.00 o
   2   4  23       2600.50       2497.69        65.88 o
   3   4  23        730.85        631.96        34.82 o
   4   4  23        118.77        131.54        20.12 o
   5   4  23        141.07        139.00        20.31 o
   6   4  23        602.79        665.48        39.05 o
   7   4  23        261.23        299.40        21.74 o
   8   4  23        126.05        157.12        25.35 o
   9   4  23        759.97        812.38        52.50 o
  10   4  23       1199.17       1129.39        58.50 o
  11   4  23          0.24         -0.48        21.36 o
  12   4  23          4.85        -21.27        21.27 o
  13   4  23        211.27        202.84        35.36 o
  14   4  23        199.33        204.29        33.83 o
  15   4  23        178.22        156.27        30.91 o
  16   4  23         13.23         23.84        23.20 o
  17   4  23        632.58        590.23        50.37 o
  18   4  23        261.60        214.43        47.65 o
  19   4  23       1086.20       1131.93        67.48 o
   1   5  23       2621.22       2646.22        73.17 o
   2   5  23        525.85        508.70        39.48 o
   3   5  23       2609.37       2695.23        73.25 o
   4   5  23         51.14         28.44        18.47 o
   5   5  23         92.28         74.73        19.44 o
   6   5  23       4555.12       4248.28       102.39 o
   7   5  23         93.76        115.17        24.78 o
   8   5  23       1554.73       1599.23        68.20 o
   9   5  23        482.33        479.62        50.19 o
  10   5  23         96.84         30.90        28.29 o
  11   5  23         38.46         26.75        28.25 o
  12   5  23          4.01          7.57        25.97 o
  13   5  23        339.29        271.11        38.80 o
  14   5  23        570.05        668.81        58.74 o
  15   5  23        166.33        124.93        31.19 o
  16   5  23          1.04         16.10        24.52 o
  17   5  23         68.45         77.27        31.25 o
  18   5  23        870.08       1096.64        91.65 o
   0   6  23       6223.56       6451.21       202.44 o
   1   6  23        507.72        631.38        49.01 o
   2   6  23        813.57        790.40        51.35 o
   3   6  23        383.62        273.76        36.59 o
   4   6  23          9.10        -18.86        18.86 o
   5   6  23        274.09        287.44        34.22 o
   6   6  23        830.87        752.36        46.52 o
   7   6  23         40.19          7.63        24.01 o
   8   6  23         21.32         95.66        32.02 o
   9   6  23         23.80          0.80        30.49 o
  10   6  23        175.78        168.57        39.11 o
  11   6  23        218.81        160.30        38.65 o
  12   6  23        446.04        433.34        51.60 o
  13   6  23        200.87        184.88        37.03 o
  14   6  23         65.34         79.75        30.69 o
  15   6  23         51.76        -15.33        28.56 o
  16   6  23        371.91        289.73        49.55 o
   1   7  23        104.51         70.93        27.95 o
   2   7  23         17.37         18.45        25.21 o
   3   7  23       1991.86       1918.05        79.25 o
   4   7  23        305.44        282.52        41.77 o
   5   7  23         15.18         47.25        23.98 o
   6   7  23        438.99        378.93        47.06 o
   7   7  23          9.31        -22.02        22.76 o
   8   7  23         41.81         23.16        37.37 o
   9   7  23         61.70          9.92        32.62 o
  10   7  23         39.50         17.37        31.62 o
  11   7  23         47.34         31.14        31.88 o
  12   7  23          0.19         -0.68        29.11 o
  13   7  23        603.18        646.31        70.36 o
  14   7  23        267.47        173.58        35.32 o
   0   8  23        177.26        134.73        44.46 o
   1   8  23         12.20         -8.88        27.79 o
   2   8  23         15.19         -0.29        24.23 o
   3   8  23        949.72        920.42        64.07 o
   4   8  23        608.22        666.80        59.23 o
   5   8  23         47.15         57.04        29.65 o
   6   8  23        104.96        108.46        31.03 o
   7   8  23        112.05         66.28        37.87 o
   8   8  23          0.09         35.54        37.29 o
   9   8  23         39.74         75.87        42.52 o
  10   8  23         14.23        -24.76        39.15 o
  11   8  23         95.11         80.75        53.94 o
  12   8  23        157.96        107.53        52.97 o
   1   9  23         14.35         20.42        25.04 o
   2   9  23        308.53        308.08        43.01 o
   3   9  23         24.59         57.51        25.46 o
   4   9  23       1000.91        955.38        64.52 o
   5   9  23         14.24        -19.74        29.44 o
   6   9  23         46.82          6.51        50.75 o
   7   9  23          0.57        -41.82        41.82 o
   8   9  23         74.65         24.76        38.01 o
   9   9  23        117.52          4.45        75.49 o
   0  10  23       2590.70       2976.40       283.68 o
   0   0  24        899.76        679.19        57.64 o
   1   0  24       3013.52       3100.47        78.96 o
   2   0  24      26161.14      26327.31       381.47 o
   3   0  24       1994.26       2153.48        61.33 o
   4   0  24       1279.67       1112.09        44.08 o
   5   0  24       1153.36       1069.85        53.44 o
   6   0  24       1005.20        819.52        53.79 o
   7   0  24        589.35        510.50        46.21 o
   8   0  24       4864.81       4453.06       123.60 o
   9   0  24       2180.29       2126.00        79.89 o
  10   0  24        176.39        197.96        32.30 o
  11   0  24       6702.85       6419.71       158.06 o
  12   0  24       1460.72       1296.74        63.07 o
  13   0  24         15.36         67.78        29.01 o
  14   0  24         17.27        -13.69        23.62 o
  15   0  24       1689.41       1619.38       126.28 o
  16   0  24         40.41         25.39        36.15 o
  17   0  24       1637.97       1668.27       124.31 o
  18   0  24        235.61         65.04        84.25 o
  19   0  24       1152.91        982.09       159.27 o
  20   0  24       1660.18       1277.21       108.41 o
   1   1  24       2192.09       2337.17        43.94 o
   2   1  24       2573.89       2527.62        45.81 o
   3   1  24       1017.49        963.05        29.74 o
   4   1  24         76.39        106.76        15.58 o
   5   1  24       5624.41       5647.55        93.81 o
   6   1  24         44.50         17.01        13.57 o
   7   1  24       1099.17        942.86        41.81 o
   8   1  24       1012.49        928.26        40.94 o
   9   1  24          2.60         -2.26        15.18 o
  10   1  24      32744.81      31574.88       397.17 o
  11   1  24       1322.42       1330.06        53.61 o
  12   1  24         27.49         -3.88        16.16 o
  13   1  24        238.45        130.68        29.85 o
  14   1  24        183.63        133.78        26.02 o
  15   1  24          1.34          7.07        23.35 o
  16   1  24         47.34         60.02        20.65 o
  17   1  24        469.54        436.64        52.70 o
  18   1  24        141.10        166.44        36.92 o
  19   1  24        607.94        630.04        61.38 o
  20   1  24         10.14        -23.87        23.87 o
   0   2  24        216.42        185.65        23.31 o
   1   2  24       4132.82       4289.25        68.79 o
   2   2  24        305.33        300.41        22.26 o
   3   2  24       5571.31       5739.12        90.45 o
   4   2  24       5445.20       5152.23        88.90 o
   5   2  24       2074.98       2201.81        54.95 o
   6   2  24       6697.66       6068.32       104.83 o
   7   2  24       1708.90       1589.74        49.22 o
   8   2  24       4673.84       4553.12        89.50 o
   9   2  24         93.73        102.60        21.88 o
  10   2  24       4596.17       4437.18       103.21 o
  11   2  24       3298.24       3352.97        83.90 o
  12   2  24       1464.26       1482.76        60.91 o
  13   2  24       2137.51       2106.19        73.35 o
  14   2  24        915.26        830.44        54.62 o
  15   2  24       1045.94        975.29        59.51 o
  16   2  24          2.28          9.29        17.97 o
  17   2  24         69.59         32.08        22.52 o
  18   2  24        216.74        158.31        34.42 o
  19   2  24        405.11        456.40        48.47 o
  20   2  24        872.55       1043.15       127.16 o
   1   3  24         45.60         34.10        13.06 o
   2   3  24          0.32          3.26        12.48 o
   3   3  24       1476.21       1435.97        42.51 o
   4   3  24        512.80        477.98        30.43 o
   5   3  24         40.71         35.56        15.30 o
   6   3  24         20.66          0.92        13.88 o
   7   3  24          2.06        -14.11        14.11 o
   8   3  24        804.07        924.12        45.34 o
   9   3  24         65.03         98.74        22.19 o
  10   3  24       3338.03       3326.83        85.68 o
  11   3  24        177.49        165.65        29.34 o
  12   3  24        389.72        382.66        39.54 o
  13   3  24        543.62        538.52        45.60 o
  14   3  24         16.30         13.16        21.97 o
  15   3  24        390.89        318.96        37.21 o
  16   3  24          5.67         -8.29        22.63 o
  17   3  24         64.70         71.20        23.51 o
  18   3  24         21.75          7.56        36.30 o
  19   3  24        407.82        431.16        52.95 o
   0   4  24        849.52        857.97        59.15 o
   1   4  24         26.25         27.96        15.72 o
   2   4  24       3651.31       3547.23        94.20 o
   3   4  24       2409.35       2405.56        60.62 o
   4   4  24       2805.72       2862.73        68.83 o
   5   4  24         53.83         54.99        17.93 o
   6   4  24       4766.42       4651.52        94.08 o
   7   4  24        298.51        256.75        26.26 o
   8   4  24       2196.61       2204.90        74.22 o
   9   4  24       1734.05       1691.30        57.60 o
  10   4  24          7.37         -7.41        19.85 o
  11   4  24        235.29        145.52        28.56 o
  12   4  24          7.75         12.63        23.18 o
  13   4  24        479.46        432.35        44.82 o
  14   4  24          0.22         21.54        22.56 o
  15   4  24         53.45         19.07        24.36 o
  16   4  24        128.36        150.14        34.87 o
  17   4  24        512.90        511.73        57.09 o
  18   4  24        114.14        111.47        47.09 o
  19   4  24         68.58        193.48        82.66 o
   1   5  24        710.85        772.82        48.04 o
   2   5  24       4420.50       4446.17        99.87 o
   3   5  24         33.92         35.85        21.12 o
   4   5  24       1667.62       1899.50        62.62 o
   5   5  24       1332.30       1314.01        50.55 o
   6   5  24         47.82         16.07        18.07 o
   7   5  24        169.71        145.92        36.02 o
   8   5  24       1547.80       1589.14        65.14 o
   9   5  24       1900.49       1825.70        84.37 o
  10   5  24         17.88          4.79        25.54 o
  11   5  24         73.27         64.25        29.97 o
  12   5  24       1635.13       1871.56        89.13 o
  13   5  24        407.55        464.01        50.51 o
  14   5  24         75.13         17.48        25.02 o
  15   5  24         93.46         78.79        27.93 o
  16   5  24        126.43        100.05        34.64 o
  17   5  24         12.09        -27.90        35.17 o
   0   6  24       4690.23       4956.44       173.06 o
   1   6  24       3160.02       3377.81        97.11 o
   2   6  24          4.35         27.20        23.26 o
   3   6  24         58.98          1.17        21.05 o
   4   6  24          6.76         -6.05        20.52 o
   5   6  24        551.55        584.83        45.90 o
   6   6  24       1164.35       1321.46        61.53 o
   7   6  24         76.67         33.62        28.77 o
   8   6  24       1366.66       1244.98        85.21 o
   9   6  24          0.13         17.28        27.30 o
  10   6  24          8.11         -9.34        27.42 o
  11   6  24        293.12        200.19        61.98 o
  12   6  24        649.86        586.56        61.85 o
  13   6  24         83.92        111.79        29.93 o
  14   6  24       1832.17       1832.26        93.18 o
  15   6  24          1.50        -23.69        23.69 o
  16   6  24        513.91        538.10        62.06 o
   1   7  24         73.93         88.48        28.89 o
   2   7  24        183.80        217.53        34.26 o
   3   7  24          6.42         20.50        25.16 o
   4   7  24        490.21        479.46        45.97 o
   5   7  24         69.11         72.90        33.73 o
   6   7  24        402.57        392.46        54.47 o
   7   7  24         96.06         49.27        27.30 o
   8   7  24       2442.58       2646.79       156.26 o
   9   7  24         19.17         49.62        45.96 o
  10   7  24       1110.45       1194.63        90.01 o
  11   7  24        142.01         63.13        44.47 o
  12   7  24       3264.18       3889.02       164.56 o
  13   7  24        270.62        153.40        51.41 o
  14   7  24         32.07        -46.26        48.34 o
   0   8  24        367.89        319.97        64.05 o
   1   8  24        378.62        358.41        41.63 o
   2   8  24        183.52        131.06        31.73 o
   3   8  24          9.78         20.95        26.66 o
   4   8  24       2047.93       2092.05        98.36 o
   5   8  24        548.81        603.98        50.29 o
   6   8  24       1161.07       1252.65        83.38 o
   7   8  24          0.82         54.44        36.02 o
   8   8  24       1759.37       2016.03       125.86 o
   9   8  24        563.17        729.20        86.74 o
  10   8  24         34.81        -13.19        55.08 o
  11   8  24        783.83        642.79        69.08 o
  12   8  24         12.48        -51.26        51.26 o
   1   9  24        306.05        410.82        51.62 o
   2   9  24        299.26        232.82        43.18 o
   3   9  24        768.32        865.04        65.23 o
   4   9  24          1.52         33.40        26.20 o
   5   9  24         40.35         58.15        28.52 o
   6   9  24         57.72        123.57        36.52 o
   7   9  24          0.00         57.31        47.79 o
   8   9  24        157.01        105.93        43.26 o
   1   1  25       1857.44       1778.03        39.25 o
   2   1  25         91.70        150.46        14.82 o
   3   1  25       2003.39       2029.83        45.92 o
   4   1  25       2615.80       2742.27        57.47 o
   5   1  25       1495.86       1593.48        46.49 o
   6   1  25        666.65        650.16        36.81 o
   7   1  25       1464.82       1497.36        49.37 o
   8   1  25        694.01        682.28        37.42 o
   9   1  25         53.90         39.04        16.31 o
  10   1  25       7629.76       7552.36       129.40 o
  11   1  25        805.42        912.82        47.32 o
  12   1  25        102.95         69.88        19.96 o
  13   1  25          0.05         -2.96        19.46 o
  14   1  25        233.72        153.66        26.33 o
  15   1  25        640.26        614.58        54.27 o
  16   1  25        231.21        219.50        30.49 o
  17   1  25         78.52         93.11        32.23 o
  18   1  25        217.46        242.61        38.79 o
  19   1  25         25.89         19.14        36.37 o
  20   1  25         54.16         47.69        28.24 o
   0   2  25        675.52        558.00        41.90 o
   1   2  25        497.00        502.57        25.96 o
   2   2  25       6030.34       5840.65        92.45 o
   3   2  25        677.21        711.24        35.01 o
   4   2  25       1414.34       1330.22        42.20 o
   5   2  25         32.57         40.84        15.07 o
   6   2  25         92.11        114.00        19.50 o
   7   2  25        487.12        555.10        35.27 o
   8   2  25        912.97        827.08        40.64 o
   9   2  25        186.93        169.49        18.49 o
  10   2  25       2532.87       2519.03        74.55 o
  11   2  25        483.56        436.01        42.50 o
  12   2  25       1589.21       1558.46        64.27 o
  13   2  25       1259.23       1310.06        61.79 o
  14   2  25         66.53         47.67        24.99 o
  15   2  25         32.95         27.46        22.17 o
  16   2  25        342.75        255.71        30.96 o
  17   2  25        128.81        104.12        29.21 o
  18   2  25         37.91         56.50        31.21 o
  19   2  25        150.74        143.88        40.14 o
  20   2  25          0.36         65.03        55.23 o
   1   3  25       1500.71       1444.82        43.96 o
   2   3  25        402.74        450.38        29.09 o
   3   3  25         79.81         63.36        16.51 o
   4   3  25        176.30        123.41        19.84 o
   5   3  25         32.10         32.61        15.82 o
   6   3  25       2745.81       2749.70        66.34 o
   7   3  25         37.21         25.94        16.56 o
   8   3  25        767.29        793.57        33.79 o
   9   3  25          5.46         17.21        16.73 o
  10   3  25       3749.30       3613.00        92.45 o
  11   3  25       1145.09       1120.06        60.91 o
  12   3  25       2733.37       2687.79        90.89 o
  13   3  25        775.28        863.70        56.79 o
  14   3  25       1018.85       1099.80        61.13 o
  15   3  25        108.03         75.35        26.30 o
  16   3  25        253.36        206.48        32.83 o
  17   3  25          5.88         11.39        26.42 o
  18   3  25          4.96        -23.50        23.50 o
  19   3  25          1.44         16.37        38.52 o
   0   4  25       1422.74       1480.15        72.75 o
   1   4  25        136.00         98.17        19.03 o
   2   4  25       1203.53       1132.51        45.63 o
   3   4  25        451.45        417.53        31.19 o
   4   4  25       1668.00       1696.23        53.10 o
   5   4  25        507.18        386.00        31.00 o
   6   4  25          2.30          5.38        15.85 o
   7   4  25        369.54        343.85        31.12 o
   8   4  25         82.69         46.70        26.65 o
   9   4  25       1324.34       1447.40        56.42 o
  10   4  25       1282.62       1357.02        63.64 o
  11   4  25        531.75        475.85        43.83 o
  12   4  25        146.05         91.72        28.72 o
  13   4  25         17.29         -4.07        23.39 o
  14   4  25        117.97        127.11        28.86 o
  15   4  25        248.88        223.70        34.22 o
  16   4  25         24.31          7.15        25.68 o
  17   4  25        414.36        367.50        41.51 o
  18   4  25         24.61         28.35        30.25 o
   1   5  25       7390.86       7659.75       148.69 o
   2   5  25       8261.21       8357.70       157.63 o
   3   5  25       2330.74       2444.07        77.75 o
   4   5  25         93.87         50.09        20.39 o
   5   5  25         17.15         21.11        18.57 o
   6   5  25        846.40        688.26        45.83 o
   7   5  25        661.60        691.09        54.52 o
   8   5  25        291.16        282.11        33.63 o
   9   5  25        352.14        287.00        41.04 o
  10   5  25        555.31        326.00        45.55 o
  11   5  25        123.48         92.64        31.08 o
  12   5  25         49.61         51.65        29.48 o
  13   5  25          0.00        -29.93        29.93 o
  14   5  25        400.93        273.28        48.12 o
  15   5  25        157.25        127.28        30.98 o
  16   5  25         98.66         43.57        33.84 o
  17   5  25        174.71        207.85        38.14 o
   0   6  25        574.22        586.87        68.09 o
   1   6  25       1125.08       1254.45        63.13 o
   2   6  25         56.06         56.75        25.61 o
   3   6  25        347.09        324.94        38.24 o
   4   6  25        194.75        171.86        29.98 o
   5   6  25        546.81        526.74        43.88 o
   6   6  25          9.58          0.22        19.59 o
   7   6  25          8.24         11.38        26.28 o
   8   6  25          1.46          2.56        20.24 o
   9   6  25       1233.86       1316.15        97.14 o
  10   6  25        442.16        333.17        47.94 o
  11   6  25        165.63        191.47        38.82 o
  12   6  25         55.70         76.19        36.84 o
  13   6  25        211.45        158.44        40.03 o
  14   6  25          5.12         30.75        34.44 o
  15   6  25         37.38         44.63        30.11 o
  16   6  25        293.01        250.50        77.60 o
   1   7  25         45.46         11.46        25.04 o
   2   7  25          4.00         -2.74        24.32 o
   3   7  25         30.87         23.94        26.31 o
   4   7  25        853.25        839.72        67.19 o
   5   7  25          5.04          0.58        26.79 o
   6   7  25        264.99        242.94        40.51 o
   7   7  25        269.46        213.03        37.01 o
   8   7  25        188.80        151.64        45.89 o
   9   7  25        149.32        127.28        45.98 o
  10   7  25       1129.61       1175.56        88.38 o
  11   7  25        488.71        426.05        54.38 o
  12   7  25        151.11        114.21        34.85 o
  13   7  25         45.87        -16.08        29.75 o
  14   7  25        226.24        144.04        49.19 o
   0   8  25       2037.25       2348.58       173.06 o
   1   8  25          5.67         -2.36        29.85 o
   2   8  25          1.60          4.17        23.47 o
   3   8  25         39.77         80.27        26.07 o
   4   8  25         59.87        104.49        30.08 o
   5   8  25        298.47        304.92        46.86 o
   6   8  25        245.53        199.47        39.88 o
   7   8  25        892.46        873.91        81.75 o
   8   8  25          2.44        -17.66        70.56 o
   9   8  25         90.98         64.88        44.25 o
  10   8  25         63.42          7.20        36.67 o
  11   8  25         23.74         36.19        32.12 o
   1   9  25        238.68        167.67        32.81 o
   2   9  25          5.44          7.10        26.55 o
   3   9  25        281.11        300.96        43.89 o
   4   9  25         44.31        107.54        31.88 o
   5   9  25          0.47         24.63        25.29 o
   6   9  25        338.51        295.70        42.82 o
   7   9  25          5.50         82.48        36.15 o
   8   9  25         66.28        -10.01        49.52 o
   0   0  26        621.20        695.03        70.46 o
   1   0  26       2105.17       1773.75        58.37 o
   2   0  26        916.92        767.16        43.69 o
   3   0  26      17884.20      18238.34       283.56 o
   4   0  26       7786.59       7836.44       170.62 o
   5   0  26        778.88        780.95        56.68 o
   6   0  26       1857.16       1661.30        72.12 o
   7   0  26       3376.49       3325.95       106.00 o
   8   0  26        618.63        536.15        47.79 o
   9   0  26      19880.40      19463.03       369.12 o
  10   0  26       2318.14       2198.68        84.91 o
  11   0  26       7296.21       7209.51       175.52 o
  12   0  26        162.73        105.90        33.00 o
  13   0  26       2015.33       1899.76       103.55 o
  14   0  26       2968.90       2651.92       126.22 o
  15   0  26          8.68        -25.06        33.64 o
  16   0  26        309.32        173.39        68.09 o
  17   0  26       1127.61       1092.80       119.02 o
  18   0  26        296.64        233.44        76.60 o
  19   0  26         14.45        -55.55        55.55 o
  20   0  26         57.28        158.55       145.32 o
   1   1  26       1690.09       1561.32        37.34 o
   2   1  26        948.98        904.70        30.10 o
   3   1  26      10783.09      10530.73       141.84 o
   4   1  26       2753.64       3065.19        65.21 o
   5   1  26         19.98         26.42        13.97 o
   6   1  26       1597.09       1603.60        51.16 o
   7   1  26       1443.11       1356.59        48.09 o
   8   1  26        457.96        388.05        31.58 o
   9   1  26          7.50          6.14        15.81 o
  10   1  26        144.70        184.96        23.14 o
  11   1  26          7.74        -11.43        16.95 o
  12   1  26        877.03        826.94        46.38 o
  13   1  26         75.71         41.40        17.79 o
  14   1  26        107.81         78.40        23.63 o
  15   1  26       3369.64       3303.23       108.94 o
  16   1  26        137.30        133.32        28.46 o
  17   1  26       5178.21       5257.20       168.13 o
  18   1  26       1160.71       1088.15        82.99 o
  19   1  26         70.65         31.25        38.65 o
  20   1  26        408.27        541.87       156.38 o
   0   2  26       1420.83       1450.73        55.27 o
   1   2  26      13218.61      12937.60       162.19 o
   2   2  26         17.18         25.23        13.36 o
   3   2  26       6405.73       6319.32       110.55 o
   4   2  26        567.25        578.62        33.28 o
   5   2  26        698.78        644.58        36.77 o
   6   2  26        295.39        323.44        28.88 o
   7   2  26        599.52        611.97        38.48 o
   8   2  26       1809.58       1809.43        55.96 o
   9   2  26       1118.77       1025.84        42.99 o
  10   2  26        132.86         67.43        21.81 o
  11   2  26          6.51         20.27        17.49 o
  12   2  26         61.04          1.27        20.96 o
  13   2  26      11228.62      11340.40       210.29 o
  14   2  26          8.09         29.12        24.58 o
  15   2  26       1126.11       1135.25        62.59 o
  16   2  26        376.82        315.47        35.29 o
  17   2  26         39.20         48.11        25.01 o
  18   2  26         10.25        -20.94        31.45 o
  19   2  26        606.31        552.17        54.15 o
   1   3  26       1099.74       1082.63        42.32 o
   2   3  26         20.03          5.43        13.95 o
   3   3  26        473.24        407.00        30.59 o
   4   3  26        767.43        818.20        40.21 o
   5   3  26       4969.81       4913.47        92.82 o
   6   3  26          0.01         21.01        15.67 o
   7   3  26       1176.16       1113.32        46.10 o
   8   3  26        302.99        262.97        29.89 o
   9   3  26       2740.91       2768.57        80.86 o
  10   3  26          4.74         17.47        22.14 o
  11   3  26          0.49         -0.79        21.94 o
  12   3  26         37.99         22.57        25.36 o
  13   3  26       2990.29       3226.80        97.44 o
  14   3  26         15.44         60.72        25.05 o
  15   3  26       1484.58       1552.49        73.97 o
  16   3  26        210.88        125.19        30.12 o
  17   3  26       1556.43       1818.88        94.90 o
  18   3  26         43.64         13.28        27.58 o
  19   3  26       1328.69       1473.72        77.73 o
   0   4  26        305.42        288.27        41.79 o
   1   4  26       8317.30       8246.91       140.78 o
   2   4  26          0.35          9.35        16.48 o
   3   4  26        278.33        228.78        26.21 o
   4   4  26        326.18        304.09        28.98 o
   5   4  26        119.45        129.66        22.56 o
   6   4  26       1126.50       1123.70        48.48 o
   7   4  26        156.23         84.44        19.54 o
   8   4  26        770.80        674.54        46.63 o
   9   4  26        187.54        168.67        26.23 o
  10   4  26          2.62        -21.28        22.36 o
  11   4  26       2637.23       2729.50        91.34 o
  12   4  26        191.26        150.86        33.18 o
  13   4  26        484.36        506.57        49.57 o
  14   4  26          0.09         28.57        24.99 o
  15   4  26        645.44        617.91        52.43 o
  16   4  26         34.81        -22.44        27.11 o
  17   4  26       1157.76       1012.97        61.12 o
  18   4  26         30.07         64.47        29.44 o
   1   5  26       9051.15       9364.25       172.34 o
   2   5  26        965.03        977.79        54.44 o
   3   5  26        595.39        593.56        44.04 o
   4   5  26          3.81          7.10        20.58 o
   5   5  26        100.95         85.94        20.32 o
   6   5  26       1160.44       1101.80        51.03 o
   7   5  26        935.16        936.58        62.28 o
   8   5  26          0.55        -19.98        19.98 o
   9   5  26       1660.88       1527.64        76.36 o
  10   5  26        281.54        259.58        42.41 o
  11   5  26        656.96        621.81        60.90 o
  12   5  26          1.55         43.04        29.86 o
  13   5  26       1327.15       1413.62       110.18 o
  14   5  26         12.39        -24.55        24.55 o
  15   5  26        123.45         76.65        36.94 o
  16   5  26        566.16        603.48        62.96 o
  17   5  26         93.07         56.41        31.11 o
   0   6  26         69.54         53.34        34.81 o
   1   6  26       4285.57       4438.47       115.87 o
   2   6  26       1823.83       1765.04        73.74 o
   3   6  26          0.56        -14.68        23.12 o
   4   6  26       1165.57       1223.89        67.34 o
   5   6  26          0.04          3.38        22.06 o
   6   6  26        635.72        703.11        52.19 o
   7   6  26          8.39        -21.11        24.52 o
   8   6  26        444.25        394.34        41.85 o
   9   6  26        107.11         50.83        31.95 o
  10   6  26         70.11         94.90        34.92 o
  11   6  26        460.66        464.25        54.62 o
  12   6  26        204.28        174.79        38.06 o
  13   6  26        940.30        925.15        77.10 o
  14   6  26         57.45         82.37        29.03 o
  15   6  26       1070.68       1015.03        74.64 o
  16   6  26        189.82        312.02       138.26 o
   1   7  26        780.59        850.14        63.48 o
   2   7  26        483.92        372.29        46.64 o
   3   7  26        616.23        550.83        51.83 o
   4   7  26        178.27        226.96        35.79 o
   5   7  26       1218.60       1289.59        73.00 o
   6   7  26        246.10        202.95        35.31 o
   7   7  26        192.01        195.49        39.48 o
   8   7  26        191.91        144.65        47.11 o
   9   7  26          0.11         14.24        33.05 o
  10   7  26        792.81        721.94        78.32 o
  11   7  26        461.36        430.29        57.09 o
  12   7  26          4.34         57.05        30.64 o
  13   7  26        221.69        188.11        48.36 o
  14   7  26         46.63         -5.36        53.14 o
   0   8  26        404.99        394.92        86.65 o
   1   8  26       1057.67       1108.14        74.18 o
   2   8  26         31.46         24.65        23.94 o
   3   8  26       1583.27       1715.51        79.87 o
   4   8  26        101.90         69.59        32.71 o
   5   8  26        269.40        275.27        38.27 o
   6   8  26        146.38        134.72        37.56 o
   7   8  26         31.86        131.94        39.06 o
   8   8  26         22.78         60.86        42.98 o
   9   8  26          4.42          3.88        35.49 o
  10   8  26         27.39        -27.12        33.71 o
  11   8  26        408.07        624.32       109.54 o
   1   9  26        573.49        496.20        49.00 o
   2   9  26        107.61         27.52        29.66 o
   3   9  26       1056.85       1166.08        74.53 o
   4   9  26          0.19         -5.69        34.71 o
   5   9  26        664.92        648.39        77.98 o
   6   9  26        224.33        173.70        31.57 o
   7   9  26        105.45         63.93        82.62 o
   1   1  27        209.58        221.29        17.82 o
   2   1  27        108.28        102.26        15.26 o
   3   1  27       3245.16       3330.72        67.86 o
   4   1  27        166.22        188.78        21.27 o
   5   1  27          1.96         10.15        15.07 o
   6   1  27          1.21         -1.30        15.93 o
   7   1  27       1370.95       1305.34        48.14 o
   8   1  27         98.03         61.94        20.25 o
   9   1  27        290.72        282.87        27.95 o
  10   1  27       1383.33       1333.95        48.87 o
  11   1  27         20.19          5.50        18.15 o
  12   1  27        152.16        145.87        24.60 o
  13   1  27       1036.09        992.11        49.31 o
  14   1  27        146.21         96.61        25.10 o
  15   1  27        762.95        734.36        56.60 o
  16   1  27         86.98        110.10        27.57 o
  17   1  27         51.79         31.66        35.39 o
  18   1  27        129.97        113.42        49.92 o
  19   1  27         82.06         35.13        29.38 o
  20   1  27         53.88        115.66        91.94 o
   0   2  27       1590.47       1566.87        59.23 o
   1   2  27        813.09        800.02        35.49 o
   2   2  27         48.44         71.57        16.28 o
   3   2  27         63.75         69.64        17.24 o
   4   2  27       6493.41       6259.19       107.89 o
   5   2  27       1008.15       1024.06        44.43 o
   6   2  27       3342.82       3544.35        80.08 o
   7   2  27        688.81        690.49        40.47 o
   8   2  27       1446.01       1526.55        53.36 o
   9   2  27       2090.72       2054.26        60.06 o
  10   2  27        254.53        225.80        29.88 o
  11   2  27       1369.58       1392.25        57.26 o
  12   2  27        140.37        106.09        26.43 o
  13   2  27        465.36        511.52        44.94 o
  14   2  27       2031.83       2110.51        78.48 o
  15   2  27         53.05         33.59        22.61 o
  16   2  27        163.03        152.42        26.79 o
  17   2  27        397.39        261.34        37.60 o
  18   2  27        246.46        149.03        28.39 o
  19   2  27        515.87        518.14        57.34 o
   1   3  27       2158.41       2076.25        56.10 o
   2   3  27         22.56         25.76        15.68 o
   3   3  27       3386.30       3389.02        74.79 o
   4   3  27        522.21        514.40        34.97 o
   5   3  27         91.86         66.59        18.89 o
   6   3  27        686.32        682.50        38.75 o
   7   3  27        428.27        402.45        31.85 o
   8   3  27        140.19        131.91        21.80 o
   9   3  27         94.35         26.75        22.56 o
  10   3  27        110.91         96.07        21.85 o
  11   3  27        424.89        372.89        40.63 o
  12   3  27        386.69        369.04        41.60 o
  13   3  27          1.55         28.24        23.43 o
  14   3  27          6.87          2.78        23.43 o
  15   3  27         58.83         66.42        26.46 o
  16   3  27       1148.24       1151.18        65.06 o
  17   3  27         12.14         14.79        22.89 o
  18   3  27        421.64        353.42        57.82 o
  19   3  27         63.96        -14.37        88.33 o
   0   4  27       2683.75       2717.99       103.88 o
   1   4  27       1491.64       1495.40        54.93 o
   2   4  27        278.78        286.85        28.42 o
   3   4  27        117.71         75.79        21.84 o
   4   4  27         36.23         35.75        18.51 o
   5   4  27        168.92        157.68        24.44 o
   6   4  27        440.91        458.40        35.21 o
   7   4  27          0.37        -15.62        15.62 o
   8   4  27       2317.39       2251.50        80.75 o
   9   4  27       2511.46       2515.76        79.83 o
  10   4  27        308.29        405.94        44.20 o
  11   4  27         50.78         63.72        27.37 o
  12   4  27         36.07         24.81        24.70 o
  13   4  27        249.22        294.57        39.08 o
  14   4  27        949.34        961.81        71.04 o
  15   4  27          3.15         -7.30        23.88 o
  16   4  27         23.25        -23.35        23.35 o
  17   4  27        321.35        352.09        41.46 o
  18   4  27         28.00          0.36        27.06 o
   1   5  27         13.56          4.09        18.89 o
   2   5  27       1635.21       1649.84        64.25 o
   3   5  27        658.05        627.27        45.12 o
   4   5  27        119.51        131.27        26.79 o
   5   5  27        449.30        509.01        38.65 o
   6   5  27        951.74        960.73        48.47 o
   7   5  27       3098.22       3001.34        86.95 o
   8   5  27          0.18        -19.08        21.90 o
   9   5  27        247.32        212.84        33.17 o
  10   5  27        535.43        509.88        54.09 o
  11   5  27        164.28        140.31        36.32 o
  12   5  27        959.18        882.82        74.31 o
  13   5  27         37.48         55.54        29.32 o
  14   5  27        144.55        178.21        43.28 o
  15   5  27          4.34        -32.60        42.81 o
  16   5  27          0.24         14.26        25.85 o
  17   5  27         94.38         63.50        70.47 o
   0   6  27       5014.50       5041.92       178.14 o
   1   6  27        615.81        615.46        50.51 o
   2   6  27        272.45        148.00        33.19 o
   3   6  27         36.70         14.36        26.35 o
   4   6  27         73.82         76.84        26.57 o
   5   6  27       1037.89       1091.75        64.05 o
   6   6  27       1892.34       1958.58        95.88 o
   7   6  27        108.89         83.34        30.64 o
   8   6  27         33.34         32.47        25.42 o
   9   6  27         15.91        -20.72        37.27 o
  10   6  27          2.06          3.87        36.85 o
  11   6  27         58.72         44.00        34.34 o
  12   6  27        232.14        242.69        44.62 o
  13   6  27          8.92         47.28        32.85 o
  14   6  27        472.20        510.25        52.53 o
  15   6  27         18.14        -25.71        25.71 o
   1   7  27         17.90         13.69        26.14 o
   2   7  27       1446.83       1635.70        79.10 o
   3   7  27        210.36        207.12        36.96 o
   4   7  27        182.83        175.34        31.08 o
   5   7  27          3.14        -22.36        23.31 o
   6   7  27        232.61        122.76        30.41 o
   7   7  27        340.04        268.99        42.19 o
   8   7  27       2024.41       2363.71       159.63 o
   9   7  27        113.49         77.65        38.04 o
  10   7  27        345.11        339.01        55.61 o
  11   7  27        142.80        101.97        45.28 o
  12   7  27        265.17        271.95        46.10 o
  13   7  27         42.74         90.09        33.51 o
   0   8  27        767.20       1027.89       128.39 o
   1   8  27        193.32        189.35        33.20 o
   2   8  27         30.08         15.45        23.45 o
   3   8  27        692.75        828.35        61.22 o
   4   8  27         74.04         54.04        30.49 o
   5   8  27        248.29        177.59        34.30 o
   6   8  27        148.36        116.68        47.96 o
   7   8  27        637.12        670.94        61.86 o
   8   8  27       1122.62       1157.85       104.36 o
   9   8  27         97.98        126.50        44.89 o
  10   8  27          3.13        -57.25        57.25 o
  11   8  27          7.42        -58.95        58.95 o
   1   9  27        105.23        140.75        30.90 o
   2   9  27        191.56        213.62        36.82 o
   3   9  27         11.21        -25.91        27.03 o
   4   9  27          1.11          5.30        27.98 o
   5   9  27          5.64        -16.32        30.00 o
   6   9  27         11.80        -14.99        41.33 o
   7   9  27         39.11         73.33        89.98 o
   0   0  28       2311.92       2276.35        98.41 o
   1   0  28       2142.47       2092.40        65.97 o
   2   0  28         92.57         69.34        20.02 o
   3   0  28         91.04         71.66        22.36 o
   4   0  28       4460.86       4464.87       136.11 o
   5   0  28       7111.54       6410.84       161.36 o
   6   0  28        578.56        571.72        52.83 o
   7   0  28       1900.37       1782.31        79.23 o
   8   0  28      16392.22      15657.04       314.20 o
   9   0  28       5100.99       4966.49       140.52 o
  10   0  28       3506.54       3457.38       112.59 o
  11   0  28         95.38        131.28        30.06 o
  12   0  28       2911.34       2721.17       102.05 o
  13   0  28         80.16        -13.08        50.14 o
  14   0  28         84.19         98.48        35.50 o
  15   0  28         32.80         82.98        29.62 o
  16   0  28        110.13         67.74        47.28 o
  17   0  28       1982.88       2420.44       166.89 o
  18   0  28        426.34        396.35       133.86 o
  19   0  28        189.47         54.02        93.65 o
   1   1  28        196.14        168.86        16.27 o
   2   1  28       7148.07       7345.55       120.95 o
   3   1  28       1056.37       1129.61        38.63 o
   4   1  28        703.48        742.81        39.47 o
   5   1  28         57.97         88.20        19.59 o
   6   1  28        282.48        256.59        27.30 o
   7   1  28       2995.15       2884.78        72.73 o
   8   1  28       6190.12       6075.20       115.55 o
   9   1  28       1477.80       1549.37        60.25 o
  10   1  28       1736.24       1737.64        55.99 o
  11   1  28        494.21        425.08        31.45 o
  12   1  28        170.56        150.73        26.34 o
  13   1  28        811.10        803.86        45.86 o
  14   1  28         56.55         91.05        24.89 o
  15   1  28        256.46        194.67        33.81 o
  16   1  28       1327.62       1269.81        72.67 o
  17   1  28         37.02        -25.25        31.18 o
  18   1  28        146.37        106.58        35.90 o
  19   1  28         19.87         46.88        31.73 o
   0   2  28       2189.87       1952.57        70.74 o
   1   2  28          0.29         -6.63        13.15 o
   2   2  28         22.71         22.08        15.12 o
   3   2  28        319.17        259.78        24.62 o
   4   2  28       6528.89       6537.08       112.58 o
   5   2  28        570.87        593.15        36.41 o
   6   2  28       4360.31       4079.10        91.76 o
   7   2  28        856.24        908.47        45.86 o
   8   2  28       5594.38       5541.85       111.07 o
   9   2  28       2504.93       2541.17        68.76 o
  10   2  28       1682.12       1694.30        63.45 o
  11   2  28        229.68        184.55        27.97 o
  12   2  28        121.95         91.41        22.53 o
  13   2  28        206.19        241.15        33.45 o
  14   2  28       1440.90       1434.87        79.97 o
  15   2  28         37.42        -11.90        20.55 o
  16   2  28         97.67         91.79        26.50 o
  17   2  28        888.62       1007.69        65.93 o
  18   2  28        784.88        713.42        50.68 o
  19   2  28         12.95        -11.06        34.95 o
   1   3  28       2954.32       2902.52        70.57 o
   2   3  28       2024.42       1997.55        56.48 o
   3   3  28        164.70        141.04        22.75 o
   4   3  28       3432.79       3620.82        83.59 o
   5   3  28         84.90         83.17        20.31 o
   6   3  28        114.81         86.07        19.60 o
   7   3  28       1364.89       1355.72        49.51 o
   8   3  28       4848.12       4705.65       100.61 o
   9   3  28         67.68         37.19        23.07 o
  10   3  28       4888.09       4536.99       111.42 o
  11   3  28         69.96         47.01        21.92 o
  12   3  28       1681.65       1634.71        73.83 o
  13   3  28        302.53        283.59        36.33 o
  14   3  28         82.33         42.48        24.72 o
  15   3  28        124.83        103.30        29.30 o
  16   3  28         66.43         38.98        26.73 o
  17   3  28          8.30         41.85        24.54 o
  18   3  28        197.60        196.85        35.19 o
   0   4  28       9532.57       9876.35       236.43 o
   1   4  28       1833.89       1850.60        60.83 o
   2   4  28          3.42         -9.28        17.96 o
   3   4  28       5119.84       5327.03       107.51 o
   4   4  28       1109.37       1051.55        50.74 o
   5   4  28        978.67       1027.69        48.88 o
   6   4  28       2486.92       2546.12        71.81 o
   7   4  28        283.35        349.64        35.30 o
   8   4  28       1220.80       1316.50        64.85 o
   9   4  28        452.71        421.89        40.90 o
  10   4  28        638.22        610.99        40.63 o
  11   4  28        329.23        329.08        45.36 o
  12   4  28        122.26         96.48        31.16 o
  13   4  28        168.32        123.81        32.08 o
  14   4  28        486.72        485.17        48.72 o
  15   4  28        128.21        117.35        28.79 o
  16   4  28         76.31         27.78        25.82 o
  17   4  28        332.18        337.43        40.16 o
  18   4  28        792.31        703.36        80.02 o
   1   5  28        674.27        679.39        47.34 o
   2   5  28       3607.88       3691.86       100.02 o
   3   5  28         19.91         40.52        22.21 o
   4   5  28         14.45         10.69        18.75 o
   5   5  28       1257.02       1316.64        63.20 o
   6   5  28          3.47          7.10        17.75 o
   7   5  28        949.75        896.29        60.31 o
   8   5  28        519.71        496.97        47.11 o
   9   5  28       2258.66       2361.01        83.33 o
  10   5  28       1149.00       1117.17        81.83 o
  11   5  28          0.04         28.39        29.73 o
  12   5  28        328.89        300.46        45.59 o
  13   5  28        164.17        237.84        42.64 o
  14   5  28         43.07        -22.54        28.42 o
  15   5  28        907.08       1053.86        96.35 o
  16   5  28         41.85         12.06        37.83 o
   0   6  28        371.67        469.98        63.47 o
   1   6  28        360.66        313.99        40.81 o
   2   6  28        753.93        782.06        60.16 o
   3   6  28        223.29        298.02        42.27 o
   4   6  28        221.67        210.45        35.01 o
   5   6  28        118.76         87.00        25.56 o
   6   6  28       3283.32       3531.72       116.27 o
   7   6  28        873.11        908.83        71.08 o
   8   6  28        534.99        541.00        53.20 o
   9   6  28          0.05          5.03        28.94 o
  10   6  28        306.61        209.29        43.58 o
  11   6  28          0.20        -28.75        28.75 o
  12   6  28         37.79         23.64        29.65 o
  13   6  28        611.95        693.78        66.66 o
  14   6  28        443.39        485.40        52.22 o
  15   6  28         76.07        109.45        36.92 o
   1   7  28        436.25        423.20        45.42 o
   2   7  28       2347.53       2363.40        92.96 o
   3   7  28        163.05        101.42        29.44 o
   4   7  28        449.85        363.28        43.19 o
   5   7  28        883.34        797.74        61.32 o
   6   7  28         35.95        -15.97        31.99 o
   7   7  28       1429.46       1550.32        86.53 o
   8   7  28        317.41        253.95        52.94 o
   9   7  28        202.02        283.77        69.73 o
  10   7  28       1939.46       1949.97       116.44 o
  11   7  28        122.72         94.38        34.41 o
  12   7  28         68.37         40.87        35.09 o
  13   7  28         48.50         82.49        51.06 o
   0   8  28        623.00        655.32        85.91 o
   1   8  28          1.14        -23.26        23.26 o
   2   8  28        185.81        133.73        30.42 o
   3   8  28         13.44         37.18        25.99 o
   4   8  28          7.83          9.49        25.85 o
   5   8  28        129.50        192.01        32.37 o
   6   8  28       1361.17       1561.76        86.42 o
   7   8  28        351.03        410.99        46.78 o
   8   8  28        451.46        622.57        80.65 o
   9   8  28        204.66        114.91        46.83 o
  10   8  28        228.61        243.68        55.46 o
   1   9  28         79.68         74.21        29.07 o
   2   9  28        263.48        358.27        79.25 o
   3   9  28         22.14         31.08        27.08 o
   4   9  28        101.42         38.40        27.68 o
   5   9  28        116.55        173.65        38.60 o
   6   9  28          2.26         -7.39        28.29 o
   1   1  29        117.49        151.96        18.23 o
   2   1  29        350.40        395.41        27.49 o
   3   1  29         91.27         75.27        16.70 o
   4   1  29         19.38         30.14        16.89 o
   5   1  29        472.87        396.06        33.19 o
   6   1  29       2417.20       2486.89        68.00 o
   7   1  29        580.76        712.39        43.77 o
   8   1  29       3050.19       3231.44        79.47 o
   9   1  29       1021.11       1069.17        47.84 o
  10   1  29        233.63        238.41        26.99 o
  11   1  29        889.00        869.25        43.65 o
  12   1  29        231.43        199.18        28.28 o
  13   1  29         60.77         64.54        20.90 o
  14   1  29        109.56        110.46        27.58 o
  15   1  29        677.40        603.65        54.29 o
  16   1  29          0.27          1.56        23.12 o
  17   1  29        202.65        222.17        42.62 o
  18   1  29         17.26        -31.86        31.86 o
  19   1  29        110.40        128.99        51.11 o
   0   2  29       2126.24       1988.14        77.68 o
   1   2  29        144.39        146.81        20.03 o
   2   2  29       6611.33       6642.90       114.55 o
   3   2  29        437.60        369.83        29.66 o
   4   2  29         80.13         79.46        18.32 o
   5   2  29         16.74          2.52        16.16 o
   6   2  29       2259.87       2313.70        70.75 o
   7   2  29        721.04        779.93        44.35 o
   8   2  29       2242.45       2431.64        69.36 o
   9   2  29         49.03         45.68        20.12 o
  10   2  29         61.01         24.95        20.99 o
  11   2  29         51.25         42.46        21.97 o
  12   2  29        465.21        475.88        37.38 o
  13   2  29         64.54         77.67        26.06 o
  14   2  29         12.88         26.85        22.04 o
  15   2  29        106.12         60.15        25.76 o
  16   2  29        287.63        177.07        41.13 o
  17   2  29        683.33        628.93        54.30 o
  18   2  29         45.36         -4.57        34.42 o
  19   2  29          1.63         29.80        48.80 o
   1   3  29       2082.30       2131.68        63.01 o
   2   3  29       1985.14       2049.49        60.45 o
   3   3  29        707.55        803.19        43.32 o
   4   3  29       1132.06       1173.78        47.72 o
   5   3  29       4627.41       4459.32        96.13 o
   6   3  29       1830.33       1955.74        62.06 o
   7   3  29       2944.53       3039.70        79.37 o
   8   3  29       2923.07       3023.98        77.98 o
   9   3  29        289.76        273.54        31.73 o
  10   3  29       2970.80       2959.30        87.76 o
  11   3  29         28.12         16.46        22.30 o
  12   3  29        925.87       1012.43        64.56 o
  13   3  29        285.44        211.61        33.10 o
  14   3  29        130.74         62.25        28.27 o
  15   3  29        183.94        151.45        30.67 o
  16   3  29         81.33         71.08        34.98 o
  17   3  29         70.26         46.71        39.43 o
  18   3  29         32.34         10.02        25.41 o
   0   4  29      27286.77      27103.41       519.69 o
   1   4  29        427.64        445.57        37.26 o
   2   4  29        200.58        224.66        28.48 o
   3   4  29        184.38        181.50        26.05 o
   4   4  29         14.98          1.24        16.82 o
   5   4  29        340.20        304.70        32.05 o
   6   4  29          6.50          4.13        17.63 o
   7   4  29       2302.85       2309.10        69.86 o
   8   4  29       1173.62       1079.39        54.16 o
   9   4  29         27.55         22.02        26.14 o
  10   4  29          0.75         25.29        19.95 o
  11   4  29        132.66         71.39        34.20 o
  12   4  29        794.59        828.21        65.80 o
  13   4  29        510.04        510.71        50.52 o
  14   4  29         67.75         64.69        27.01 o
  15   4  29        206.73        172.87        33.38 o
  16   4  29        430.36        418.46        44.60 o
  17   4  29        157.80        206.67        51.01 o
   1   5  29          2.05          5.05        19.28 o
   2   5  29       2202.96       2230.79        77.06 o
   3   5  29        914.46       1017.36        61.05 o
   4   5  29        717.99        674.05        48.69 o
   5   5  29         48.10         13.55        20.73 o
   6   5  29        232.95        179.74        27.44 o
   7   5  29        281.64        261.34        30.71 o
   8   5  29       1761.78       1834.20        76.00 o
   9   5  29         58.80         58.36        23.88 o
  10   5  29          0.07          6.81        30.46 o
  11   5  29         14.36          1.71        28.43 o
  12   5  29        274.89        313.57        47.45 o
  13   5  29        742.39        733.04        68.12 o
  14   5  29          5.65          1.65        29.95 o
  15   5  29          3.98        -35.91        35.91 o
  16   5  29        145.22        267.23        41.60 o
   0   6  29        882.69        788.46        88.10 o
   1   6  29         93.63         93.30        29.44 o
   2   6  29       1216.80       1189.71        73.38 o
   3   6  29        142.90        138.85        32.61 o
   4   6  29        137.03         85.55        34.45 o
   5   6  29         80.75         17.35        30.52 o
   6   6  29        213.93        197.13        36.57 o
   7   6  29        293.66        263.00        41.01 o
   8   6  29       1200.14       1320.16        85.64 o
   9   6  29        253.81        163.13        39.44 o
  10   6  29         57.45         36.16        30.25 o
  11   6  29         72.12         92.61        36.05 o
  12   6  29          8.30         26.82        30.22 o
  13   6  29        491.14        524.12        68.89 o
  14   6  29          1.68        -41.09        41.09 o
  15   6  29         27.96          2.33        54.64 o
   1   7  29        172.46        127.08        31.38 o
   2   7  29        650.34        431.80        47.74 o
   3   7  29        567.14        636.08        60.80 o
   4   7  29          5.85        -22.91        22.91 o
   5   7  29        193.63        162.31        33.66 o
   6   7  29        105.39        104.48        29.56 o
   7   7  29          0.68         -9.10        31.39 o
   8   7  29        289.95        274.24        55.27 o
   9   7  29         94.08         49.88        38.79 o
  10   7  29          4.40        -10.25        36.35 o
  11   7  29         14.82         35.65        43.34 o
  12   7  29        309.15        318.43        62.35 o
  13   7  29         55.20        -12.81        45.71 o
   0   8  29        439.58        478.98        72.95 o
   1   8  29        199.46         72.95        34.41 o
   2   8  29        165.63        130.12        30.04 o
   3   8  29         32.56         54.82        28.49 o
   4   8  29        438.42        424.67        48.41 o
   5   8  29          4.45         -5.05        25.31 o
   6   8  29         83.71        201.51        37.64 o
   7   8  29          0.21         22.63        35.13 o
   8   8  29        394.97        298.21        57.96 o
   9   8  29         99.82        122.31        64.33 o
  10   8  29        360.93        444.96       117.15 o
   1   9  29          5.43        -13.36        36.70 o
   2   9  29        146.88        205.14        35.63 o
   3   9  29         35.48         47.35        30.65 o
   4   9  29         92.24         12.10        26.76 o
   5   9  29        140.71         37.56        68.38 o
   0   0  30      14938.46      15228.80       357.28 o
   1   0  30       5520.72       5504.59       126.08 o
   2   0  30       1269.56       1303.01        60.65 o
   3   0  30       2058.77       1852.63        75.59 o
   4   0  30       2932.38       2795.05        99.31 o
   5   0  30       1789.97       1708.67        78.05 o
   6   0  30       1577.26       1563.24        75.05 o
   7   0  30       2651.77       2693.96       100.79 o
   8   0  30        801.90        966.00        68.07 o
   9   0  30       2792.53       2795.87       102.68 o
  10   0  30          0.06         19.07        23.88 o
  11   0  30       5311.52       5066.95       147.27 o
  12   0  30       6799.87       6901.72       188.12 o
  13   0  30         12.47         15.26        23.88 o
  14   0  30        394.95        311.54        51.99 o
  15   0  30       1665.19       1721.24       110.72 o
  16   0  30        161.79        173.04        83.92 o
  17   0  30        130.56         60.81        52.64 o
  18   0  30        304.26        249.99        69.01 o
  19   0  30        383.38        367.32        90.56 o
   1   1  30       6275.64       6168.21       101.11 o
   2   1  30        831.91        824.83        36.79 o
   3   1  30       1458.25       1349.63        46.76 o
   4   1  30        118.62         91.96        21.70 o
   5   1  30       4387.32       4264.81        92.85 o
   6   1  30          6.50         14.91        17.48 o
   7   1  30       1051.80       1131.17        51.74 o
   8   1  30       2946.84       2990.03        77.20 o
   9   1  30        239.36        212.92        27.61 o
  10   1  30       7268.18       7128.41       132.09 o
  11   1  30        816.69        882.76        52.10 o
  12   1  30       2399.39       2269.07        78.20 o
  13   1  30        931.71        967.65        55.67 o
  14   1  30         25.52        -21.62        21.62 o
  15   1  30        294.05        287.23        39.22 o
  16   1  30         90.64         79.73        28.78 o
  17   1  30       2689.86       2844.51       124.31 o
  18   1  30        746.08        651.61        82.76 o
  19   1  30        491.74        654.35       124.60 o
   0   2  30       2856.41       2805.83       102.84 o
   1   2  30       9441.74       9448.34       143.11 o
   2   2  30         68.93        108.28        19.31 o
   3   2  30        138.45        177.14        23.56 o
   4   2  30       2203.88       2220.03        62.67 o
   5   2  30        917.21        925.45        48.52 o
   6   2  30        201.12        195.85        26.93 o
   7   2  30        495.78        445.56        35.96 o
   8   2  30         69.73         73.56        19.61 o
   9   2  30        125.45         69.66        20.66 o
  10   2  30         70.86         30.87        19.87 o
  11   2  30       2500.47       2628.90        80.97 o
  12   2  30       2945.47       2971.08        86.35 o
  13   2  30       1064.81       1100.90        60.76 o
  14   2  30         31.94         -0.54        21.84 o
  15   2  30        780.62        871.57        60.73 o
  16   2  30        804.51        829.80        56.49 o
  17   2  30         39.47          0.35        33.22 o
  18   2  30        113.82        124.99        26.56 o
  19   2  30         48.83        -77.11        77.11 o
   1   3  30       2984.26       3052.99        77.24 o
   2   3  30       5195.96       5442.78       107.19 o
   3   3  30       2669.37       2604.15        71.27 o
   4   3  30        408.82        402.51        32.88 o
   5   3  30        469.47        494.13        37.56 o
   6   3  30          5.13          9.26        17.45 o
   7   3  30        595.86        667.75        44.31 o
   8   3  30        839.19        923.33        48.41 o
   9   3  30          2.81         21.23        16.65 o
  10   3  30        215.41        149.17        28.30 o
  11   3  30        342.41        330.45        40.09 o
  12   3  30         11.92         -8.68        23.39 o
  13   3  30        142.35         96.00        26.45 o
  14   3  30       1001.16        852.38        58.57 o
  15   3  30        494.95        434.78        51.31 o
  16   3  30        275.03        215.72        33.85 o
  17   3  30       1028.18       1068.92        69.04 o
  18   3  30         52.63         52.53        45.32 o
   0   4  30          2.95        132.52        33.93 o
   1   4  30       1979.95       1893.59        64.69 o
   2   4  30       2439.71       2669.99        78.74 o
   3   4  30       3190.17       3423.68        89.79 o
   4   4  30       3732.06       3929.44        91.88 o
   5   4  30        286.97        247.81        30.03 o
   6   4  30        137.34        161.19        24.87 o
   7   4  30        535.69        609.75        40.50 o
   8   4  30        439.66        450.83        36.58 o
   9   4  30         27.07         68.81        28.23 o
  10   4  30         15.37         22.23        22.09 o
  11   4  30         35.89         28.88        28.72 o
  12   4  30         28.99        -25.56        25.56 o
  13   4  30        943.17       1089.04        75.48 o
  14   4  30        497.73        525.80        61.51 o
  15   4  30        294.41        277.06        38.72 o
  16   4  30         67.93         65.12        28.35 o
  17   4  30         10.06        -17.51        24.87 o
   1   5  30        546.73        434.50        42.37 o
   2   5  30        348.30        333.66        38.76 o
   3   5  30        371.58        304.72        37.45 o
   4   5  30        386.65        451.37        44.44 o
   5   5  30        235.75        183.96        29.16 o
   6   5  30        991.28        956.13        55.94 o
   7   5  30         60.72          5.94        21.27 o
   8   5  30        481.79        414.20        44.02 o
   9   5  30         21.50         58.15        24.58 o
  10   5  30        568.12        534.33        73.25 o
  11   5  30         62.71         97.33        33.32 o
  12   5  30          0.65         -5.23        30.55 o
  13   5  30          5.42         -8.20        26.62 o
  14   5  30        505.23        452.97        55.02 o
  15   5  30       1118.84       1257.50        81.53 o
  16   5  30         38.56        -26.98        85.44 o
   0   6  30         47.69         70.83        46.97 o
   1   6  30        695.16        758.85        63.62 o
   2   6  30        843.97        989.72        68.34 o
   3   6  30        460.72        503.93        51.44 o
   4   6  30          0.30        -22.01        22.01 o
   5   6  30          2.76        -21.76        21.76 o
   6   6  30         50.02         67.69        28.68 o
   7   6  30        551.09        483.29        51.81 o
   8   6  30        656.63        645.48        56.42 o
   9   6  30        316.75        336.77        48.29 o
  10   6  30          3.74        -27.27        27.27 o
  11   6  30        236.13        160.37        45.78 o
  12   6  30          4.58          3.32        33.12 o
  13   6  30       1960.23       2104.11       108.47 o
  14   6  30        457.56        515.23        52.61 o
   1   7  30        212.92        151.20        33.23 o
   2   7  30        136.85        106.11        29.32 o
   3   7  30       1522.85       1689.48        81.84 o
   4   7  30         23.88          9.50        25.49 o
   5   7  30        113.36         44.94        32.00 o
   6   7  30         83.33        117.41        31.76 o
   7   7  30         11.48        -28.86        28.86 o
   8   7  30          7.54         26.02        24.58 o
   9   7  30       1934.02       2298.15       121.55 o
  10   7  30        387.36        295.59        51.39 o
  11   7  30         17.07        -22.62        30.08 o
  12   7  30         13.45         68.62        32.79 o
   0   8  30        327.25        373.18        80.12 o
   1   8  30        123.24        149.17        53.47 o
   2   8  30         10.20         12.03        26.97 o
   3   8  30        413.14        370.63        41.74 o
   4   8  30        106.23        100.18        29.59 o
   5   8  30         42.88         57.68        27.16 o
   6   8  30          0.48         32.22        28.36 o
   7   8  30        203.26        148.24        38.53 o
   8   8  30         54.59         39.80        39.94 o
   9   8  30         61.49          5.91       104.16 o
   1   9  30          3.01        -24.06        24.06 o
   2   9  30        637.64        689.87        61.38 o
   3   9  30        420.12        374.91        63.58 o
   4   9  30         69.62         78.39        36.27 o
   1   1  31        616.94        712.03        36.26 o
   2   1  31        497.41        502.32        33.20 o
   3   1  31         29.29         18.41        15.88 o
   4   1  31        251.72        214.80        26.58 o
   5   1  31         65.14        109.45        22.21 o
   6   1  31       1726.89       1765.74        59.03 o
   7   1  31          3.16          9.43        18.50 o
   8   1  31        281.26        274.22        28.72 o
   9   1  31       1298.51       1272.70        52.22 o
  10   1  31         75.60        101.57        20.82 o
  11   1  31       1563.76       1570.49        63.41 o
  12   1  31        553.98        573.27        43.73 o
  13   1  31       2780.17       2770.34        86.30 o
  14   1  31          7.09        -16.72        19.83 o
  15   1  31        163.11        200.93        36.97 o
  16   1  31         38.67         72.96        27.87 o
  17   1  31          1.19        -16.10        23.41 o
  18   1  31         96.30         52.64        44.14 o
  19   1  31         30.87          0.29        63.32 o
   0   2  31         33.50         66.84        28.21 o
   1   2  31        301.00        281.83        27.83 o
   2   2  31        286.76        263.06        27.63 o
   3   2  31       3560.06       3680.47        83.64 o
   4   2  31       2114.92       2135.49        66.32 o
   5   2  31        446.80        453.84        35.27 o
   6   2  31        722.29        787.88        47.78 o
   7   2  31       1598.03       1669.21        59.31 o
   8   2  31        495.10        528.36        39.31 o
   9   2  31        427.51        411.75        35.03 o
  10   2  31        504.85        439.41        34.85 o
  11   2  31       1601.89       1695.11        66.33 o
  12   2  31        504.88        423.35        39.49 o
  13   2  31         88.54         83.66        26.05 o
  14   2  31          0.06          0.76        24.50 o
  15   2  31         85.54         21.03        26.50 o
  16   2  31        230.80        262.04        36.96 o
  17   2  31         51.98         48.19        26.38 o
  18   2  31        222.15        211.76        36.05 o
   1   3  31        340.00        392.29        36.49 o
   2   3  31        721.16        911.50        50.34 o
   3   3  31       9466.05       9780.41       168.69 o
   4   3  31        641.22        800.10        46.79 o
   5   3  31       3146.85       3137.19        82.35 o
   6   3  31       6640.73       6813.68       136.67 o
   7   3  31        391.07        366.80        34.45 o
   8   3  31         83.62         86.09        20.73 o
   9   3  31         53.16         34.20        19.45 o
  10   3  31         46.96         12.22        21.02 o
  11   3  31         57.81         28.56        22.15 o
  12   3  31        208.71        154.37        32.84 o
  13   3  31       1181.27       1188.40        66.25 o
  14   3  31        391.24        350.48        41.19 o
  15   3  31          6.98        -24.43        24.43 o
  16   3  31        512.74        388.34        57.88 o
  17   3  31         18.00        -11.73        24.88 o
  18   3  31        992.94       1008.10        87.07 o
   0   4  31         20.20         11.02        27.85 o
   1   4  31        177.47         80.99        26.08 o
   2   4  31       1105.31       1082.49        55.31 o
   3   4  31          5.84         11.14        19.24 o
   4   4  31          0.33         -4.57        18.45 o
   5   4  31        411.77        465.37        37.41 o
   6   4  31         11.64         28.47        19.82 o
   7   4  31       2314.57       2473.89        77.20 o
   8   4  31       1921.52       2068.14        81.13 o
   9   4  31          0.78         35.89        26.86 o
  10   4  31        428.43        364.46        40.62 o
  11   4  31       1204.88       1435.11        78.22 o
  12   4  31        149.95        173.26        35.86 o
  13   4  31        872.71        843.14        65.08 o
  14   4  31         90.33         75.70        28.72 o
  15   4  31        113.81         78.18        36.26 o
  16   4  31         58.97        -20.12        32.67 o
  17   4  31         54.67         47.75        46.71 o
   1   5  31       1624.80       1708.05        69.72 o
   2   5  31        127.80        112.02        27.45 o
   3   5  31        458.53        508.48        47.17 o
   4   5  31         80.01         55.55        22.50 o
   5   5  31         93.12         91.25        26.70 o
   6   5  31         73.40         24.43        24.06 o
   7   5  31          0.10          5.33        20.86 o
   8   5  31         78.44         62.10        28.68 o
   9   5  31        343.80        281.62        38.08 o
  10   5  31          6.38        -30.21        30.21 o
  11   5  31          8.17         -9.20        27.82 o
  12   5  31        216.67        136.05        35.48 o
  13   5  31        619.03        691.40        64.54 o
  14   5  31        143.13        201.34        35.71 o
  15   5  31        211.39        218.04        37.57 o
  16   5  31         20.79         84.22        51.53 o
   0   6  31       1428.26       1597.58       111.11 o
   1   6  31        210.80        142.91        34.08 o
   2   6  31         16.23         38.06        27.37 o
   3   6  31         70.00         14.61        26.16 o
   4   6  31         85.31         51.49        28.91 o
   5   6  31        280.10        253.73        37.80 o
   6   6  31        508.43        450.92        50.23 o
   7   6  31         57.08         64.43        28.93 o
   8   6  31        826.80        740.69        63.12 o
   9   6  31        300.33        203.53        39.54 o
  10   6  31         23.90         68.46        33.70 o
  11   6  31        331.98        268.62        48.40 o
  12   6  31         25.07        -12.46        34.09 o
  13   6  31         89.09         42.48        36.31 o
  14   6  31         23.71         33.67        40.15 o
   1   7  31       1052.29        995.93        72.64 o
   2   7  31        127.74        108.55        28.59 o
   3   7  31        244.73        192.47        34.90 o
   4   7  31         18.00          0.24        25.95 o
   5   7  31        412.84        388.85        46.74 o
   6   7  31         16.23         42.81        28.36 o
   7   7  31        453.42        436.42        66.56 o
   8   7  31          0.85         54.63        31.23 o
   9   7  31        104.92         31.12        55.63 o
  10   7  31        783.01        616.80        77.90 o
  11   7  31          5.80        -40.20        40.20 o
  12   7  31          0.02         -8.20        50.28 o
   0   8  31         74.38         55.60        44.26 o
   1   8  31        168.48         76.66        28.77 o
   2   8  31         21.54         38.19        28.83 o
   3   8  31        866.01        825.38        70.62 o
   4   8  31        136.67         89.36        31.17 o
   5   8  31        186.47        164.16        31.14 o
   6   8  31          9.17         87.70        31.99 o
   7   8  31        256.88        247.56        38.82 o
   8   8  31        130.51         72.28        69.79 o
   9   8  31         46.69        -45.39        87.49 o
   1   9  31         25.69         57.25        49.21 o
   2   9  31         31.51         41.88        75.96 o
   3   9  31         25.91        -29.04        61.63 o
   0   0  32       1177.06       1193.46        84.05 o
   1   0  32         19.83         31.81        25.04 o
   2   0  32       1048.50       1101.64        67.17 o
   3   0  32       1907.08       1907.59        88.61 o
   4   0  32          3.72          4.05        25.13 o
   5   0  32         21.93         49.62        27.94 o
   6   0  32       9717.62       9783.16       227.30 o
   7   0  32        201.45        215.96        38.45 o
   8   0  32       5895.91       5862.45       163.14 o
   9   0  32         56.35          8.54        24.88 o
  10   0  32       2387.09       2414.81        98.79 o
  11   0  32       4118.54       4201.95       134.30 o
  12   0  32       1409.84       1160.79        74.70 o
  13   0  32       1915.27       1964.03        93.25 o
  14   0  32        457.53        407.65        75.80 o
  15   0  32        605.99        499.43        64.10 o
  16   0  32        998.87        773.97       110.45 o
  17   0  32         38.50        128.14        50.19 o
  18   0  32         87.30        -20.61        40.85 o
   1   1  32       3554.72       3441.04        73.90 o
   2   1  32        253.43        231.08        25.53 o
   3   1  32       3632.42       3949.34        87.55 o
   4   1  32       1279.20       1379.58        52.45 o
   5   1  32       1323.57       1363.56        53.18 o
   6   1  32       3741.96       3713.37        88.67 o
   7   1  32       1045.81       1137.29        52.83 o
   8   1  32       4792.92       4942.67       105.97 o
   9   1  32       5178.77       5301.52       111.22 o
  10   1  32       1239.56       1270.83        53.49 o
  11   1  32         26.68         13.31        18.88 o
  12   1  32       1415.67       1371.87        62.70 o
  13   1  32        571.71        415.48        38.29 o
  14   1  32        151.49        158.59        25.43 o
  15   1  32        676.84        584.68        48.46 o
  16   1  32        298.23        309.86        40.01 o
  17   1  32        133.35         99.09        29.01 o
  18   1  32        822.59        763.44        88.46 o
   0   2  32       1037.22       1126.82        75.02 o
   1   2  32        806.46        805.73        45.55 o
   2   2  32        762.11        740.53        45.29 o
   3   2  32        237.02        197.42        25.58 o
   4   2  32         37.35         59.39        21.42 o
   5   2  32        850.24        855.96        51.14 o
   6   2  32        604.19        563.91        41.20 o
   7   2  32       2779.97       3058.43        82.10 o
   8   2  32       1196.42       1265.93        54.65 o
   9   2  32         99.47        107.22        22.86 o
  10   2  32       3399.73       3594.31        90.53 o
  11   2  32        168.22        124.82        27.90 o
  12   2  32        886.37       1039.92        63.54 o
  13   2  32          8.50         -0.36        22.70 o
  14   2  32       1175.39       1232.12        70.84 o
  15   2  32        146.11        122.50        30.38 o
  16   2  32        146.98        144.26        27.86 o
  17   2  32         53.70        -18.32        25.24 o
  18   2  32        465.76        473.65        50.88 o
   1   3  32        422.44        451.90        38.60 o
   2   3  32       8643.16       8657.46       158.21 o
   3   3  32        427.87        405.57        36.74 o
   4   3  32       8716.05       8520.60       154.89 o
   5   3  32       3054.08       3241.23        87.99 o
   6   3  32          1.51          8.85        20.13 o
   7   3  32        545.14        512.63        40.59 o
   8   3  32        506.22        435.71        36.83 o
   9   3  32       2435.54       2383.95        76.41 o
  10   3  32       3551.45       3648.08       106.96 o
  11   3  32        113.13         96.11        25.59 o
  12   3  32          0.16         11.21        23.93 o
  13   3  32        675.83        567.89        49.20 o
  14   3  32         52.06         48.58        25.68 o
  15   3  32         86.77         12.31        27.98 o
  16   3  32          0.65          1.38        24.84 o
  17   3  32        249.11        220.13        33.24 o
   0   4  32         63.53        109.09        35.76 o
   1   4  32        895.13       1041.41        56.14 o
   2   4  32        401.09        437.04        40.00 o
   3   4  32          0.90        -15.83        19.85 o
   4   4  32         59.38         33.22        21.18 o
   5   4  32        275.29        348.70        33.62 o
   6   4  32          2.69         -6.14        19.16 o
   7   4  32       1359.76       1413.66        62.01 o
   8   4  32       2972.15       2986.83        90.32 o
   9   4  32       1138.73       1102.38        65.50 o
  10   4  32          1.93          8.04        24.67 o
  11   4  32         66.13         74.84        34.22 o
  12   4  32        341.17        324.85        43.48 o
  13   4  32        183.85        159.03        35.85 o
  14   4  32        175.35        144.53        30.93 o
  15   4  32         17.02          0.87        26.32 o
  16   4  32         97.51        128.48        43.57 o
   1   5  32        905.07        961.22        59.60 o
   2   5  32       3330.16       3681.60       108.72 o
   3   5  32          2.45         13.38        22.46 o
   4   5  32        296.94        223.00        37.58 o
   5   5  32          2.63        -10.28        21.59 o
   6   5  32        214.27        193.97        32.73 o
   7   5  32          2.53         -8.06        19.21 o
   8   5  32        235.68        251.29        37.85 o
   9   5  32        625.06        542.12        61.00 o
  10   5  32       1588.63       1897.54        99.60 o
  11   5  32        118.65        187.08        40.11 o
  12   5  32         79.70         28.06        43.50 o
  13   5  32         41.41         53.01        30.41 o
  14   5  32          2.20          6.67        28.42 o
  15   5  32         40.49         -6.49        41.36 o
   0   6  32        238.34        278.86        57.86 o
   1   6  32          4.15          4.13        32.04 o
   2   6  32          6.78        -25.74        25.74 o
   3   6  32          3.20         -8.66        25.55 o
   4   6  32        835.45        938.24        64.77 o
   5   6  32        778.07        800.76        75.97 o
   6   6  32        261.19        216.47        37.09 o
   7   6  32         64.91         17.58        30.56 o
   8   6  32       1402.02       1409.34        79.13 o
   9   6  32        360.52        287.68        53.09 o
  10   6  32          8.52        -15.76        35.06 o
  11   6  32          7.73         62.80        34.85 o
  12   6  32        165.57        186.27        55.67 o
  13   6  32         73.29         75.13        32.69 o
  14   6  32        515.66        555.05        80.40 o
   1   7  32       1170.16       1204.32        73.38 o
   2   7  32        674.46        722.46        60.62 o
   3   7  32        124.45         87.42        30.61 o
   4   7  32          2.25         -8.77        23.98 o
   5   7  32         24.23         29.25        28.51 o
   6   7  32          1.51         10.56        24.00 o
   7   7  32        177.93        252.22        47.11 o
   8   7  32       1476.28       1584.88        99.16 o
   9   7  32          3.23        -32.50        35.26 o
  10   7  32        103.10         89.30        38.82 o
  11   7  32        109.40         73.67        38.35 o
   0   8  32       1087.04       1294.81       137.81 o
   1   8  32         80.49         30.49        32.20 o
   2   8  32        333.90        324.60        41.11 o
   3   8  32          5.95         18.45        25.91 o
   4   8  32         35.06         33.73        34.43 o
   5   8  32        337.80        307.00        48.93 o
   6   8  32       1078.78       1083.23       114.17 o
   7   8  32        124.66        132.49        37.08 o
   8   8  32        521.30        280.38        65.72 o
   1   9  32         88.54        175.41        62.67 o
   1   1  33        815.51        869.24        47.17 o
   2   1  33         43.36         59.47        18.25 o
   3   1  33       1228.41       1423.38        54.73 o
   4   1  33        934.73        937.21        49.45 o
   5   1  33       1332.69       1413.11        56.04 o
   6   1  33       2499.90       2709.35        75.39 o
   7   1  33        758.41        728.82        46.54 o
   8   1  33         68.12         35.18        20.71 o
   9   1  33       1248.61       1337.76        57.32 o
  10   1  33        901.09        946.16        50.59 o
  11   1  33         23.90         14.42        19.56 o
  12   1  33         51.47         36.05        23.17 o
  13   1  33         94.59         28.59        24.68 o
  14   1  33         11.45        -13.53        19.51 o
  15   1  33        298.79        321.53        34.93 o
  16   1  33          9.61         17.60        28.26 o
  17   1  33         16.00         11.49        24.37 o
  18   1  33         67.24         72.23        38.98 o
   0   2  33        221.25        243.49        42.70 o
   1   2  33       2301.24       2481.79        73.98 o
   2   2  33        431.76        465.46        37.97 o
   3   2  33       3134.68       3166.57        83.96 o
   4   2  33         39.16         47.90        21.15 o
   5   2  33         56.82         37.87        21.64 o
   6   2  33        314.22        293.95        33.81 o
   7   2  33        171.77        103.55        22.55 o
   8   2  33          0.11        -17.52        17.52 o
   9   2  33        359.40        246.98        29.27 o
  10   2  33        546.45        454.38        37.68 o
  11   2  33        214.22        177.65        29.73 o
  12   2  33        319.11        298.41        34.94 o
  13   2  33        403.33        344.97        32.11 o
  14   2  33          0.38        -23.35        23.35 o
  15   2  33        396.63        446.20        48.11 o
  16   2  33          5.10        -17.83        22.90 o
  17   2  33        901.07        790.46        60.78 o
  18   2  33          3.99        -24.47        46.49 o
   1   3  33       4531.79       4948.38       111.20 o
   2   3  33        150.82        233.41        30.92 o
   3   3  33       1656.47       1710.44        62.16 o
   4   3  33        540.77        618.88        43.12 o
   5   3  33          3.18        -13.94        18.71 o
   6   3  33        635.25        633.60        47.17 o
   7   3  33       2859.56       3033.56        85.50 o
   8   3  33          0.55        -12.70        19.40 o
   9   3  33          0.60         58.73        20.73 o
  10   3  33         30.57         64.13        24.89 o
  11   3  33        591.06        580.06        48.82 o
  12   3  33         12.94        -23.71        23.71 o
  13   3  33          0.03         -8.23        22.98 o
  14   3  33        464.90        354.92        42.83 o
  15   3  33         54.98        147.29        31.12 o
  16   3  33         61.81         87.42        25.01 o
  17   3  33         37.43         -6.34        26.05 o
   0   4  33         26.36         33.58        34.28 o
   1   4  33        110.32        100.54        25.01 o
   2   4  33       1909.41       1924.47        71.51 o
   3   4  33          4.12         -9.83        18.82 o
   4   4  33         45.33         28.16        19.91 o
   5   4  33       1346.08       1273.85        58.25 o
   6   4  33          0.86        -19.06        19.06 o
   7   4  33        286.50        265.47        32.45 o
   8   4  33         56.49         56.76        23.07 o
   9   4  33          0.32         -9.37        23.70 o
  10   4  33        101.95         17.82        25.04 o
  11   4  33       1220.83       1256.16        71.90 o
  12   4  33          0.03        -19.64        25.75 o
  13   4  33          1.15        -24.97        24.97 o
  14   4  33        454.09        464.94        47.25 o
  15   4  33         24.89        -20.63        23.52 o
  16   4  33         76.46         59.13        28.76 o
   1   5  33         44.27         80.74        26.17 o
   2   5  33        544.94        404.16        42.65 o
   3   5  33        670.04        680.07        53.01 o
   4   5  33        571.06        504.01        47.52 o
   5   5  33        554.04        596.89        49.84 o
   6   5  33         29.31         31.99        31.11 o
   7   5  33        170.45        222.68        37.10 o
   8   5  33        153.57        121.57        33.42 o
   9   5  33        190.24        204.53        38.31 o
  10   5  33         12.02         66.36        23.55 o
  11   5  33        144.92         96.26        33.27 o
  12   5  33         13.87          1.78        29.03 o
  13   5  33        128.39        113.57        35.10 o
  14   5  33         95.23         34.38        34.09 o
  15   5  33        142.10          1.89        60.51 o
   0   6  33        560.97        409.05        77.15 o
   1   6  33        138.97        176.01        39.55 o
   2   6  33       1111.29       1200.15        78.68 o
   3   6  33          9.25        -10.06        25.84 o
   4   6  33         19.45         37.54        24.63 o
   5   6  33        221.84        217.30        36.48 o
   6   6  33         73.06        129.25        30.85 o
   7   6  33        157.31        187.51        29.61 o
   8   6  33        181.84        116.89        45.12 o
   9   6  33        135.07        167.23        33.88 o
  10   6  33          2.86        -28.67        30.37 o
  11   6  33        489.51        489.77        56.24 o
  12   6  33         16.55        -29.74        29.74 o
  13   6  33         11.99        -12.56        28.42 o
   1   7  33       1084.26        960.29        71.08 o
   2   7  33         48.03         44.36        31.20 o
   3   7  33          4.06          6.28        25.78 o
   4   7  33        109.71        102.72        30.70 o
   5   7  33         61.65        105.47        29.99 o
   6   7  33         46.32         81.13        29.20 o
   7   7  33        535.67        465.95        84.98 o
   8   7  33         18.90         48.36        32.84 o
   9   7  33         12.68        -52.91        67.64 o
  10   7  33        274.74        251.03        48.47 o
  11   7  33         32.65        -45.17        48.15 o
   0   8  33        555.57        462.00        73.38 o
   1   8  33        164.02        173.46        36.11 o
   2   8  33         51.84         39.44        34.25 o
   3   8  33        254.92        163.02        33.11 o
   4   8  33        516.12        427.68        47.00 o
   5   8  33         19.45         30.61        41.75 o
   6   8  33        184.64        147.16        47.36 o
   7   8  33         36.87         31.57        52.47 o
   8   8  33          0.24        -58.75        58.75 o
   0   0  34       1537.76       1402.83       123.23 o
   1   0  34       6385.49       6288.04       159.49 o
   2   0  34       6650.87       6628.99       175.41 o
   3   0  34         16.21         24.50        26.39 o
   4   0  34        287.75        205.40        39.25 o
   5   0  34       3113.09       3146.20       113.16 o
   6   0  34        198.17        156.65        35.63 o
   7   0  34        118.87         73.82        31.52 o
   8   0  34         12.99         13.23        26.55 o
   9   0  34          0.44        -13.06        24.38 o
  10   0  34         12.69         -5.67        25.38 o
  11   0  34       5792.78       5955.06       198.31 o
  12   0  34        807.85        735.25        69.54 o
  13   0  34        569.30        577.32        58.58 o
  14   0  34       1517.92       1458.99       108.50 o
  15   0  34        259.19        184.32        54.16 o
  16   0  34        589.27        567.17        68.08 o
  17   0  34       1282.43       1425.92       166.26 o
  18   0  34          1.69         53.43        66.03 o
   1   1  34        103.13        112.89        24.14 o
   2   1  34        216.13        162.75        24.55 o
   3   1  34       3539.15       3608.26        88.10 o
   4   1  34        588.62        612.56        43.26 o
   5   1  34         62.52         47.20        22.13 o
   6   1  34       1219.01       1326.97        55.94 o
   7   1  34       1108.58       1205.61        55.42 o
   8   1  34          0.07         11.43        19.86 o
   9   1  34        597.11        686.00        45.13 o
  10   1  34        239.76        251.85        29.39 o
  11   1  34        690.04        605.74        43.32 o
  12   1  34        258.71        174.80        28.97 o
  13   1  34         92.54         76.34        25.91 o
  14   1  34       1292.87       1200.69        60.43 o
  15   1  34       1981.70       2091.53        81.25 o
  16   1  34        452.89        505.96        61.01 o
  17   1  34        511.73        452.30        47.17 o
  18   1  34        638.49        755.92       138.88 o
   0   2  34        264.94        302.78        47.01 o
   1   2  34       3566.55       3642.03        92.87 o
   2   2  34       2900.20       2913.84        88.53 o
   3   2  34        897.55        895.92        60.72 o
   4   2  34       2660.47       2766.23        81.64 o
   5   2  34          2.92          3.48        20.82 o
   6   2  34        648.10        703.67        48.85 o
   7   2  34       1781.14       1805.41        66.35 o
   8   2  34        649.93        700.82        46.59 o
   9   2  34        293.82        262.44        30.37 o
  10   2  34       1142.41       1255.88        58.02 o
  11   2  34       2157.14       1948.20        73.00 o
  12   2  34         34.75         11.10        31.99 o
  13   2  34       2975.31       3326.79        95.05 o
  14   2  34          0.93         -8.03        24.78 o
  15   2  34         60.14         22.44        27.54 o
  16   2  34        485.72        439.83        51.15 o
  17   2  34         40.74         51.43        28.29 o
   1   3  34       3638.26       3761.04        98.98 o
   2   3  34       2907.13       3099.52        88.09 o
   3   3  34       1707.52       1898.15        68.11 o
   4   3  34        151.97        120.15        27.73 o
   5   3  34        440.26        411.72        39.51 o
   6   3  34       3772.40       3921.19       103.96 o
   7   3  34        271.58        229.28        31.55 o
   8   3  34        306.02        284.11        34.93 o
   9   3  34        222.00        220.02        30.45 o
  10   3  34          1.80        -12.72        24.24 o
  11   3  34        780.47        897.75        58.15 o
  12   3  34        421.37        339.38        41.07 o
  13   3  34        191.36        235.54        36.93 o
  14   3  34        736.72        789.95        59.24 o
  15   3  34       1261.84       1144.59        81.27 o
  16   3  34        192.49        183.06        31.15 o
  17   3  34       1472.87       1383.28       145.61 o
   0   4  34       7773.36       8435.65       240.08 o
   1   4  34       2339.70       2522.00        80.07 o
   2   4  34       1245.50       1288.28        63.75 o
   3   4  34         31.75         61.42        22.67 o
   4   4  34        352.70        346.84        37.26 o
   5   4  34         14.30         14.98        23.02 o
   6   4  34       1002.62       1090.06        67.00 o
   7   4  34       1470.86       1436.68        68.92 o
   8   4  34        802.89        717.95        50.39 o
   9   4  34         80.74         43.79        26.46 o
  10   4  34          3.93        -18.91        27.52 o
  11   4  34        377.98        305.60        36.65 o
  12   4  34        232.33        168.20        48.67 o
  13   4  34       1411.18       1631.78        92.31 o
  14   4  34        620.39        478.85        67.44 o
  15   4  34        242.91        149.25        41.29 o
  16   4  34         19.95         -2.35        98.10 o
   1   5  34          3.82         -9.38        23.87 o
   2   5  34        583.16        555.00        52.03 o
   3   5  34         65.89         39.19        24.60 o
   4   5  34        116.21         60.71        25.39 o
   5   5  34        234.66        250.48        35.86 o
   6   5  34        898.03        969.96        60.59 o
   7   5  34        114.28        115.87        34.67 o
   8   5  34         71.35         15.10        26.99 o
   9   5  34         93.11         43.82        37.21 o
  10   5  34       1456.97       1512.47        78.58 o
  11   5  34         53.02         -8.51        32.45 o
  12   5  34        993.95       1002.52        93.62 o
  13   5  34         20.88        -14.23        27.62 o
  14   5  34        395.11        438.74        47.93 o
  15   5  34        176.03        124.64        74.42 o
   0   6  34       2342.45       2612.34       143.07 o
   1   6  34       1011.24       1252.75        83.67 o
   2   6  34         27.56         34.58        26.86 o
   3   6  34        764.71        613.62        72.82 o
   4   6  34        316.13        251.66        39.49 o
   5   6  34        436.04        474.03        51.26 o
   6   6  34          9.22         80.09        30.75 o
   7   6  34          4.70         -9.11        22.76 o
   8   6  34          0.72         12.14        31.37 o
   9   6  34        198.09        212.19        38.92 o
  10   6  34          9.57        -15.54        29.62 o
  11   6  34         72.42        126.62        36.04 o
  12   6  34        545.83        389.41        84.08 o
  13   6  34        230.12        225.73        58.14 o
   1   7  34       2024.36       2276.47        96.39 o
   2   7  34        307.20        212.05        37.22 o
   3   7  34        281.90        201.96        35.16 o
   4   7  34          8.84          8.58        25.27 o
   5   7  34        959.22       1052.17        81.15 o
   6   7  34          0.54        -29.39        29.39 o
   7   7  34        187.88        241.65        45.36 o
   8   7  34        380.83        378.47        65.45 o
   9   7  34          0.01        -30.79        63.35 o
  10   7  34        185.03        198.71        80.24 o
   0   8  34        720.83        781.63        99.48 o
   1   8  34       1705.43       1704.83        85.86 o
   2   8  34         20.65          4.39        32.95 o
   3   8  34         61.18         26.06        27.23 o
   4   8  34        180.24        174.27        31.55 o
   5   8  34        134.60        138.28        34.11 o
   6   8  34         55.18        -28.55        28.55 o
   7   8  34          6.49         31.49        31.97 o
   1   1  35        226.68        254.64        31.30 o
   2   1  35         10.77         37.52        22.94 o
   3   1  35        825.21        785.78        47.42 o
   4   1  35         55.11         74.31        22.75 o
   5   1  35         76.40         64.87        22.93 o
   6   1  35        115.14        100.08        22.66 o
   7   1  35        696.55        666.26        45.50 o
   8   1  35        769.46        705.51        45.54 o
   9   1  35       3670.67       3591.92        92.81 o
  10   1  35        704.96        642.14        46.52 o
  11   1  35         20.19         20.09        27.27 o
  12   1  35          2.73         30.40        18.73 o
  13   1  35        473.65        410.62        41.96 o
  14   1  35        465.85        397.93        40.30 o
  15   1  35       1239.28       1114.17        64.22 o
  16   1  35         23.09        -16.22        38.58 o
  17   1  35         32.15         36.02        25.79 o
   0   2  35        172.69        136.03        46.03 o
   1   2  35       2631.21       2527.78        81.18 o
   2   2  35       1481.17       1580.54        65.04 o
   3   2  35        926.59       1011.97        59.21 o
   4   2  35          4.37         -5.00        20.55 o
   5   2  35         33.64         75.27        23.35 o
   6   2  35        358.40        375.09        36.80 o
   7   2  35        183.09        165.46        28.12 o
   8   2  35        195.29        180.78        28.33 o
   9   2  35       1869.69       1953.98        66.78 o
  10   2  35        345.21        346.71        35.32 o
  11   2  35        326.70        326.57        36.90 o
  12   2  35        438.13        415.83        40.09 o
  13   2  35         17.05         17.99        20.95 o
  14   2  35        459.47        492.65        50.04 o
  15   2  35        503.67        498.57        48.45 o
  16   2  35         25.63         17.13        25.96 o
  17   2  35        326.06        271.12        40.90 o
   1   3  35       1527.00       1709.52        71.01 o
   2   3  35       2729.52       2931.33        91.91 o
   3   3  35        389.85        477.65        41.64 o
   4   3  35        661.09        659.07        58.10 o
   5   3  35        313.04        296.13        35.84 o
   6   3  35         49.91        117.08        27.22 o
   7   3  35          3.39        -13.16        20.19 o
   8   3  35        668.78        727.76        51.81 o
   9   3  35        162.57        167.02        26.99 o
  10   3  35       1558.91       1538.85        73.51 o
  11   3  35       1885.23       1918.53        77.01 o
  12   3  35        248.26        231.55        36.89 o
  13   3  35        303.67        287.95        35.24 o
  14   3  35         27.30        -20.34        24.40 o
  15   3  35          2.00        -25.68        25.68 o
  16   3  35          6.85          4.76        24.93 o
   0   4  35       2518.33       2638.98       122.22 o
   1   4  35        422.73        386.34        41.54 o
   2   4  35        489.75        523.52        45.18 o
   3   4  35        683.21        762.20        53.80 o
   4   4  35          0.10         -4.14        20.84 o
   5   4  35        523.47        515.74        45.95 o
   6   4  35         78.35         55.22        24.51 o
   7   4  35        429.49        460.54        40.41 o
   8   4  35        151.88        120.01        27.02 o
   9   4  35       1211.62       1215.50        74.16 o
  10   4  35         10.38         21.88        28.75 o
  11   4  35        628.32        745.08        55.69 o
  12   4  35        242.29        195.22        38.54 o
  13   4  35        177.62        235.50        40.69 o
  14   4  35         13.33          7.46        37.11 o
  15   4  35          3.44        -24.81        24.81 o
   1   5  35       1101.16       1281.48        74.70 o
   2   5  35        302.91        356.26        42.69 o
   3   5  35         31.22         -0.45        24.90 o
   4   5  35        132.58         90.95        40.05 o
   5   5  35         59.16         77.01        29.37 o
   6   5  35        130.86        111.43        31.00 o
   7   5  35        706.55        680.17        66.39 o
   8   5  35         48.96         26.26        30.33 o
   9   5  35        113.20         85.64        29.94 o
  10   5  35        181.81        203.82        33.75 o
  11   5  35         34.43         61.99        30.91 o
  12   5  35          1.02         23.70        30.39 o
  13   5  35        220.71        189.09        34.93 o
  14   5  35          9.34        -15.93        34.03 o
   0   6  35         15.11          2.39        52.25 o
   1   6  35       1043.52       1153.86        89.19 o
   2   6  35          3.71         -6.25        28.74 o
   3   6  35         28.87         23.56        28.49 o
   4   6  35         58.96         33.34        31.00 o
   5   6  35        348.98        288.34        42.52 o
   6   6  35        255.68        299.02        43.91 o
   7   6  35        208.67        199.82        35.25 o
   8   6  35         23.36         58.45        35.18 o
   9   6  35        459.18        496.94        56.66 o
  10   6  35        299.29        341.72        51.40 o
  11   6  35          0.06        -35.71        35.71 o
  12   6  35        177.77        104.28        45.03 o
   1   7  35         94.27        111.08        28.24 o
   2   7  35          1.31        -26.88        26.88 o
   3   7  35          0.69          1.09        27.96 o
   4   7  35          0.14         36.98        33.30 o
   5   7  35         47.51         37.11        29.97 o
   6   7  35          2.27        -25.50        25.50 o
   7   7  35       1158.03       1233.40       139.32 o
   8   7  35        140.77        166.25        40.29 o
   9   7  35         13.86        -18.54        44.11 o
  10   7  35        114.85        222.07        85.29 o
   0   8  35         46.47         75.80        41.66 o
   1   8  35       1079.02       1029.84        70.66 o
   2   8  35        307.65        205.41        46.74 o
   3   8  35          4.07        -25.05        25.05 o
   4   8  35       1436.61       1451.73        95.04 o
   5   8  35         50.84         -0.58        23.27 o
   6   8  35         33.14        -11.86        39.74 o
   0   0  36       1403.71       1323.94       268.74 o
   1   0  36          0.39         11.79        34.10 o
   2   0  36         26.93         26.00        26.55 o
   3   0  36       5656.13       5477.88       168.28 o
   4   0  36       1096.35       1120.55        77.12 o
   5   0  36       2795.39       3229.60       118.52 o
   6   0  36       1088.34       1182.34        83.21 o
   7   0  36          4.52         -6.38        26.51 o
   8   0  36       3363.57       3818.00       132.03 o
   9   0  36       6464.73       6856.25       188.88 o
  10   0  36        127.57        103.00        34.36 o
  11   0  36       1050.85       1084.66        73.79 o
  12   0  36        183.51        276.36        46.42 o
  13   0  36       1455.45       1385.27        90.08 o
  14   0  36        391.31        350.92        67.27 o
  15   0  36          1.41        -50.40        50.40 o
  16   0  36        341.49        247.09        86.65 o
  17   0  36         11.25         25.61        43.03 o
   1   1  36       2686.94       2701.27        82.27 o
   2   1  36        127.26        128.69        28.12 o
   3   1  36        697.40        795.70        49.83 o
   4   1  36       1001.28       1059.33        57.33 o
   5   1  36         89.04         37.62        21.40 o
   6   1  36        517.32        556.25        43.53 o
   7   1  36        114.58         98.80        25.96 o
   8   1  36       3971.95       4105.02        99.69 o
   9   1  36        840.11        817.92        49.73 o
  10   1  36         43.95         24.00        21.11 o
  11   1  36       4026.16       4112.08       104.78 o
  12   1  36        567.94        536.88        40.16 o
  13   1  36        259.70        312.14        39.02 o
  14   1  36         75.53         58.15        24.12 o
  15   1  36        626.39        567.19        48.25 o
  16   1  36         62.50         42.19        35.27 o
  17   1  36        185.36         81.86        38.49 o
   0   2  36        240.53        168.70        41.62 o
   1   2  36        387.49        349.80        37.94 o
   2   2  36          4.61         25.50        22.60 o
   3   2  36       3597.39       3861.81       104.60 o
   4   2  36        392.39        360.98        41.88 o
   5   2  36       4268.48       4571.00       115.60 o
   6   2  36       1958.50       1929.09        69.93 o
   7   2  36         56.09         59.06        23.59 o
   8   2  36       2549.55       2433.42        78.79 o
   9   2  36       2550.11       2617.32        80.30 o
  10   2  36         10.23         10.06        19.69 o
  11   2  36        551.76        581.33        39.70 o
  12   2  36        988.18        954.88        58.02 o
  13   2  36       1129.68       1214.34        60.14 o
  14   2  36        324.93        243.75        35.28 o
  15   2  36        231.45        175.13        34.07 o
  16   2  36        207.61        177.97        31.30 o
  17   2  36        420.96        479.08        70.72 o
   1   3  36        139.64        133.27        29.14 o
   2   3  36       1507.03       1642.56        65.93 o
   3   3  36        145.77        141.14        29.04 o
   4   3  36       1597.94       1823.67        71.18 o
   5   3  36          6.64         -4.54        23.72 o
   6   3  36       2557.09       2387.32        81.65 o
   7   3  36        827.35        882.48        57.40 o
   8   3  36       1322.11       1327.83        63.79 o
   9   3  36        450.89        385.22        40.66 o
  10   3  36        539.99        517.51        58.34 o
  11   3  36         47.68         64.08        25.84 o
  12   3  36        747.31        685.64        59.82 o
  13   3  36        118.29         53.23        29.32 o
  14   3  36         20.03         30.19        25.50 o
  15   3  36        366.75        328.78        39.08 o
  16   3  36        322.19        261.20        38.86 o
   0   4  36        486.59        520.90        66.75 o
   1   4  36         10.06          4.28        22.31 o
   2   4  36        935.16        953.91        59.38 o
   3   4  36       1376.00       1465.37        66.16 o
   4   4  36        941.17       1003.97        63.70 o
   5   4  36        590.50        674.44        51.92 o
   6   4  36       1233.95       1389.26        68.26 o
   7   4  36       2297.36       2552.20        84.40 o
   8   4  36        837.04        694.07        49.89 o
   9   4  36        189.97        164.95        30.16 o
  10   4  36        107.71         64.61        31.40 o
  11   4  36       1123.63       1211.54        67.73 o
  12   4  36        512.40        429.03        63.94 o
  13   4  36        112.07        114.31        32.72 o
  14   4  36         88.87         88.00        33.21 o
  15   4  36         63.20          7.89        45.44 o
   1   5  36        318.57        274.12        39.47 o
   2   5  36        394.16        417.03        47.10 o
   3   5  36        470.67        461.67        45.87 o
   4   5  36       1526.84       1798.79        81.85 o
   5   5  36        150.38         71.33        28.55 o
   6   5  36         12.09        -27.87        27.87 o
   7   5  36        172.16        125.96        30.18 o
   8   5  36         18.44          7.90        28.28 o
   9   5  36        360.99        257.61        40.52 o
  10   5  36        321.22        306.61        36.92 o
  11   5  36        118.11        160.74        42.80 o
  12   5  36         69.81         34.71        31.88 o
  13   5  36        513.56        542.79        72.96 o
  14   5  36         59.23         17.06        72.73 o
   0   6  36        413.85        403.22        71.05 o
   1   6  36        618.96        646.77        60.53 o
   2   6  36         60.74         31.17        51.37 o
   3   6  36         17.89        -19.45        33.71 o
   4   6  36         33.50        -23.49        26.97 o
   5   6  36        706.50        612.20        57.95 o
   6   6  36        708.04        696.82        68.29 o
   7   6  36       1376.71       1490.43        82.50 o
   8   6  36         18.83         22.56        30.81 o
   9   6  36         24.22         82.53        32.00 o
  10   6  36        508.08        579.52        78.75 o
  11   6  36        102.75        101.57        38.30 o
  12   6  36        147.59         78.95        47.63 o
   1   7  36        183.35         86.45        43.69 o
   2   7  36        105.83         57.45        26.53 o
   3   7  36          5.05        -25.77        25.77 o
   4   7  36        854.10        821.93        94.56 o
   5   7  36        253.81        236.70        42.06 o
   6   7  36        219.18        142.53        35.77 o
   7   7  36         18.39        -15.41        30.20 o
   8   7  36        431.94        294.76        52.68 o
   9   7  36        361.79        369.33        81.39 o
   0   8  36        815.83        551.22        84.59 o
   1   8  36        118.40         -6.62        33.36 o
   2   8  36          5.33        -24.76        24.76 o
   3   8  36        493.01        471.31        51.39 o
   4   8  36         90.94        122.86        51.47 o
   5   8  36         91.68         25.85        28.84 o
   1   1  37         15.39         50.28        22.46 o
   2   1  37        930.15        974.69        62.21 o
   3   1  37        357.84        274.93        34.75 o
   4   1  37         64.96         57.20        21.94 o
   5   1  37        169.84        206.68        31.40 o
   6   1  37         81.50         71.26        23.40 o
   7   1  37        156.41        173.09        28.10 o
   8   1  37         90.28        153.89        27.23 o
   9   1  37        371.10        355.98        34.88 o
  10   1  37        368.92        346.93        34.58 o
  11   1  37         31.14         15.85        21.55 o
  12   1  37       1526.52       1640.85        62.53 o
  13   1  37         15.91         -6.84        22.74 o
  14   1  37          0.51         -0.82        22.62 o
  15   1  37         25.52         43.18        28.08 o
  16   1  37          0.16        -25.14        25.14 o
  17   1  37         17.20         53.93        34.94 o
   0   2  37        824.38        900.84        88.52 o
   1   2  37       1333.36       1418.74        70.27 o
   2   2  37        352.33        245.62        35.44 o
   3   2  37        884.52        882.85        57.40 o
   4   2  37          1.99        -14.67        21.14 o
   5   2  37         24.04         52.42        23.31 o
   6   2  37        778.97        804.80        56.04 o
   7   2  37         10.13          6.52        20.50 o
   8   2  37       1120.21       1056.87        58.37 o
   9   2  37        733.71        646.50        46.59 o
  10   2  37         34.68         34.79        22.71 o
  11   2  37       1410.15       1315.36        61.15 o
  12   2  37         19.07         28.52        22.82 o
  13   2  37        314.66        348.61        40.44 o
  14   2  37        632.77        509.20        53.05 o
  15   2  37         15.66         51.64        25.36 o
  16   2  37         38.60         35.36        23.42 o
   1   3  37        481.40        473.89        46.11 o
   2   3  37        282.65        305.84        38.47 o
   3   3  37         44.85         52.56        24.86 o
   4   3  37         26.46         49.05        23.49 o
   5   3  37         25.43         21.59        25.15 o
   6   3  37        550.63        453.45        43.55 o
   7   3  37        384.26        363.01        39.35 o
   8   3  37         78.56         23.17        23.46 o
   9   3  37        672.11        730.99        52.19 o
  10   3  37         42.19         19.90        22.54 o
  11   3  37        548.83        623.82        49.51 o
  12   3  37        127.62         65.20        23.65 o
  13   3  37         44.50          8.59        25.69 o
  14   3  37         60.37         56.57        29.32 o
  15   3  37         59.95         76.79        35.45 o
  16   3  37        538.70        582.42        86.48 o
   0   4  37       2699.32       2985.19       143.71 o
   1   4  37       1228.35       1453.54        69.94 o
   2   4  37         68.23         71.98        27.06 o
   3   4  37         60.31         38.45        24.75 o
   4   4  37       1061.99       1177.05        67.63 o
   5   4  37       1468.08       1742.68        74.80 o
   6   4  37         18.55         31.73        24.56 o
   7   4  37         99.06         98.76        28.36 o
   8   4  37        709.91        560.68        48.23 o
   9   4  37         56.20         17.49        33.54 o
  10   4  37         65.33        117.84        29.86 o
  11   4  37        273.85        246.75        36.96 o
  12   4  37        141.42         33.76        31.60 o
  13   4  37        636.59        702.14        63.48 o
  14   4  37        189.43        150.77        30.88 o
  15   4  37         45.87        110.21        58.14 o
   1   5  37          1.23        -10.53        26.53 o
   2   5  37        819.90        813.16        65.50 o
   3   5  37       2019.74       2225.57        87.55 o
   4   5  37        584.75        571.53        51.95 o
   5   5  37        817.40        785.39        64.38 o
   6   5  37         21.16         17.65        25.37 o
   7   5  37        457.54        466.23        53.03 o
   8   5  37         84.38         98.82        35.72 o
   9   5  37         12.50          2.35        26.26 o
  10   5  37        595.30        569.81        54.86 o
  11   5  37         40.02         94.09        33.90 o
  12   5  37        358.45        371.15        47.98 o
  13   5  37          1.78        -17.79        30.00 o
   0   6  37        816.76        899.06       109.73 o
   1   6  37        138.83        181.75        35.25 o
   2   6  37          2.65        -21.38        23.85 o
   3   6  37         75.87         22.16        32.10 o
   4   6  37        171.79         91.24        35.28 o
   5   6  37        195.58        202.46        36.18 o
   6   6  37       1050.70        958.10        77.14 o
   7   6  37         14.83          2.71        44.86 o
   8   6  37         88.89         86.15        41.49 o
   9   6  37         95.85        132.22        35.89 o
  10   6  37        105.02        142.67        39.50 o
  11   6  37        331.90        206.76        39.37 o
   1   7  37         58.99          2.41        25.30 o
   2   7  37          3.16        -14.32        25.05 o
   3   7  37         85.14         62.12        29.14 o
   4   7  37        383.36        344.26        42.71 o
   5   7  37        123.15         50.52        31.69 o
   6   7  37        131.31        136.74        41.58 o
   7   7  37          0.66        -21.66        33.68 o
   8   7  37         53.09        -24.43        37.36 o
   9   7  37          1.93         20.76        83.04 o
   0   8  37        401.93        196.58        86.22 o
   1   8  37        243.54        250.71        42.72 o
   2   8  37         34.10         37.10        33.35 o
   3   8  37        182.56        208.26        55.64 o
   4   8  37         42.99         12.32        60.36 o
   0   0  38       8217.07       8483.48       391.92 o
   1   0  38        694.09        701.26        82.90 o
   2   0  38       4059.87       4226.42       176.04 o
   3   0  38        212.82        257.62        44.32 o
   4   0  38         91.65         79.02        33.39 o
   5   0  38       3672.64       3694.10       138.39 o
   6   0  38       2875.56       3096.30       119.46 o
   7   0  38       1198.32       1327.29        84.54 o
   8   0  38          0.37         18.17        29.94 o
   9   0  38        111.05        136.38        36.19 o
  10   0  38       1455.42       1545.49        87.90 o
  11   0  38        586.83        542.21        58.78 o
  12   0  38       2318.19       2441.24       171.19 o
  13   0  38         16.66          3.76        30.14 o
  14   0  38          9.49        -25.82        25.82 o
  15   0  38        353.53        317.46        57.25 o
  16   0  38       2579.43       2759.18       196.73 o
   1   1  38         22.16         78.60        27.38 o
   2   1  38       1359.06       1605.04        71.86 o
   3   1  38        340.32        263.31        35.98 o
   4   1  38        376.06        300.22        38.04 o
   5   1  38       3063.56       3510.89        95.14 o
   6   1  38         20.12        -18.10        20.32 o
   7   1  38        575.77        628.11        47.41 o
   8   1  38        362.08        324.56        36.16 o
   9   1  38        336.74        274.69        31.50 o
  10   1  38        141.27        192.96        27.93 o
  11   1  38        660.44        604.89        46.05 o
  12   1  38        754.56        780.77        47.94 o
  13   1  38       1448.51       1437.19        70.66 o
  14   1  38        680.31        633.22        48.22 o
  15   1  38       1057.87       1104.25        56.59 o
  16   1  38        229.43        155.75        46.93 o
   0   2  38       2731.47       3151.01       161.13 o
   1   2  38       3573.04       3554.79       106.54 o
   2   2  38        903.24       1197.34        71.00 o
   3   2  38         73.27         39.21        23.88 o
   4   2  38       1243.58       1436.49        73.00 o
   5   2  38       3599.19       3594.92       127.28 o
   6   2  38          0.82         -7.60        20.50 o
   7   2  38         42.48         40.28        24.16 o
   8   2  38        718.10        705.26        50.89 o
   9   2  38        450.29        431.47        39.18 o
  10   2  38        752.64        693.74        48.15 o
  11   2  38        614.09        584.26        49.25 o
  12   2  38        488.45        452.51        44.68 o
  13   2  38          1.92         -5.97        22.25 o
  14   2  38         79.80          8.28        31.95 o
  15   2  38        126.72         68.79        27.55 o
  16   2  38        265.52        288.32        39.41 o
   1   3  38         72.42         36.97        24.95 o
   2   3  38        299.58        243.72        35.50 o
   3   3  38       1131.93       1179.92        68.55 o
   4   3  38         57.00         35.26        24.59 o
   5   3  38        377.49        263.06        36.32 o
   6   3  38        677.73        651.35        53.52 o
   7   3  38        238.41        213.99        33.62 o
   8   3  38        492.89        465.52        44.27 o
   9   3  38          1.80         -6.04        20.78 o
  10   3  38         75.45         36.24        22.16 o
  11   3  38        599.22        570.66        48.62 o
  12   3  38          0.83        -11.37        23.07 o
  13   3  38         33.46         25.01        25.66 o
  14   3  38        248.38        208.29        43.57 o
  15   3  38        212.40        144.14        31.82 o
   0   4  38      11430.71      12213.81       347.72 o
   1   4  38       2196.72       2446.26        89.26 o
   2   4  38        489.87        330.24        42.59 o
   3   4  38        801.73        831.61        74.43 o
   4   4  38        850.97        888.34        63.27 o
   5   4  38        544.23        598.08        56.93 o
   6   4  38       2952.14       3010.27       102.45 o
   7   4  38       1706.76       1852.59        76.86 o
   8   4  38          4.35         40.36        22.81 o
   9   4  38        134.83        183.48        32.10 o
  10   4  38       1068.75       1282.43        74.20 o
  11   4  38        552.02        494.18        57.88 o
  12   4  38        709.64        736.42        65.58 o
  13   4  38        154.93        143.98        44.55 o
  14   4  38        299.10        168.60        40.86 o
   1   5  38        132.02         64.32        31.17 o
   2   5  38        472.63        388.94        46.20 o
   3   5  38        270.39        240.26        36.53 o
   4   5  38        428.57        426.47        51.88 o
   5   5  38        287.10        288.88        49.40 o
   6   5  38        896.61       1003.23        69.15 o
   7   5  38        866.85        983.79        74.04 o
   8   5  38         23.78        -12.98        26.27 o
   9   5  38        676.34        684.25        60.81 o
  10   5  38         84.11         83.57        41.53 o
  11   5  38         84.46         15.41        32.75 o
  12   5  38        104.71        120.73        35.54 o
  13   5  38          3.67          3.49        40.17 o
   0   6  38        145.09        180.45        52.88 o
   1   6  38        909.27       1049.73        82.91 o
   2   6  38       1559.09       1646.57        92.67 o
   3   6  38        281.04        248.16        38.37 o
   4   6  38         83.29         69.15        32.22 o
   5   6  38        281.93        242.95        60.80 o
   6   6  38        222.57        133.82        64.84 o
   7   6  38        326.67        322.20        57.03 o
   8   6  38         50.28         63.05        34.99 o
   9   6  38        197.38        148.31        40.63 o
  10   6  38        136.31         53.15        48.32 o
  11   6  38        123.44        131.17        50.62 o
   1   7  38        100.91         73.15        28.73 o
   2   7  38        150.65         74.87        29.73 o
   3   7  38        147.27         77.92        30.72 o
   4   7  38        439.89        491.38        48.37 o
   5   7  38         20.90          7.71        26.06 o
   6   7  38          1.72         10.02        26.75 o
   7   7  38        228.07        185.86        46.65 o
   8   7  38        595.74        485.57       152.58 o
   0   8  38        247.48         85.36        71.06 o
   1   8  38          0.08        -10.20        40.38 o
   2   8  38         63.37         90.01        38.96 o
   1   1  39         41.17         14.57        28.04 o
   2   1  39         93.86        102.79        30.36 o
   3   1  39        567.87        555.43        51.75 o
   4   1  39        997.54       1231.78        71.51 o
   5   1  39        259.74        302.82        35.27 o
   6   1  39        153.10        123.75        28.28 o
   7   1  39        787.40        724.52        51.41 o
   8   1  39          0.30        -20.94        20.94 o
   9   1  39         67.54         48.84        23.02 o
  10   1  39        674.14        620.47        44.06 o
  11   1  39        406.01        375.58        37.86 o
  12   1  39         94.81         36.75        21.25 o
  13   1  39         11.33         61.88        27.23 o
  14   1  39        120.81        121.31        30.54 o
  15   1  39        237.60        191.64        27.62 o
  16   1  39         52.04         42.22        29.64 o
   0   2  39       2270.82       2737.12       150.58 o
   1   2  39         67.67         57.43        26.05 o
   2   2  39       2093.68       2147.76        86.43 o
   3   2  39         69.72         88.86        27.95 o
   4   2  39         31.58         33.95        24.99 o
   5   2  39        604.34        499.90        47.02 o
   6   2  39        152.84        181.58        31.16 o
   7   2  39         40.81         30.06        24.93 o
   8   2  39        222.51        167.12        31.60 o
   9   2  39        108.62        102.28        25.73 o
  10   2  39          5.76          7.68        20.46 o
  11   2  39        248.09        231.48        30.08 o
  12   2  39         18.93         18.65        30.50 o
  13   2  39         56.06         57.99        31.14 o
  14   2  39         19.59         15.95        20.80 o
  15   2  39        285.67        255.92        45.39 o
  16   2  39          0.17         24.71        35.39 o
   1   3  39        152.96         94.85        28.92 o
   2   3  39         58.41         46.38        27.01 o
   3   3  39       1830.22       2024.28        84.85 o
   4   3  39        389.27        498.91        47.68 o
   5   3  39        580.89        661.39        54.93 o
   6   3  39         28.79         15.86        26.11 o
   7   3  39        335.23        326.63        40.60 o
   8   3  39          0.19          0.88        22.44 o
   9   3  39         95.05        110.88        27.69 o
  10   3  39        374.08        300.37        38.27 o
  11   3  39        131.96         95.59        29.35 o
  12   3  39       1776.24       2050.28        82.32 o
  13   3  39         69.56         12.07        24.56 o
  14   3  39        105.36         60.73        31.08 o
  15   3  39         52.78         25.03        82.20 o
   0   4  39        478.51        812.20        80.75 o
   1   4  39        117.39        133.19        29.84 o
   2   4  39         18.16         28.33        25.78 o
   3   4  39        187.10        207.11        37.02 o
   4   4  39        544.61        501.05        48.40 o
   5   4  39        531.01        491.36        50.90 o
   6   4  39        185.86        212.76        34.67 o
   7   4  39        135.47        129.56        28.53 o
   8   4  39         83.96         39.16        26.03 o
   9   4  39         93.34         78.98        27.87 o
  10   4  39         25.35         20.29        26.53 o
  11   4  39         29.78        -18.18        28.81 o
  12   4  39        874.83        935.65        76.04 o
  13   4  39        536.41        580.65        66.66 o
  14   4  39         41.11         34.76        38.60 o
   1   5  39       1509.71       1680.65        92.09 o
   2   5  39        115.99         58.89        28.39 o
   3   5  39        382.31        302.50        43.48 o
   4   5  39        360.23        313.60        45.12 o
   5   5  39        506.84        520.59        53.42 o
   6   5  39        131.52        120.49        29.99 o
   7   5  39         21.45         13.36        29.95 o
   8   5  39        321.73        370.90        45.43 o
   9   5  39        144.68        213.78        40.89 o
  10   5  39        121.85         79.83        34.49 o
  11   5  39         46.13         58.78        35.46 o
  12   5  39        152.93        172.84        38.28 o
   0   6  39        980.79        950.24       122.26 o
   1   6  39        118.09        111.12        43.20 o
   2   6  39         37.94         12.29        29.12 o
   3   6  39         43.64         83.92        30.11 o
   4   6  39        893.10        862.27        77.96 o
   5   6  39          2.25        -11.68        27.66 o
   6   6  39        376.91        313.84        67.03 o
   7   6  39         29.09         68.30        30.68 o
   8   6  39        203.36        165.54        44.23 o
   9   6  39         50.22         59.55        30.77 o
  10   6  39          2.05         57.62        40.20 o
   1   7  39         12.77         20.25        26.66 o
   2   7  39          0.05        -24.56        24.56 o
   3   7  39          1.60        -29.36        29.36 o
   4   7  39        187.03        140.07        33.04 o
   5   7  39          1.03        -25.67        30.55 o
   6   7  39         56.82         19.43        35.56 o
   7   7  39        356.31        321.21        76.62 o
   0   0  40       5252.11       5892.95       330.39 o
   1   0  40        188.12        192.03        48.88 o
   2   0  40        797.89        697.20        91.11 o
   3   0  40       1110.29       1064.38       114.28 o
   4   0  40        262.80        237.13        61.80 o
   5   0  40       4026.51       4324.22       155.41 o
   6   0  40        154.29        153.55        38.52 o
   7   0  40        276.79        280.36        48.55 o
   8   0  40         38.44         60.97        36.15 o
   9   0  40        327.73        273.59        44.84 o
  10   0  40        163.75         96.88        34.84 o
  11   0  40        104.71         17.52        29.49 o
  12   0  40       1010.33       1283.27        94.89 o
  13   0  40         30.88         22.49        33.70 o
  14   0  40          5.10          2.82        46.35 o
  15   0  40        790.41        747.82        83.05 o
  16   0  40         55.66        180.05        67.31 o
   1   1  40       1553.71       1607.86        84.99 o
   2   1  40       4813.14       5208.58       147.11 o
   3   1  40        565.10        701.11        57.40 o
   4   1  40       1005.95       1180.08        69.45 o
   5   1  40          8.59         31.53        24.72 o
   6   1  40        106.30         60.54        25.26 o
   7   1  40        299.10        260.03        34.40 o
   8   1  40          5.76          1.63        20.99 o
   9   1  40        962.59        915.27        54.72 o
  10   1  40       1455.17       1634.68        67.95 o
  11   1  40        389.71        327.75        36.37 o
  12   1  40        160.20        142.89        26.45 o
  13   1  40        575.49        554.57        60.46 o
  14   1  40         42.41         14.42        24.84 o
  15   1  40          2.21          0.21        23.61 o
  16   1  40        353.78        304.31        72.10 o
   0   2  40       4304.99       4634.06       205.82 o
   1   2  40        294.81        366.45        45.83 o
   2   2  40        211.33        215.44        36.38 o
   3   2  40         68.59         51.67        27.31 o
   4   2  40        210.23        134.89        31.63 o
   5   2  40        217.34        186.22        32.67 o
   6   2  40        133.52        143.80        31.76 o
   7   2  40       1695.11       1730.39        76.01 o
   8   2  40        480.73        474.98        43.50 o
   9   2  40        398.05        419.55        38.74 o
  10   2  40        198.38        147.49        28.07 o
  11   2  40        443.27        451.76        40.25 o
  12   2  40       1102.22       1087.39        66.30 o
  13   2  40          6.15         -5.92        22.25 o
  14   2  40        113.06         61.71        31.12 o
  15   2  40        126.29        135.22        33.50 o
   1   3  40        905.86        733.26        63.25 o
   2   3  40          8.23         34.01        25.50 o
   3   3  40          0.10          7.30        25.17 o
   4   3  40        347.21        322.97        42.61 o
   5   3  40          2.09         16.57        26.81 o
   6   3  40        656.64        607.86        52.33 o
   7   3  40          0.54          8.34        23.59 o
   8   3  40         95.21         70.30        26.29 o
   9   3  40       1943.88       2056.23        81.17 o
  10   3  40         22.05          8.69        21.42 o
  11   3  40        454.35        442.09        52.39 o
  12   3  40        326.16        314.26        37.56 o
  13   3  40         40.51         79.55        27.23 o
  14   3  40        321.54        279.31        42.57 o
   0   4  40       2681.49       2998.10       148.43 o
   1   4  40         89.09        129.12        32.70 o
   2   4  40       1333.09       1481.34        88.62 o
   3   4  40       7512.00       7944.24       194.34 o
   4   4  40         32.75         56.19        29.15 o
   5   4  40         26.74        -19.75        24.29 o
   6   4  40        729.86        627.49        55.32 o
   7   4  40       1214.05       1337.19        74.70 o
   8   4  40        160.97        139.28        31.15 o
   9   4  40       1511.37       1759.66        98.17 o
  10   4  40        271.04        189.07        57.19 o
  11   4  40         16.49        -20.91        27.00 o
  12   4  40        177.70        115.28        32.89 o
  13   4  40          6.69        -21.19        27.05 o
   1   5  40        178.19        163.44        51.34 o
   2   5  40         87.76        114.51        30.97 o
   3   5  40        551.47        521.31        51.74 o
   4   5  40        932.28       1097.05        88.39 o
   5   5  40        119.35         92.29        37.11 o
   6   5  40         36.56         36.81        25.70 o
   7   5  40        212.95        150.51        33.74 o
   8   5  40        832.05        769.82        67.77 o
   9   5  40        866.71        876.91        75.59 o
  10   5  40         84.82         37.10        30.50 o
  11   5  40       1113.97       1335.12        98.42 o
  12   5  40        184.48        297.40        49.97 o
   0   6  40        388.87        265.58        58.57 o
   1   6  40         55.86         67.84        30.55 o
   2   6  40        101.09         65.80        30.76 o
   3   6  40        206.35        193.98        46.43 o
   4   6  40         53.49         15.40        36.15 o
   5   6  40        791.75        865.86        86.31 o
   6   6  40          6.77         32.38        32.43 o
   7   6  40        443.61        530.85        53.63 o
   8   6  40         32.77         17.68        31.04 o
   9   6  40        588.11        557.06        90.23 o
  10   6  40        217.05        121.55       113.93 o
   1   7  40        166.21        149.26        33.76 o
   2   7  40        117.72         51.76        42.35 o
   3   7  40         30.20         20.38        28.66 o
   4   7  40        163.06        146.97        34.96 o
   5   7  40        240.27        254.18        46.24 o
   6   7  40         52.58         47.16        32.51 o
   1   1  41        832.43        858.50        70.00 o
   2   1  41       1280.86       1478.60        84.34 o
   3   1  41        466.32        507.78        57.75 o
   4   1  41        154.64        109.55        28.15 o
   5   1  41          1.29         18.64        24.69 o
   6   1  41         82.94         49.19        25.58 o
   7   1  41          0.74         22.54        22.57 o
   8   1  41         21.28         12.91        20.79 o
   9   1  41         24.35         45.31        28.35 o
  10   1  41        490.48        440.58        40.67 o
  11   1  41        829.03        812.14        55.79 o
  12   1  41        107.86         55.62        22.84 o
  13   1  41          7.08        -11.16        22.88 o
  14   1  41        143.77         99.61        26.47 o
  15   1  41         83.53         47.53        22.06 o
   0   2  41        304.05        387.68        69.86 o
   1   2  41         22.87          6.12        26.39 o
   2   2  41        109.25        136.58        36.28 o
   3   2  41         71.80         49.19        28.49 o
   4   2  41         69.53        141.10        31.65 o
   5   2  41          0.45        -19.30        24.30 o
   6   2  41        170.88        176.42        34.54 o
   7   2  41          7.60         13.51        25.01 o
   8   2  41        369.24        385.02        38.82 o
   9   2  41       1183.70       1256.62        64.94 o
  10   2  41        126.92         88.25        25.14 o
  11   2  41       1230.95       1279.93        62.06 o
  12   2  41        404.96        372.40        40.24 o
  13   2  41        209.71        118.21        28.82 o
  14   2  41         80.14         35.74        23.17 o
  15   2  41         14.31         69.37        83.81 o
   1   3  41       1229.55       1353.30        79.15 o
   2   3  41        868.55        925.00        69.62 o
   3   3  41       1248.26       1406.42        77.08 o
   4   3  41         62.31         77.67        30.77 o
   5   3  41        524.89        540.99        50.68 o
   6   3  41         25.60          4.84        25.09 o
   7   3  41        138.79         91.97        27.89 o
   8   3  41          9.46         11.17        22.40 o
   9   3  41         65.64         57.10        30.17 o
  10   3  41          0.06          1.84        21.48 o
  11   3  41        144.64        166.39        30.88 o
  12   3  41          0.15         -3.40        23.40 o
  13   3  41        745.01        807.81        63.67 o
  14   3  41        192.77        193.55        51.60 o
   0   4  41          2.00         79.47        39.13 o
   1   4  41        211.53        192.79        36.41 o
   2   4  41       2359.38       2453.28        94.89 o
   3   4  41        307.25        222.47        38.85 o
   4   4  41        450.69        364.15        46.00 o
   5   4  41        264.40        284.24        39.56 o
   6   4  41         89.83         23.10        27.28 o
   7   4  41        686.18        658.37        53.36 o
   8   4  41          0.82        -22.95        22.95 o
   9   4  41       1169.11       1293.72        69.46 o
  10   4  41         18.98        -20.14        26.07 o
  11   4  41        201.80        137.99        35.59 o
  12   4  41         65.18         78.68        25.89 o
  13   4  41        107.05        153.26        56.19 o
   1   5  41        135.64        121.69        37.48 o
   2   5  41          0.04        -10.04        26.97 o
   3   5  41         11.56         18.91        25.07 o
   4   5  41        462.72        545.65        55.72 o
   5   5  41        950.27        978.88        72.91 o
   6   5  41         66.83         58.65        32.16 o
   7   5  41        438.35        357.05        53.45 o
   8   5  41         13.61         28.37        34.89 o
   9   5  41         15.96        -19.18        35.98 o
  10   5  41         62.38         60.70        35.59 o
  11   5  41          0.79         -9.36        31.13 o
   0   6  41         78.41         -9.63        51.97 o
   1   6  41        100.12         86.70        39.54 o
   2   6  41          8.23        -37.32        37.32 o
   3   6  41        499.60        400.20        49.95 o
   4   6  41         96.10        150.48        35.43 o
   5   6  41         19.42         -7.31        33.83 o
   6   6  41          1.61         23.60        31.14 o
   7   6  41         48.30         -6.75        32.72 o
   8   6  41         64.19         79.38        49.60 o
   9   6  41          0.25        -29.56        29.61 o
   1   7  41        110.54        133.16        33.53 o
   2   7  41        399.87        453.11        48.48 o
   3   7  41        262.30        133.50        72.58 o
   4   7  41        173.23        109.17        89.74 o
   5   7  41        307.32        206.58        43.82 o
   0   0  42         18.04        -44.38        48.51 o
   1   0  42       4369.73       4146.93       181.82 o
   2   0  42       1477.16       1760.85       126.54 o
   3   0  42        113.08         83.49        48.48 o
   4   0  42         28.91         18.90        40.35 o
   5   0  42       1202.64       1214.10       117.18 o
   6   0  42        902.75        878.57        80.35 o
   7   0  42       4103.93       4183.02       170.94 o
   8   0  42        597.98        531.10        61.75 o
   9   0  42       3432.05       3447.67       141.01 o
  10   0  42       2026.35       1877.70       125.24 o
  11   0  42       1689.28       1636.70        97.48 o
  12   0  42       3961.37       4093.16       170.12 o
  13   0  42        538.30        485.84        62.15 o
  14   0  42        730.46        552.47       100.54 o
  15   0  42        339.42        248.19        64.21 o
   1   1  42       1715.20       1904.31        94.96 o
   2   1  42        264.99        329.31        47.67 o
   3   1  42        420.48        433.57        54.08 o
   4   1  42        106.65         83.37        30.11 o
   5   1  42         36.30         -6.72        25.05 o
   6   1  42        259.99        244.66        37.51 o
   7   1  42       2812.66       2929.33        96.80 o
   8   1  42         12.92          9.18        20.67 o
   9   1  42       2241.18       2471.45        83.56 o
  10   1  42        395.81        363.54        34.60 o
  11   1  42         96.46         80.73        27.69 o
  12   1  42        119.04        105.87        25.49 o
  13   1  42        141.53        198.63        32.24 o
  14   1  42        693.36        653.23        50.94 o
  15   1  42        173.04        114.28        59.84 o
   0   2  42        943.29       1078.14       155.39 o
   1   2  42        940.75        954.49        79.12 o
   2   2  42        266.85        267.91        44.41 o
   3   2  42        727.26        829.01        64.53 o
   4   2  42        452.88        404.39        47.45 o
   5   2  42        964.13        990.41        68.06 o
   6   2  42        238.19        221.91        35.88 o
   7   2  42       1417.83       1512.61        74.85 o
   8   2  42         31.75         -6.59        22.30 o
   9   2  42         65.80        117.69        25.15 o
  10   2  42        380.77        343.67        39.05 o
  11   2  42          9.33         -0.50        22.64 o
  12   2  42         87.01         86.69        27.79 o
  13   2  42        307.36        222.37        38.21 o
  14   2  42        387.22        364.83        33.73 o
   1   3  42         97.61        137.95        35.84 o
   2   3  42        526.44        493.71        55.55 o
   3   3  42        145.47        174.29        33.93 o
   4   3  42        204.06        241.75        39.30 o
   5   3  42          6.11        -20.70        23.24 o
   6   3  42        224.73        223.27        34.22 o
   7   3  42        157.11        147.65        31.04 o
   8   3  42         76.22         66.88        26.02 o
   9   3  42       2212.21       2401.83        92.97 o
  10   3  42        828.17        937.48        56.99 o
  11   3  42        380.78        345.94        45.79 o
  12   3  42        665.87        619.58        57.23 o
  13   3  42        191.49        212.94        50.37 o
  14   3  42         35.01         77.11        91.94 o
   0   4  42       6239.10       6687.75       260.96 o
   1   4  42          0.16         24.08        27.35 o
   2   4  42        757.43       1000.38        72.48 o
   3   4  42        476.91        410.97        47.04 o
   4   4  42         48.14        116.01        31.01 o
   5   4  42       2947.47       3130.95       112.84 o
   6   4  42         34.30         64.05        27.40 o
   7   4  42        185.97        239.08        36.09 o
   8   4  42         48.84         22.20        25.41 o
   9   4  42        187.59        188.98        31.02 o
  10   4  42        824.48        640.43        59.89 o
  11   4  42        438.99        351.12        63.54 o
  12   4  42        403.12        263.47        40.78 o
   1   5  42         34.93          1.38        25.91 o
   2   5  42        194.45        248.70        42.90 o
   3   5  42        148.07        105.87        46.63 o
   4   5  42       1915.63       2068.29       100.44 o
   5   5  42         44.86         66.72        42.71 o
   6   5  42        177.35         95.73        38.80 o
   7   5  42          6.16        -35.52        35.52 o
   8   5  42          4.87         22.79        32.35 o
   9   5  42          8.78         24.53        32.84 o
  10   5  42        154.72        109.32        69.77 o
  11   5  42        401.18        397.96        79.44 o
   0   6  42         90.07         45.02        61.85 o
   1   6  42        139.05         90.60        35.23 o
   2   6  42         21.94         22.22        34.60 o
   3   6  42         23.44         17.58        34.11 o
   4   6  42        241.22        257.83        42.14 o
   5   6  42        750.55        875.60        85.28 o
   6   6  42         36.51        -24.52        33.52 o
   7   6  42        292.23        303.99        40.78 o
   8   6  42         86.82         88.51        37.73 o
   1   7  42        307.02        366.87        42.04 o
   2   7  42        144.62         39.86        52.39 o
   3   7  42          3.79        -61.28        61.28 o
   4   7  42         96.39          1.25        61.22 o
   1   1  43         65.82        108.03        34.73 o
   2   1  43         48.77         76.54        32.19 o
   3   1  43        563.53        567.03        60.24 o
   4   1  43         96.18        159.11        38.94 o
   5   1  43         98.42         81.44        28.44 o
   6   1  43        557.30        501.97        49.83 o
   7   1  43          4.65         27.68        25.31 o
   8   1  43         22.90          5.52        24.16 o
   9   1  43        148.90        175.14        28.71 o
  10   1  43         20.61         -2.15        20.66 o
  11   1  43         11.15         32.49        23.37 o
  12   1  43        239.04        106.54        32.16 o
  13   1  43          0.47        -11.89        31.88 o
  14   1  43        159.06        224.10        37.86 o
   0   2  43          0.78         38.20        44.61 o
   1   2  43        100.58        133.45        39.27 o
   2   2  43         56.66         20.10        31.24 o
   3   2  43          9.79         47.50        32.98 o
   4   2  43        199.42        205.49        35.72 o
   5   2  43        448.63        373.92        47.23 o
   6   2  43         35.71         33.18        25.16 o
   7   2  43         30.57         34.92        26.89 o
   8   2  43         33.03         14.94        25.41 o
   9   2  43        316.67        240.99        42.99 o
  10   2  43         64.33         26.02        23.93 o
  11   2  43         11.38        -12.67        21.99 o
  12   2  43        113.42         91.76        30.98 o
  13   2  43        155.46         77.19        32.28 o
  14   2  43        213.62        256.42        38.82 o
   1   3  43         84.29        132.11        35.41 o
   2   3  43        222.07        192.80        41.52 o
   3   3  43        287.08        334.06        46.62 o
   4   3  43         66.42         35.09        28.59 o
   5   3  43       1639.45       1947.46        92.11 o
   6   3  43          7.55         15.49        26.73 o
   7   3  43        813.83        814.35        59.88 o
   8   3  43         88.56         85.10        26.62 o
   9   3  43        236.44        243.84        34.07 o
  10   3  43        225.84        212.14        30.91 o
  11   3  43        571.22        562.21        57.58 o
  12   3  43        418.03        417.72        42.95 o
  13   3  43         58.04        114.83        41.03 o
   0   4  43        243.93        160.93        52.46 o
   1   4  43         90.26         94.87        31.07 o
   2   4  43        731.79        912.26        69.91 o
   3   4  43        666.37        739.03        62.47 o
   4   4  43        162.43        164.40        33.63 o
   5   4  43       1297.93       1322.43        94.36 o
   6   4  43        126.08         26.11        35.80 o
   7   4  43        273.83        194.48        34.18 o
   8   4  43         15.26          7.60        24.50 o
   9   4  43        328.37        250.59        34.84 o
  10   4  43          0.08        -11.02        26.29 o
  11   4  43          4.96          8.79        31.55 o
  12   4  43         35.99          9.32        38.93 o
   1   5  43        362.75        413.24        47.98 o
   2   5  43         12.71         -0.89        30.67 o
   3   5  43         36.98         39.72        27.16 o
   4   5  43        109.28         89.21        38.29 o
   5   5  43        502.27        511.99        56.85 o
   6   5  43        130.39        207.21        36.72 o
   7   5  43          0.86         23.08        26.79 o
   8   5  43         69.93         78.81        28.17 o
   9   5  43         91.47          7.89        35.92 o
  10   5  43        910.00       1129.68        76.14 o
   0   6  43        166.99        212.21        73.42 o
   1   6  43        250.49        179.17        36.59 o
   2   6  43        664.10        691.58        62.93 o
   3   6  43          4.59         30.95        27.79 o
   4   6  43         88.23         64.12        34.56 o
   5   6  43         24.92         39.98        35.92 o
   6   6  43         90.00         86.21        37.95 o
   7   6  43          2.41         18.07        41.95 o
   1   7  43          5.79        123.97        46.07 o
   2   7  43          2.96         53.15        68.85 o
   0   0  44       3618.62       3841.09       306.68 o
   1   0  44          1.43         13.40        52.56 o
   2   0  44        996.49       1211.07       123.10 o
   3   0  44        819.95        900.47       105.78 o
   4   0  44       4562.48       4605.15       239.97 o
   5   0  44       5254.27       5306.33       229.98 o
   6   0  44       1269.63       1360.14       124.47 o
   7   0  44        352.84        270.07        47.91 o
   8   0  44         32.86        -32.99        32.99 o
   9   0  44       1176.72       1335.03        94.47 o
  10   0  44         16.22          9.79        33.56 o
  11   0  44        313.75        347.31        52.93 o
  12   0  44         61.07         98.77        43.99 o
  13   0  44          2.23         -7.28        33.48 o
  14   0  44       3737.78       4008.41       254.65 o
   1   1  44        590.97        627.43        72.96 o
   2   1  44        173.44        133.51        40.67 o
   3   1  44        315.72        388.55        52.10 o
   4   1  44       1291.22       1542.44        92.53 o
   5   1  44        256.42        215.02        43.44 o
   6   1  44        103.37         56.73        27.69 o
   7   1  44        244.26        164.37        32.43 o
   8   1  44        266.44        200.26        32.87 o
   9   1  44         14.71         15.77        23.09 o
  10   1  44         86.09         69.05        24.27 o
  11   1  44       1988.53       2113.98        80.74 o
  12   1  44          6.23         55.75        22.41 o
  13   1  44        117.03         35.82        27.26 o
  14   1  44        331.64        252.24        34.64 o
   0   2  44        951.05        940.65       109.83 o
   1   2  44        550.70        508.34        62.41 o
   2   2  44        763.09        895.15        77.33 o
   3   2  44        947.47       1133.45        86.37 o
   4   2  44        223.31        275.64        45.75 o
   5   2  44        535.34        582.52        54.62 o
   6   2  44        202.51        167.93        34.50 o
   7   2  44        768.44        720.30        57.23 o
   8   2  44        348.03        346.31        39.95 o
   9   2  44         85.73         72.42        26.44 o
  10   2  44        509.95        426.31        42.22 o
  11   2  44         24.63          9.22        22.31 o
  12   2  44        412.05        372.48        45.80 o
  13   2  44        844.56        745.79        55.99 o
   1   3  44        684.17        608.39        60.34 o
   2   3  44       1126.76       1216.21        87.57 o
   3   3  44       1140.81       1184.75        78.10 o
   4   3  44        130.11         73.68        29.80 o
   5   3  44         35.20         38.27        26.74 o
   6   3  44        560.47        529.08        51.82 o
   7   3  44          5.96         66.51        27.36 o
   8   3  44        544.60        376.58        39.53 o
   9   3  44         70.15         61.03        26.44 o
  10   3  44        444.70        426.66        42.66 o
  11   3  44        804.12        939.94        60.93 o
  12   3  44         84.24         76.41        25.55 o
   0   4  44        407.68        691.43       105.28 o
   1   4  44        193.20        186.09        35.61 o
   2   4  44        607.47        462.68        52.34 o
   3   4  44       1946.51       2049.46        98.32 o
   4   4  44         21.15         -0.33        31.22 o
   5   4  44        532.34        541.40        54.02 o
   6   4  44        172.02        131.73        31.74 o
   7   4  44        716.31        808.87        61.29 o
   8   4  44        175.70         80.04        27.99 o
   9   4  44        713.78        700.38        73.67 o
  10   4  44         61.20          6.30        33.92 o
  11   4  44         16.99          7.26        47.06 o
   1   5  44        165.62        167.66        34.40 o
   2   5  44         57.24         42.17        33.83 o
   3   5  44         95.12         33.81        30.37 o
   4   5  44         56.84        110.09        29.59 o
   5   5  44          0.30        -24.18        28.35 o
   6   5  44        301.02        328.07        45.76 o
   7   5  44        144.10         97.06        28.47 o
   8   5  44         58.19         79.09        41.26 o
   9   5  44        317.93        283.21        44.68 o
   0   6  44       3265.56       3583.30       195.37 o
   1   6  44         73.25        130.13        35.52 o
   2   6  44         48.30         50.77        34.47 o
   3   6  44         97.97        184.25        36.86 o
   4   6  44         14.81         28.65        28.33 o
   5   6  44          9.79         21.68        35.25 o
   6   6  44         24.96         39.04        40.96 o
   1   1  45        266.55        307.35        48.80 o
   2   1  45       1585.45       1626.67        97.63 o
   3   1  45        328.18        226.18        43.84 o
   4   1  45         13.31        -15.61        28.50 o
   5   1  45         19.56         34.46        29.36 o
   6   1  45        278.29        226.95        37.20 o
   7   1  45         13.88         20.92        23.65 o
   8   1  45        278.72        192.54        38.84 o
   9   1  45          3.89          3.32        22.25 o
  10   1  45        404.80        358.49        43.50 o
  11   1  45         93.51        124.28        25.44 o
  12   1  45        367.56        312.12        37.79 o
  13   1  45          2.08         -9.07        25.55 o
   0   2  45         10.70         78.85        44.54 o
   1   2  45         13.56         51.76        31.00 o
   2   2  45        338.45        269.11        54.06 o
   3   2  45        248.94        252.09        45.48 o
   4   2  45        163.46        155.89        37.04 o
   5   2  45         16.75         12.29        27.19 o
   6   2  45         90.73         11.78        24.68 o
   7   2  45         18.26         15.75        24.39 o
   8   2  45        147.88        181.83        31.00 o
   9   2  45         15.95         -2.77        22.21 o
  10   2  45         40.74         20.87        22.31 o
  11   2  45          0.12        -20.26        20.26 o
  12   2  45         28.39         12.71        33.51 o
  13   2  45        605.26        591.47        62.63 o
   1   3  45       1560.59       1898.68        99.57 o
   2   3  45         25.86         16.12        28.91 o
   3   3  45       1142.32       1414.87        90.01 o
   4   3  45          1.79        -27.00        27.00 o
   5   3  45         90.25         27.63        28.08 o
   6   3  45        472.30        452.65        45.73 o
   7   3  45         53.49         25.74        30.02 o
   8   3  45        127.78        123.37        30.01 o
   9   3  45          4.46        -13.87        25.09 o
  10   3  45        249.04        149.23        34.06 o
  11   3  45        395.59        324.57        38.21 o
  12   3  45         11.47         -2.82        26.62 o
   0   4  45         28.35         80.90        50.63 o
   1   4  45          2.72          6.44        28.66 o
   2   4  45         99.89         60.97        32.09 o
   3   4  45         25.06         25.21        27.88 o
   4   4  45        115.26         61.86        28.69 o
   5   4  45        434.55        437.29        49.63 o
   6   4  45        248.08        204.55        38.31 o
   7   4  45          5.62         22.61        32.92 o
   8   4  45        158.20        129.95        30.80 o
   9   4  45        452.65        424.74        65.20 o
  10   4  45         38.30         92.06        30.11 o
  11   4  45          9.35         97.99        73.33 o
   1   5  45         19.46          2.37        38.00 o
   2   5  45        341.84        218.48        39.53 o
   3   5  45        297.67        291.90        57.72 o
   4   5  45        427.32        367.85        47.45 o
   5   5  45         14.01          2.48        29.72 o
   6   5  45         50.93        -18.03        30.53 o
   7   5  45         42.63         32.22        37.53 o
   8   5  45          1.09         -9.20        40.37 o
   9   5  45         47.33        139.26        86.47 o
   0   6  45        378.39        438.64       150.25 o
   1   6  45        456.57        537.00        57.07 o
   2   6  45          0.02        -55.63        55.63 o
   3   6  45        173.57        153.45        68.44 o
   4   6  45          8.00         -7.86        36.58 o
   5   6  45        456.86        537.52        88.72 o
   0   0  46       2285.66       2509.93       216.03 o
   1   0  46        150.37        136.26        63.07 o
   2   0  46        581.67        602.19        89.79 o
   3   0  46       1442.79       1355.54       134.85 o
   4   0  46        274.90        146.99        51.09 o
   5   0  46       2438.96       2534.14       155.25 o
   6   0  46         39.03         59.50        40.05 o
   7   0  46        577.65        480.16        76.51 o
   8   0  46        115.96        118.26        44.00 o
   9   0  46        962.07       1191.55        96.43 o
  10   0  46        318.89        184.05        45.48 o
  11   0  46        245.35        178.91        44.84 o
  12   0  46        360.54        290.77        69.61 o
  13   0  46         13.44        -35.96        35.96 o
   1   1  46       1562.67       1719.79        95.51 o
   2   1  46        894.21        802.13        74.77 o
   3   1  46        786.70        823.06        75.11 o
   4   1  46        182.39        160.58        37.09 o
   5   1  46          0.18        -10.52        27.73 o
   6   1  46          8.19         49.00        27.39 o
   7   1  46        120.01        154.39        44.54 o
   8   1  46        465.13        407.50        44.80 o
   9   1  46       1026.57        921.33        64.33 o
  10   1  46          0.53          4.19        21.70 o
  11   1  46       1601.69       1767.35        82.22 o
  12   1  46         56.56         18.39        25.55 o
  13   1  46         54.54          0.15        48.01 o
   0   2  46        719.75        554.86        91.77 o
   1   2  46          2.14        -14.20        29.21 o
   2   2  46        551.43        583.50        62.77 o
   3   2  46        329.26        294.46        46.95 o
   4   2  46        338.20        311.23        48.73 o
   5   2  46       3244.61       3827.15       135.38 o
   6   2  46         13.66         18.13        26.31 o
   7   2  46       1418.43       1625.43        83.07 o
   8   2  46         35.08         54.47        29.89 o
   9   2  46        396.99        413.95        49.11 o
  10   2  46        499.88        463.25        47.74 o
  11   2  46          0.25          5.78        23.32 o
  12   2  46        106.87         38.32        28.62 o
   1   3  46         84.13        167.53        37.02 o
   2   3  46       1103.36       1258.09        89.31 o
   3   3  46         93.56        148.58        36.31 o
   4   3  46        396.81        397.42        52.52 o
   5   3  46        292.07        274.41        38.57 o
   6   3  46          7.40         47.77        26.28 o
   7   3  46          0.16         15.67        29.74 o
   8   3  46         57.08         43.72        33.58 o
   9   3  46        309.41        213.16        36.25 o
  10   3  46         26.34          1.97        23.60 o
  11   3  46        239.56        218.45        34.10 o
   0   4  46         23.98         35.53        40.78 o
   1   4  46         67.33         39.37        26.58 o
   2   4  46        463.58        279.50        43.47 o
   3   4  46         26.40         75.96        30.55 o
   4   4  46         30.59         22.85        28.92 o
   5   4  46       1869.30       2073.71       100.53 o
   6   4  46        677.07        728.87        66.66 o
   7   4  46         26.60        103.76        30.51 o
   8   4  46        315.59        249.84        36.23 o
   9   4  46        341.63        383.36        55.18 o
  10   4  46          6.54        -34.90        34.90 o
   1   5  46        269.91        194.57        50.30 o
   2   5  46          4.79         47.10        31.73 o
   3   5  46        921.62       1066.65        93.80 o
   4   5  46          0.50        -38.22        38.22 o
   5   5  46         73.19         43.13        30.54 o
   6   5  46        456.27        410.19        78.37 o
   7   5  46         10.17          7.12        36.15 o
   8   5  46          0.01         26.21        32.24 o
   0   6  46       1312.92       1272.58       199.95 o
   1   6  46         68.91         34.96        31.31 o
   2   6  46        384.71        342.48        71.17 o
   3   6  46          0.04        103.14        52.46 o
   4   6  46        136.91         30.93        93.75 o
   1   1  47         87.80        145.03        38.67 o
   2   1  47        161.27        181.42        39.10 o
   3   1  47         32.89         77.88        34.34 o
   4   1  47         50.50         15.58        29.64 o
   5   1  47          0.12         43.53        28.91 o
   6   1  47         61.90         60.44        30.93 o
   7   1  47       1000.48       1318.83        84.84 o
   8   1  47        107.45        111.07        26.21 o
   9   1  47         34.85         53.71        26.31 o
  10   1  47        646.13        638.00        47.06 o
  11   1  47          7.63         22.30        24.73 o
  12   1  47        195.96        264.73        67.41 o
   0   2  47        267.98        307.16        73.66 o
   1   2  47        275.69        301.05        50.40 o
   2   2  47         43.81         62.12        35.59 o
   3   2  47         84.33         84.67        33.61 o
   4   2  47        135.38        177.17        39.43 o
   5   2  47        459.03        509.30        53.68 o
   6   2  47         25.65         27.93        27.61 o
   7   2  47         39.76         68.11        25.51 o
   8   2  47        263.50        163.42        33.40 o
   9   2  47       1408.37       1300.21        70.13 o
  10   2  47          0.03        -22.85        22.85 o
  11   2  47        101.06        105.30        33.62 o
  12   2  47         22.89        189.81       112.70 o
   1   3  47       1623.17       1691.88        97.95 o
   2   3  47        378.92        289.62        79.89 o
   3   3  47        375.17        306.46        55.47 o
   4   3  47         54.88         -0.42        28.52 o
   5   3  47         19.10         21.90        26.57 o
[truncated: 16,068 more chars]
